# Supplementary material for: MIRTH: Metabolite Imputation via Rank-Transformation and Harmonization
Source: Genome Biol. 2022 Sep 1;23:184. doi: 10.1186/s13059-022-02738-3 (PMC9438248; doi:10.1186/s13059-022-02738-3)
Supplement: Supplementary file 1 — Additional file 1: Supplementary Tables S1-7. Compiled supplementary tables S1-7 with titles enclosed. [file 13059_2022_2738_MOESM1_ESM.zip]

Archive with 7 entries (7 files):
- 13059_2022_2738_MOESM1_ESM/TableS1.xlsx
- 13059_2022_2738_MOESM1_ESM/TableS2.xlsx
- 13059_2022_2738_MOESM1_ESM/TableS3.xlsx
- 13059_2022_2738_MOESM1_ESM/TableS4.xlsx
- 13059_2022_2738_MOESM1_ESM/TableS5.xlsx
- 13059_2022_2738_MOESM1_ESM/TableS6.xlsx
- 13059_2022_2738_MOESM1_ESM/TableS7.xlsx
