# Supplementary material for: MIRTH: Metabolite Imputation via Rank-Transformation and Harmonization
Source: Genome Biol. 2022 Sep 1;23:184. doi: 10.1186/s13059-022-02738-3 (PMC9438248; doi:10.1186/s13059-022-02738-3)
Supplement: Supplementary file 1 — Additional file 1: Supplementary Tables S1-7. Compiled supplementary tables S1-7 with titles enclosed. [file 13059_2022_2738_MOESM1_ESM.zip › 13059_2022_2738_MOESM1_ESM/TableS1.xlsx]

## Sheet: Sheet1
Table S1:	Numbers of samples and features in pan-cancer metabolomics datasets used to benchmark MIRTH
Dataset Name	Number of Metabolite Features	Number of Samples	Number of Tumor Samples	Number of Normal Tissue Samples	Cancer Type
BrCa1	536	132	67	65	Breast Cancer
BrCa2	399	30	26	4	Breast Cancer
COAD	161	550	275	275	Colon Adenocarcinoma
HCC	737	77	50	27	Hürthle Cell Carcinoma
PaCa	355	59	36	23	Pancreatic Cancer
PrCa	475	253	143	110	Prostate Cancer
RC12	877	280	140	140	Renal Cell Carcinoma
RC18	787	184	134	50	Renal Cell Carcinoma
RC3	1030	162	134	28	Renal Cell Carcinoma
