# Supplementary material for: MIRTH: Metabolite Imputation via Rank-Transformation and Harmonization
Source: Genome Biol. 2022 Sep 1;23:184. doi: 10.1186/s13059-022-02738-3 (PMC9438248; doi:10.1186/s13059-022-02738-3)
Supplement: Supplementary file 1 — Additional file 1: Supplementary Tables S1-7. Compiled supplementary tables S1-7 with titles enclosed. [file 13059_2022_2738_MOESM1_ESM.zip › 13059_2022_2738_MOESM1_ESM/TableS2.xlsx]

## Sheet: Sheet1
Table S2:	Number and proportions of well-predicted features (rho > 0 , q < 0.05 in > 90% of trials) in single-dataset imputation benchmarking experiment.
Dataset Name	Number of well-predicted features	Percent of features that are well-predicted
BrCa1	355	66.2
BrCa2	42	10.5
COAD	161	100
HCC	477	64.7
PaCa	199	56.1
PrCa	435	91.6
RC12	778	88.7
RC18	766	97.3
RC3	967	93.9
