# Supplementary material for: MIRTH: Metabolite Imputation via Rank-Transformation and Harmonization
Source: Genome Biol. 2022 Sep 1;23:184. doi: 10.1186/s13059-022-02738-3 (PMC9438248; doi:10.1186/s13059-022-02738-3)
Supplement: Supplementary file 1 — Additional file 1: Supplementary Tables S1-7. Compiled supplementary tables S1-7 with titles enclosed. [file 13059_2022_2738_MOESM1_ESM.zip › 13059_2022_2738_MOESM1_ESM/TableS3.xlsx]

## Sheet: Sheet1
Table S3:	Median rho across all datasets in single-dataset imputation experiment, ordered with reproducbily well-predicted metabolites first
Metabolite	Median rho	Well-predicted in n datasets	Measured in n datasets	Reproducibly well-predicted
isoleucine	0.918091	9	9	y
methionine	0.914249	8	9	y
phenylalanine	0.893439	8	9	y
tyrosine	0.88921	8	9	y
1-(1-enyl-palmitoyl)-GPE (P-16:0)*	0.888765	6	7	y
phenol red	0.88739	5	5	y
benzoate	0.886331	5	5	y
threonine	0.880389	8	9	y
dihomo-linoleate (20:2n6)	0.879871	7	8	y
1-palmitoyl-GPE (16:0)	0.878977	6	7	y
pelargonate (9:0)	0.875137	6	6	y
1-oleoyl-GPE (18:1)	0.871003	7	8	y
valine	0.86677	9	9	y
myristate (14:0)	0.866671	8	8	y
1-palmitoyl-GPI (16:0)	0.866361	6	7	y
adenosine 5'-diphosphate (ADP)	0.862321	4	4	y
linoleate (18:2n6)	0.861931	7	8	y
arachidonate (20:4n6)	0.861906	7	8	y
asparagine	0.858471	8	9	y
palmitate (16:0)	0.854105	8	8	y
N-acetylglutamine	0.853074	3	4	y
flavin adenine dinucleotide (FAD)	0.850603	7	8	y
serine	0.849828	8	9	y
leucine	0.849004	8	9	y
laurate (12:0)	0.847421	8	8	y
allantoin	0.845773	5	5	y
acetylcarnitine	0.84569	8	9	y
2-stearoylglycerophosphocholine*	0.8406	3	4	y
glucose	0.839318	8	9	y
docosahexaenoate (DHA; 22:6n3)	0.838274	7	8	y
2-oleoylglycerophosphocholine*	0.836154	4	5	y
1-stearoyl-GPC (18:0)	0.83598	7	8	y
eicosenoate (20:1)	0.835923	7	8	y
1-oleoylglycerophosphocholine	0.835361	4	5	y
1-stearoylglycerophosphoethanolamine	0.835105	4	5	y
docosapentaenoate (n3 DPA; 22:5n3)	0.83355	7	8	y
phenylalanylglycine	0.832763	4	4	y
1-stearoyl-GPI (18:0)	0.830915	7	8	y
10-heptadecenoate (17:1n7)	0.829947	7	8	y
caprate (10:0)	0.829433	7	7	y
linolenate [alpha or gamma; (18:3n3 or 6)]	0.828247	7	8	y
stearoylcarnitine	0.828216	7	8	y
histidine	0.828207	9	9	y
proline	0.827408	8	9	y
choline	0.827243	8	8	y
oleate (18:1n9)	0.826474	4	5	y
creatinine	0.825697	9	9	y
1-palmitoyl-GPC (16:0)	0.824532	8	8	y
docosadienoate (22:2n6)	0.823639	7	8	y
10-nonadecenoate (19:1n9)	0.823271	7	8	y
isoleucylglycine	0.820176	4	4	y
urate	0.818556	9	9	y
arginine	0.81741	9	9	y
glutamate	0.817051	8	9	y
dihomo-linolenate (20:3n3 or n6)	0.815711	7	8	y
dimethylarginine (SDMA + ADMA)	0.815583	7	7	y
pentadecanoate (15:0)	0.815279	6	6	y
sphingosine	0.814101	6	8	y
pseudouridine	0.811343	6	8	y
butyrylcarnitine	0.810824	7	8	y
citrate	0.810787	8	9	y
tyrosylglycine	0.809682	5	5	y
erucate (22:1n9)	0.809494	4	4	y
N-6-trimethyllysine	0.808882	4	4	y
galactose	0.808872	4	4	y
1-margaroylglycerophosphocholine (17:0)	0.808865	3	4	y
margarate (17:0)	0.807849	7	8	y
palmitoleate (16:1n7)	0.807804	7	8	y
N-acetylarginine	0.807758	4	4	y
13-methylmyristic acid	0.807746	4	4	y
phosphate	0.807557	6	8	y
valylglycine	0.807406	5	5	y
2-arachidonoylglycerophosphocholine*	0.806619	4	5	y
lysine	0.804296	8	9	y
2-palmitoylglycerophosphoethanolamine*	0.801191	3	4	y
1-oleoyl-GPI (18:1)	0.80027	6	6	y
adrenate (22:4n6)	0.79801	7	8	y
decanoylcarnitine	0.797572	4	5	y
tryptophan	0.797352	8	9	y
2-oleoylglycerophosphoethanolamine*	0.796045	4	5	y
gamma-glutamylglutamate	0.794892	7	8	y
oleoylcarnitine	0.794446	6	8	y
2-palmitoyl-GPC (16:0)*	0.79239	7	8	y
cytidine 5'-monophosphate (5'-CMP)	0.790954	7	8	y
lactate	0.790947	8	9	y
saccharopine	0.78919	5	5	y
myristoylcarnitine	0.787901	4	4	y
alanine	0.787197	8	9	y
cytidine 5'-diphosphocholine	0.78632	7	9	y
uracil	0.785225	8	9	y
guanosine 5'- monophosphate (5'-GMP)	0.785176	7	7	y
glycine	0.784691	8	9	y
stearate (18:0)	0.784487	8	8	y
N-acetylasparagine	0.783068	4	4	y
N-acetylalanine	0.781676	7	8	y
glycylleucine	0.780383	7	8	y
(16 or 17)-methylstearate (a19:0 or i19:0)	0.780254	3	4	y
5-oxoproline	0.778532	7	9	y
inosine 5'-monophosphate (IMP)	0.776949	4	4	y
caprylate (8:0)	0.774052	4	5	y
N-acetylmethionine	0.771003	7	9	y
fructose 1,6-diphosphate/glucose 1,6-diphosphate/myo-inositol diphosphates	0.770675	3	4	y
N-acetylaspartate (NAA)	0.769522	7	9	y
palmitoyl sphingomyelin (d18:1/16:0)	0.76788	6	7	y
nonadecanoate (19:0)	0.766633	5	6	y
cysteine	0.766336	6	8	y
glutamine	0.766228	8	9	y
2-methylbutyroylcarnitine	0.764964	7	8	y
palmitoylcarnitine	0.764667	7	8	y
laurylcarnitine	0.763342	5	6	y
hexanoylcarnitine	0.762852	7	8	y
4-hydroxyhippurate	0.762062	3	4	y
1-stearoylglycerol (18:0)	0.758394	4	5	y
5-hydroxylysine	0.757669	4	4	y
taurine	0.757389	7	9	y
aspartylleucine	0.756751	3	4	y
methyl palmitate (15 or 2)	0.755263	5	6	y
1-oleoyl-GPS (18:1)	0.754998	4	5	y
2-stearoyl-GPE (18:0)*	0.754321	5	5	y
fumarate	0.753571	8	9	y
glucuronate	0.753309	5	6	y
gamma-glutamylleucine	0.750925	7	8	y
eicosapentaenoate (EPA; 20:5n3)	0.749297	7	8	y
UDP-glucuronate	0.748592	3	4	y
urea	0.747876	8	9	y
phenylacetylglutamine	0.746516	6	8	y
glycylisoleucine	0.745942	4	5	y
alanylleucine	0.744764	6	8	y
hypoxanthine	0.74397	7	9	y
3-hydroxy-3-methylglutarate	0.743828	3	4	y
myristoleate (14:1n5)	0.743252	8	8	y
indoleacetate	0.742406	4	4	y
1-stearoyl-GPG (18:0)	0.741718	4	4	y
aspartylphenylalanine	0.740347	4	5	y
1-linoleoyl-GPC (18:2)	0.738903	8	8	y
malate	0.738456	8	9	y
N-acetylputrescine	0.737613	4	4	y
1-arachidonoyl-GPI (20:4)*	0.736724	6	7	y
prolylglycine	0.736575	4	4	y
1-arachidonoyl-GPC (20:4n6)*	0.736446	6	7	y
3-indoxyl sulfate	0.735567	5	6	y
deoxycarnitine	0.734824	8	9	y
hydroxybutyrylcarnitine*	0.733145	4	4	y
nicotinamide adenine dinucleotide (NAD+)	0.732634	8	9	y
2-docosahexaenoylglycerophosphoethanolamine*	0.731321	3	4	y
1-methyladenosine	0.728723	7	9	y
1-arachidonoyl-GPE (20:4n6)*	0.728402	7	8	y
3-(4-hydroxyphenyl)lactate	0.727216	7	8	y
beta-hydroxyisovalerate	0.726652	4	5	y
inositol 1-phosphate (I1P)	0.724067	6	8	y
heme	0.722803	6	8	y
phosphoethanolamine	0.722204	8	9	y
1-palmitoleoyl-GPC (16:1)*	0.721641	6	7	y
N6-acetyllysine	0.721153	8	9	y
methionine sulfoxide	0.720019	5	5	y
2-hydroxybutyrate (AHB)	0.720002	5	6	y
cholesterol	0.719969	7	8	y
ascorbate (Vitamin C)	0.719677	7	8	y
malonylcarnitine	0.718643	4	5	y
1-oleoylglycerol (1-monoolein)	0.718495	7	8	y
5-methylthioadenosine (MTA)	0.717892	7	8	y
leucylalanine	0.71763	3	4	y
cis-vaccenate (18:1n7)	0.717269	3	4	y
N-acetylserine	0.716752	7	8	y
2-palmitoleoyl-GPC (16:1)*	0.716587	4	5	y
spermidine	0.716292	7	9	y
N2-methylguanosine	0.715917	3	4	y
N-formylmethionine	0.712601	5	6	y
myo-inositol	0.70971	7	8	y
S-adenosylhomocysteine (SAH)	0.709596	8	9	y
5-dodecenoate (12:1n7)	0.707004	4	4	y
kynurenine	0.706666	7	9	y
glycerol	0.705598	6	8	y
arachidate (20:0)	0.703613	5	5	y
citrulline	0.702186	8	9	y
trans-4-hydroxyproline	0.702093	6	6	y
carnitine	0.701089	8	9	y
gamma-glutamylisoleucine*	0.700455	5	6	y
ribitol	0.698297	6	7	y
maltose	0.696368	7	8	y
C-glycosyltryptophan	0.696315	7	8	y
histidylleucine	0.695255	3	4	y
inosine	0.694934	8	9	y
S-adenosylmethionine (SAM)	0.693896	5	5	y
adenylosuccinate	0.691579	5	6	y
nicotinamide ribonucleotide (NMN)	0.691005	6	7	y
N2,N2-dimethylguanosine	0.690119	6	7	y
N-acetylvaline	0.689757	4	4	y
ethanolamine	0.688604	5	6	y
2'-deoxyinosine	0.687465	7	8	y
glutaroyl carnitine	0.686754	4	5	y
2-aminobutyrate	0.686657	5	6	y
mead acid (20:3n9)	0.686502	3	4	y
2-hydroxyglutarate	0.685668	7	8	y
N6-carbamoylthreonyladenosine	0.685501	4	5	y
5,6-dihydrouracil	0.685264	5	6	y
beta-alanine	0.683692	6	8	y
dihydroxyacetone phosphate (DHAP)	0.683303	4	4	y
glycerophosphoethanolamine	0.681893	5	6	y
1-palmitoylglycerol (1-monopalmitin)	0.680383	6	7	y
N-acetylglutamate	0.680096	4	5	y
3-hydroxyhippurate	0.678653	4	5	y
pro-hydroxy-pro	0.674458	4	5	y
adenosine 3'-monophosphate (3'-AMP)	0.674363	6	7	y
octanoylcarnitine (C8)	0.673506	6	6	y
2'-deoxyguanosine	0.67295	6	7	y
fructose	0.671361	6	8	y
cytidine-5'-diphosphoethanolamine	0.670426	3	4	y
succinylcarnitine	0.670188	7	8	y
1-methylhistidine	0.669467	3	4	y
guanidinoacetate	0.667902	5	6	y
homostachydrine*	0.667598	4	4	y
pyruvate	0.66665	6	6	y
1-linoleoylglycerol (18:2)	0.666246	5	6	y
beta-hydroxyisovaleroylcarnitine	0.665433	3	4	y
2-linoleoylglycerophosphocholine*	0.665396	4	5	y
nicotinamide	0.665274	8	9	y
leucylglycine	0.664675	5	6	y
1-methylhistamine	0.662353	4	4	y
N1-Methyl-2-pyridone-5-carboxamide	0.662135	4	4	y
glycerophosphorylcholine (GPC)	0.661137	7	9	y
gamma-glutamylvaline	0.660934	4	5	y
N-acetylglucosamine	0.659884	5	5	y
2-arachidonoylglycerophosphoethanolamine*	0.65785	4	5	y
aspartate	0.656873	7	9	y
propionylcarnitine	0.654675	6	8	y
3-phosphoglycerate	0.654426	6	7	y
adenosine	0.653089	7	9	y
1-methylnicotinamide	0.652658	4	5	y
pantothenate	0.649616	7	9	y
2-arachidonoyl glycerol	0.647965	4	4	y
phosphoenolpyruvate (PEP)	0.64641	5	6	y
N-acetylneuraminate	0.645971	7	9	y
N-acetyl-aspartyl-glutamate (NAAG)	0.645332	6	8	y
N-acetylthreonine	0.644888	7	8	y
xanthine	0.644398	7	9	y
gamma-glutamylcysteine	0.641081	3	4	y
adenine	0.640481	7	8	y
maltotriose	0.640157	7	8	y
guanine	0.638543	7	8	y
cystine	0.637064	7	8	y
caproate (6:0)	0.635455	5	6	y
kynurenate	0.63442	3	4	y
Isobar: fructose 1,6-diphosphate, glucose 1,6-diphosphate	0.634242	4	5	y
threonate	0.634096	6	7	y
phosphocholine	0.632374	8	9	y
4-guanidinobutanoate	0.632097	5	6	y
gamma-glutamylalanine	0.629841	4	4	y
glycerol 2-phosphate	0.628006	4	5	y
stearidonate (18:4n3)	0.6252	5	6	y
indolelactate	0.62496	5	5	y
N-acetylleucine	0.624097	4	4	y
uridine	0.622267	7	9	y
1-arachidonylglycerol	0.621531	4	5	y
2-aminoadipate	0.62064	7	9	y
erythronate*	0.619457	7	8	y
xanthosine	0.610481	6	8	y
creatine	0.610032	7	9	y
glycerol 3-phosphate (G3P)	0.607143	7	9	y
betaine	0.606126	6	8	y
13-HODE + 9-HODE	0.606105	6	7	y
4-methylcatechol sulfate	0.605062	3	4	y
3-hydroxyoctanoate	0.603181	4	4	y
cytidine 3'-monophosphate (3'-CMP)	0.602152	3	4	y
thymidine	0.602125	4	5	y
glycocholenate sulfate*	0.600341	3	4	y
nicotinamide adenine dinucleotide reduced (NADH)	0.600302	4	5	y
isovalerylcarnitine	0.598094	6	8	y
cystathionine	0.596254	3	4	y
3-hydroxydecanoate	0.595166	4	5	y
undecanedioate	0.593241	3	4	y
glutathione, oxidized (GSSG)	0.591435	7	9	y
3-dehydrocarnitine*	0.590439	4	5	y
bilirubin (Z,Z)	0.586742	5	5	y
nicotinamide riboside	0.585298	5	5	y
isobutyrylcarnitine	0.585185	6	8	y
valerylcarnitine	0.585047	6	7	y
2-phosphoglycerate	0.583472	4	5	y
ornithine	0.582663	7	9	y
scyllo-inositol	0.581326	4	5	y
trimethylamine N-oxide	0.575616	4	4	y
sorbitol	0.573631	3	4	y
2-palmitoylglycerol (16:0)	0.57278	6	7	y
glycylvaline	0.572259	5	6	y
deoxycholate	0.571859	3	4	y
pregn steroid monosulfate*	0.569704	3	4	y
2-hydroxypalmitate	0.569689	6	8	y
dimethylglycine	0.567546	5	5	y
carnosine	0.556187	5	6	y
acetylcholine	0.553505	3	4	y
trigonelline (N'-methylnicotinate)	0.550209	3	4	y
3-methyl-2-oxobutyrate	0.547992	4	5	y
3-hydroxybutyrate (BHBA)	0.545933	7	9	y
4-hydroxyglutamate	0.541306	3	4	y
argininosuccinate	0.533352	4	5	y
3'-dephosphocoenzyme A	0.523887	3	4	y
ribulose	0.522734	3	4	y
N-acetylphenylalanine	0.51921	3	4	y
2-myristoylglycerophosphocholine*	0.512943	3	4	y
squalene	0.491643	3	4	y
3-ureidopropionate	0.488659	5	6	y
caffeine	0.486449	3	4	y
fucose	0.483183	3	4	y
gamma-tocopherol	0.463174	3	4	y
3-methylhistidine	0.417982	6	8	y
6-keto prostaglandin F1alpha	0.397639	3	4	y
valylalanine	0.951158	1	1	n
X - 14145	0.943386	1	1	n
X - 18332	0.933744	1	1	n
X - 15165	0.922701	1	1	n
octaethylene glycol	0.914018	1	1	n
valylmethionine	0.91002	1	1	n
X - 14121	0.906831	1	1	n
sulfate*	0.906685	3	3	n
valylglutamate	0.904253	1	1	n
palmitoyl-linolenoyl-glycerol (16:0/18:3) [2]*	0.900837	1	1	n
X - 16468	0.899954	1	1	n
X - 11533	0.898741	1	1	n
X - 14192	0.897829	1	1	n
galactose 1-phosphate	0.897527	2	2	n
uridine 5'-diphosphate (UDP)	0.897316	2	3	n
1-linoleoyl-2-arachidonoyl-GPE (18:2/20:4)*	0.89666	1	1	n
isoleucylvaline	0.89522	1	1	n
X - 18883 - retired - probable ammonia adduct from octaethylene glycol	0.895148	1	1	n
palmitoyl-palmitoyl-glycerol (16:0/16:0) [2]*	0.892387	1	1	n
X - 18179	0.890565	1	1	n
phenylalanylalanine	0.889132	3	3	n
glycylthreonine	0.888032	1	1	n
1-linoleoylglycerophosphoethanolamine*	0.885601	2	3	n
1-stearoyl-2-arachidonoyl-GPE (18:0/20:4)	0.88444	3	3	n
X - 14108	0.883411	1	1	n
1-stearoyl-2-arachidonoyl-GPS (18:0/20:4)	0.880714	3	3	n
phenylalanylglutamate	0.880379	1	1	n
palmitoleoylcarnitine (C16:1)*	0.879371	2	3	n
X - 13859	0.878905	1	1	n
pyridoxine (Vitamin B6)	0.878687	3	3	n
alpha-ketoglutaramate*	0.878319	1	1	n
1-palmitoyl-2-stearoyl-GPC (16:0/18:0)	0.87815	3	3	n
1-palmitoyl-2-oleoyl-GPG (16:0/18:1)	0.877339	3	3	n
eicosenoylcarnitine (C20:1)*	0.877258	3	3	n
tyrosylglutamine	0.876268	1	1	n
5-methylthioribose**	0.875623	3	3	n
X - 4357	0.875295	1	1	n
phenylalanylleucine	0.873816	1	1	n
sphingomyelin (d18:1/22:1, d18:2/22:0, d16:1/24:1)*	0.873668	3	3	n
X - 14195	0.872886	1	1	n
biotin	0.872357	2	2	n
X - 15486	0.871863	1	1	n
sphingomyelin (d18:2/24:1, d18:1/24:2)*	0.871771	3	3	n
arachidoylcarnitine (C20)*	0.870551	3	3	n
pyridoxamine phosphate	0.869718	3	3	n
sphingomyelin (d18:1/18:1, d18:2/18:0)	0.869151	3	3	n
sphingomyelin (d18:2/23:1)*	0.869089	3	3	n
valylleucine	0.869052	3	3	n
2-stearoylglycerophosphoinositol*	0.868381	2	2	n
N-acetyl-1-methylhistidine*	0.867633	2	3	n
2-myristoylglycerol (2-monomyristin)	0.866683	1	1	n
xylulose 5-phosphate	0.86531	1	1	n
1-heptadecanoylglycerophosphoethanolamine*	0.864831	2	2	n
O-methyltyrosine	0.86457	1	1	n
N2-acetyllysine	0.864519	3	3	n
7-methylguanine	0.864386	3	3	n
1-stearoyl-GPE (18:0)	0.863437	3	3	n
docosatrienoylcarnitine (C22:3)*	0.863125	3	3	n
docosadienoylcarnitine (C22:2)*	0.860958	3	3	n
valyltyrosine	0.860492	1	1	n
N-acetylmethionylphenylalanine	0.860184	1	1	n
X - 17299	0.85892	1	1	n
N1-methylinosine	0.858438	3	3	n
UDP-glucose	0.858171	2	2	n
3-hydroxypalmitoylcarnitine	0.857633	2	3	n
oxalate (ethanedioate)	0.856504	3	3	n
3-hydroxyoleoylcarnitine	0.856323	2	3	n
X - 12776	0.856087	2	2	n
sphingomyelin (d17:1/16:0, d18:1/15:0, d16:1/17:0)*	0.855737	3	3	n
1-stearoyl-2-oleoyl-GPE (18:0/18:1)	0.854478	3	3	n
phenylalanylaspartate	0.853934	1	1	n
N,N-dimethyl-pro-pro	0.853636	1	1	n
glutamine-isoleucine	0.85343	1	1	n
1,2-dipalmitoyl-GPC (16:0/16:0)	0.853229	2	3	n
1-dihomo-linoleoylglycerol (20:2)	0.853109	1	1	n
threonylleucine	0.852917	2	3	n
BMP(18:1/18:1)	0.852876	1	1	n
histidine methyl ester	0.85287	1	1	n
1-oleoyl-2-arachidonoyl-GPE (18:1/20:4)*	0.852608	3	3	n
(S)-a-amino-omega-caprolactam	0.852505	1	1	n
X - 15580	0.852008	1	1	n
valylisoleucine	0.851855	1	1	n
gamma-glutamylhistidine	0.850702	3	3	n
1-palmitoleoylglycerophosphoethanolamine*	0.850364	2	2	n
valylvaline	0.850217	2	2	n
X - 15494	0.849248	1	1	n
X - 15577	0.848512	1	1	n
dihomo-linoleoylcarnitine (C20:2)*	0.848464	3	3	n
valylphenylalanine	0.848197	2	2	n
leucylglutamine*	0.847966	2	2	n
heptaethylene glycol	0.847649	1	2	n
stearoyl sphingomyelin	0.846616	4	7	n
sphingomyelin (d18:1/24:1, d18:2/24:0)*	0.845615	3	3	n
X - 11204	0.845597	1	1	n
1-stearoyl-2-oleoyl-GPS (18:0/18:1)	0.845533	3	3	n
behenoyl sphingomyelin (d18:1/22:0)*	0.844235	3	3	n
1-pentadecanoylglycerol (1-monopentadecanoin)	0.844083	1	1	n
erucoylcarnitine (C22:1)*	0.844012	3	3	n
1-palmitoyl-2-oleoyl-GPE (16:0/18:1)	0.842728	2	3	n
glycylmethionine	0.842377	1	1	n
UDP-N-acetylglucosamine	0.841925	2	2	n
adenosine 5'-triphosphate (ATP)	0.841433	3	3	n
margaroylcarnitine (C17)*	0.841303	3	3	n
uridine 5'-triphosphate (UTP)	0.841186	2	3	n
X - 15680	0.840836	1	1	n
N2-acetyl,N6-methyllysine	0.840743	1	1	n
1-oleoyl-2-linoleoyl-GPE (18:1/18:2)*	0.84065	3	3	n
seryltyrosine	0.840642	1	1	n
glucose 6-phosphate	0.840252	6	9	n
leucylasparagine	0.84019	1	1	n
diacylglycerol (12:0/18:1, 14:0/16:1, 16:0/14:1) [2]*	0.838906	1	1	n
1-stearoyl-2-linoleoyl-GPS (18:0/18:2)	0.838398	1	1	n
gamma-carboxyglutamate	0.838057	3	3	n
palmitoyl-oleoyl-glycerol (16:0/18:1) [2]*	0.83799	2	2	n
2-ethylhexanoate	0.837843	2	3	n
leucylarginine	0.83773	1	1	n
X - 16065	0.836778	1	1	n
guanosine 5'-diphospho-fucose	0.836645	2	2	n
X - 14347	0.836096	1	1	n
palmitoyl ethanolamide	0.835751	1	1	n
phenylalanylvaline	0.835567	1	1	n
sphingomyelin (d18:1/22:2, d18:2/22:1, d16:1/24:2)*	0.835449	3	3	n
glutamine conjugate of C6H10O2 (1)*	0.835282	1	1	n
X - 15520	0.834742	1	1	n
valylaspartate	0.834493	1	1	n
pentaethylene glycol	0.834282	2	2	n
sphingomyelin (d18:2/16:0, d18:1/16:1)*	0.833731	3	3	n
hexaethylene glycol	0.83262	1	2	n
oleate/vaccenate (18:1)	0.831402	3	3	n
oleic ethanolamide	0.831359	3	3	n
pentadecanoylcarnitine (C15)*	0.83128	2	2	n
2-stearoylglycerol (2-monostearin)	0.831101	1	1	n
X - 15351	0.829832	1	1	n
serylvaline	0.829626	1	1	n
aspartyltryptophan	0.829393	1	1	n
N,N,N-trimethyl-alanylproline betaine (TMAP)	0.828254	3	3	n
vanillylmandelate (VMA)	0.827755	2	2	n
1-palmitoyl-2-docosahexaenoyl-GPE (16:0/22:6)*	0.827733	3	3	n
1-stearoyl-2-oleoyl-GPC (18:0/18:1)	0.826226	3	3	n
sphingomyelin (d18:1/17:0, d17:1/18:0, d19:1/16:0)	0.825779	3	3	n
hydroxy-N6,N6,N6-trimethyllysine*	0.825158	2	3	n
palmitoyl-oleoyl-glycerol (16:0/18:1) [1]*	0.824774	1	1	n
androstenediol (3beta,17beta) disulfate (2)	0.824317	2	2	n
arabitol/xylitol	0.824277	3	3	n
X - 8994	0.823911	1	1	n
1-oleoyl-GPC (18:1)	0.822752	3	3	n
2,3-dihydroxy-5-methylthio-4-pentenoate (DMTPA)*	0.822366	2	2	n
X - 15337	0.821765	1	1	n
valyllysine	0.821695	1	1	n
X - 15807	0.821567	1	1	n
X - 11684	0.820605	1	1	n
isoleucylarginine	0.820209	1	1	n
X - 13230	0.818995	2	2	n
Disulfiram	0.81899	1	1	n
tyrosylvaline	0.818549	1	1	n
N-monomethylarginine	0.818183	3	3	n
1-palmitoyl-2-oleoyl-GPS (16:0/18:1)	0.817746	3	3	n
sphingomyelin (d18:2/23:0, d18:1/23:1, d17:1/24:1)*	0.817276	3	3	n
X - 15579	0.817222	1	1	n
Isobar: UDP-acetylglucosamine, UDP-acetylgalactosamine	0.817212	1	2	n
(N(1) + N(8))-acetylspermidine	0.817168	2	3	n
1-carboxyethylhistidine	0.816337	1	1	n
X - 18113	0.81623	1	1	n
sphingomyelin (d18:1/14:0, d16:1/16:0)*	0.81548	3	3	n
1-stearoyl-2-arachidonoyl-GPI (18:0/20:4)	0.815184	3	3	n
1-palmitoyl-GPS (16:0)*	0.814911	2	2	n
3-hydroxybutyroylglycine	0.814357	1	1	n
fructosyllysine	0.812678	3	3	n
X - 15371	0.812238	1	1	n
1-eicosatrienoylglycerophosphocholine (20:3)*	0.812072	1	2	n
X - 15564	0.811359	1	1	n
lactosyl-N-behenoyl-sphingosine (d18:1/22:0)*	0.811079	1	1	n
1-palmitoyl-2-docosahexaenoyl-GPC (16:0/22:6)	0.810976	3	3	n
2-linoleoylglycerol (18:2)	0.810921	3	3	n
cis-aconitate	0.810785	3	3	n
glucose 1-phosphate	0.810622	3	3	n
1-carboxyethylphenylalanine	0.809995	3	3	n
X - 14193	0.809574	1	1	n
O-sulfo-L-tyrosine	0.809541	3	3	n
1-carboxyethylvaline	0.809393	3	3	n
fructose 1-phosphate	0.808153	1	1	n
isoleucyltyrosine	0.80787	1	1	n
threonylglutamate	0.807816	2	2	n
linoleoyl ethanolamide	0.807135	2	2	n
X - 18333	0.806928	1	1	n
myristoleoylcarnitine (C14:1)*	0.80664	2	3	n
glutamine conjugate of C6H10O2 (2)*	0.806561	1	1	n
X - 18111	0.806198	1	1	n
cytidine diphosphate	0.806049	3	3	n
mannose 6-phosphate	0.805979	5	8	n
1-palmitoyl-2-arachidonoyl-GPC (16:0/20:4n6)	0.805785	3	3	n
sphingomyelin (d18:1/19:0, d19:1/18:0)*	0.805594	3	3	n
1-linoleoyl-GPE (18:2)*	0.805149	3	3	n
1-palmitoyl-2-oleoyl-GPC (16:0/18:1)	0.805111	2	3	n
1,2-dilinoleoyl-GPE (18:2/18:2)*	0.805011	3	3	n
sphingomyelin (d18:1/21:0, d17:1/22:0, d16:1/23:0)*	0.80481	3	3	n
1-pentadecanoylglycerophosphocholine (15:0)*	0.804574	3	3	n
2R,3R-dihydroxybutyrate	0.804449	2	3	n
5,6-dihydrouridine	0.804079	3	3	n
sphingomyelin (d18:1/20:0, d16:1/22:0)*	0.803458	3	3	n
isoleucylmethionine	0.803268	1	1	n
alpha-glutamyltyrosine	0.802792	1	1	n
1-palmitoyl-2-arachidonoyl-GPE (16:0/20:4)*	0.802204	3	3	n
oleoyl-linolenoyl-glycerol (18:1/18:3) [2]*	0.801939	1	1	n
X - 15161	0.801508	1	1	n
6-hydroxyindole sulfate	0.801307	1	1	n
X - 12244	0.801224	1	1	n
diacylglycerol (14:0/18:1, 16:0/16:1) [2]*	0.801155	2	2	n
gamma-glutamylserine	0.800954	2	2	n
N-acetyl-glucosamine 1-phosphate	0.800926	3	3	n
3PG	0.800624	1	1	n
thymidine 3'-monophosphate	0.800519	1	1	n
UDP-galactose	0.799871	1	1	n
sphingomyelin (d18:1/20:1, d18:2/20:0)*	0.799406	3	3	n
X - 15136	0.799344	1	1	n
lactosyl-N-palmitoyl-sphingosine (d18:1/16:0)	0.799255	3	3	n
N-acetylgalactosamine	0.798975	1	1	n
X - 12855	0.798728	2	2	n
guanidinosuccinate	0.798261	2	2	n
2-stearoylglycerophosphoglycerol*	0.798257	1	1	n
valylglutamine	0.798079	3	3	n
palmitoyl-linoleoyl-glycerol (16:0/18:2) [1]*	0.798063	2	2	n
X - 14264	0.797777	1	1	n
serylisoleucine*	0.79777	1	1	n
gamma-glutamyl-alpha-lysine	0.797425	3	3	n
hexadecadienoate (16:2n6)	0.797278	3	3	n
serylleucine	0.79691	2	4	n
glucosamine-6-phosphate	0.796362	1	1	n
glycylphenylalanine	0.796135	3	3	n
valyltryptophan	0.796076	1	1	n
(S)-3-hydroxybutyrylcarnitine	0.795879	2	3	n
hydantoin-5-propionate	0.795818	2	3	n
glutamine conjugate of C7H12O2*	0.795494	1	1	n
cis-4-decenoylcarnitine (C10:1)	0.795416	3	3	n
1-(1-enyl-palmitoyl)-2-linoleoyl-GPC (P-16:0/18:2)*	0.795022	2	3	n
methionylglycine	0.794893	1	1	n
3-methylglutaconate	0.794717	2	2	n
1-ribosyl-imidazoleacetate*	0.794449	3	3	n
methyl-alpha-glucopyranoside	0.794342	2	3	n
gulonate*	0.793784	3	3	n
sphingomyelin (d18:2/21:0, d16:2/23:0)*	0.7928	2	3	n
UDP-glucose (isobar with UDP-galactose)	0.792599	1	1	n
N-alpha-acetylornithine	0.792171	2	2	n
X - 18307	0.791955	1	1	n
N-acetyl-2-aminooctanoate*	0.791558	1	1	n
sphingomyelin (d18:2/24:2)*	0.791417	3	3	n
X - 3094	0.791043	1	1	n
1-stearoyl-2-docosahexaenoyl-GPC (18:0/22:6)	0.79025	3	3	n
nervonoylcarnitine (C24:1)*	0.790091	3	3	n
palmitoyl-arachidonoyl-glycerol (16:0/20:4) [2]*	0.790017	3	3	n
X - 15386	0.790004	1	1	n
guanosine 5'-triphosphate (GTP)	0.789789	2	2	n
Butanoate	0.789601	1	1	n
ribulose 5-phosphate	0.789539	1	1	n
vanillactate	0.789486	1	1	n
alpha-hydroxyisocaproate	0.789472	1	1	n
arachidonoyl ethanolamide	0.789322	2	2	n
1-oleoyl-2-docosahexaenoyl-GPC (18:1/22:6)*	0.789258	3	3	n
X - 17327	0.789218	1	1	n
1,2-dipalmitoyl-GPE (16:0/16:0)*	0.789178	2	3	n
1-oleoyl-2-docosahexaenoyl-GPE (18:1/22:6)*	0.788927	3	3	n
X - 16965	0.788357	1	1	n
X - 18808	0.787186	1	1	n
gamma-glutamylglycine	0.787109	3	3	n
lactosyl-N-nervonoyl-sphingosine (d18:1/24:1)*	0.787104	3	3	n
methylmalonate (MMA)	0.786966	3	3	n
behenoylcarnitine (C22)*	0.786891	3	3	n
1-palmitoyl-2-linoleoyl-GPE (16:0/18:2)	0.786811	3	3	n
3-iodotyrosine	0.786573	1	1	n
myristoyl dihydrosphingomyelin (d18:0/14:0)*	0.786205	2	3	n
4-cholesten-3-one	0.786191	3	3	n
3-carboxy-4-methyl-5-pentyl-2-furanpropionate (3-CMPFP)**	0.785835	2	3	n
(3'-5')-adenylyluridine	0.785775	2	3	n
isoleucyltryptophan	0.78522	1	1	n
glycerophosphoglycerol	0.785206	3	3	n
4-quinolinecarboxylic acid	0.785129	1	1	n
1-stearoyl-2-arachidonoyl-GPC (18:0/20:4)	0.785072	3	3	n
tetracosadienoylcarnitine (C24:2)*	0.784948	3	3	n
palmitoyl-linoleoyl-glycerol (16:0/18:2) [2]*	0.784847	3	3	n
1-linoleoyl-2-arachidonoyl-GPC (18:2/20:4n6)*	0.784766	3	3	n
X - 13215	0.784743	1	1	n
bilirubin degradation product, C17H18N2O4 (3)	0.784504	1	1	n
palmitoyl dihydrosphingomyelin (d18:0/16:0)*	0.784249	2	3	n
N-methyl-GABA	0.784172	2	3	n
1-myristoyl-2-arachidonoyl-GPC (14:0/20:4)*	0.783853	3	3	n
1-carboxyethyltyrosine	0.783558	2	2	n
X - 12786	0.783036	1	1	n
X - 15160	0.782113	1	1	n
uridine monophosphate (5' or 3')	0.781613	2	3	n
N6,N6-dimethyllysine	0.781438	2	2	n
pyridoxal phosphate	0.781087	2	2	n
tricosanoyl sphingomyelin (d18:1/23:0)*	0.780698	3	3	n
N-palmitoyl-sphinganine (d18:0/16:0)	0.780352	3	3	n
3-hydroxydecanoylcarnitine	0.779636	1	1	n
(3'-5')-guanylylcytidine	0.779173	1	1	n
3-methylcytidine	0.778936	2	3	n
galacturonate 1-phosphate	0.778415	1	1	n
oleoyl-oleoyl-glycerol (18:1/18:1) [1]*	0.77838	1	1	n
lignoceroyl sphingomyelin (d18:1/24:0)	0.778094	3	3	n
palmitoyl-arachidonoyl-glycerol (16:0/20:4) [1]*	0.777901	3	3	n
linoleoylcarnitine (C18:2)*	0.776536	2	3	n
sphingomyelin (d18:0/18:0, d19:0/17:0)*	0.776448	3	3	n
linoleoyl-linoleoyl-glycerol (18:2/18:2) [1]*	0.776348	3	3	n
3-(3-amino-3-carboxypropyl)uridine*	0.776278	1	1	n
cys-gly, oxidized	0.776196	1	1	n
2-O-methylascorbic acid	0.776183	1	1	n
cysteine s-sulfate	0.775955	2	2	n
3,5-diiodo-L-tyrosine	0.775504	1	1	n
N-stearoyl-sphingadienine (d18:2/18:0)*	0.775272	2	2	n
X - 13423	0.775161	2	2	n
N-acetylglucosaminylasparagine	0.774676	3	3	n
leucylleucine	0.774501	2	3	n
stearoyl-arachidonoyl-glycerol (18:0/20:4) [2]*	0.774469	3	3	n
butyrate/isobutyrate (4:0)	0.774213	1	1	n
AMP	0.774029	1	1	n
3-methylglutarylcarnitine (2)	0.77389	2	2	n
X - 15375	0.773832	1	1	n
1-myristoylglycerophosphoethanolamine	0.773516	1	1	n
2'-O-methyluridine	0.773361	1	1	n
X - 18554	0.773205	1	1	n
isoleucylserine	0.773014	2	3	n
glycosyl-N-palmitoyl-sphingosine (d18:1/16:0)	0.772033	3	3	n
X - 14320	0.771805	1	1	n
gamma-glutamylcitrulline*	0.771552	1	1	n
N-acetylkynurenine (2)	0.77139	1	1	n
phenylacetylglutamate	0.77033	1	1	n
ADP-glucose	0.769965	1	1	n
N6-carboxymethyllysine	0.769643	3	3	n
X - 18331	0.769574	1	1	n
X - 15220	0.769483	1	1	n
X - 18889	0.769318	1	1	n
valylserine	0.768351	1	2	n
pyridoxamine	0.768228	3	3	n
hydroxypalmitoyl sphingomyelin (d18:1/16:0(OH))**	0.767605	3	3	n
lysyltyrosine	0.766883	1	1	n
sphingomyelin (d17:2/16:0, d18:2/15:0)*	0.766877	1	1	n
2-oleoylglycerol (18:1)	0.766827	3	3	n
stearoyl-linoleoyl-glycerol (18:0/18:2) [2]*	0.76663	2	2	n
X - 10445	0.766423	2	2	n
dehydroascorbate	0.766132	2	3	n
cytidine triphosphate	0.76586	1	1	n
X - 12803	0.765779	1	1	n
linoleoyl-arachidonoyl-glycerol (18:2/20:4) [1]*	0.765636	2	3	n
N6-succinyladenosine	0.764757	2	3	n
tyrosylphenylalanine	0.7643	1	1	n
gamma-glutamylthreonine	0.763894	2	3	n
X - 12051	0.763598	2	2	n
cis-3,4-methyleneheptanoylcarnitine	0.763437	1	1	n
X - 11333	0.763264	1	1	n
isoleucylphenylalanine	0.762937	1	1	n
X - 15415	0.762698	1	1	n
tyrosylalanine	0.762544	1	1	n
leucylserine	0.762389	2	3	n
1-docosahexaenoylglycerol (1-monodocosahexaenoin)	0.762358	2	2	n
3-hydroxyoctanoylcarnitine (1)	0.761884	1	1	n
1,2-dipalmitoylglycerol	0.761881	2	2	n
glycosyl ceramide (d18:2/24:1, d18:1/24:2)*	0.761851	2	3	n
N2-acetyl,N6,N6-dimethyllysine	0.761774	1	1	n
1-carboxyethylleucine	0.761681	3	3	n
2S,3R-dihydroxybutyrate	0.761084	2	3	n
1-(1-enyl-oleoyl)-GPE (P-18:1)*	0.760811	3	3	n
dihomo-linolenoylcarnitine (C20:3n3 or 6)*	0.760614	2	3	n
cytidine 2' or 3'-monophosphate (2' or 3'-CMP)	0.760592	1	1	n
2-eicosatrienoylglycerophosphocholine*	0.760535	1	1	n
X - 14594	0.760101	1	1	n
1-palmitoyl-2-arachidonoyl-GPI (16:0/20:4)*	0.759509	2	2	n
5-dodecenoylcarnitine (C12:1)	0.759089	3	3	n
3-hydroxyproline	0.757443	2	2	n
X - 12854	0.756664	2	2	n
4-acetamidobenzoate	0.756659	1	1	n
1-stearoyl-GPS (18:0)*	0.756572	2	3	n
behenoyl dihydrosphingomyelin (d18:0/22:0)*	0.756271	2	3	n
pregnenetriol disulfate*	0.756075	2	2	n
ribose 1-phosphate	0.755905	1	1	n
X - 11542	0.755364	1	1	n
N-acetylglucosamine 6-phosphate	0.755247	5	7	n
arachidonoylcarnitine (C20:4)	0.754605	3	3	n
tetrahydrocortisol glucuronide	0.754105	1	1	n
1,2-dilinoleoyl-GPC (18:2/18:2)	0.754104	3	3	n
1-(1-enyl-palmitoyl)-2-arachidonoyl-GPE (P-16:0/20:4)*	0.753929	2	3	n
X - 12014	0.753804	1	1	n
beta-citrylglutamate	0.753094	3	3	n
ceramide (d18:1/17:0, d17:1/18:0)*	0.752755	3	3	n
1-(1-enyl-stearoyl)-GPE (P-18:0)*	0.752708	3	3	n
leucylthreonine	0.752678	1	1	n
bilirubin degradation product, C17H18N2O4 (2)	0.752486	1	1	n
docosahexaenoyl ethanolamide	0.752023	1	1	n
(3'-5')-adenylyladenosine*	0.751693	2	3	n
1-palmitoyl-2-stearoyl-GPE (16:0/18:0)*	0.751001	3	3	n
docosahexaenoylcarnitine (C22:6)*	0.750469	2	2	n
2-ethylhexanoate (isobar with 2-propylpentanoate)	0.750222	2	2	n
assymetric dimethylarginine (ADMA)	0.75	0	1	n
3-hydroxyoctanoylcarnitine (2)	0.749813	1	1	n
palmitoyl-docosahexaenoyl-glycerol (16:0/22:6) [1]*	0.749178	3	3	n
gamma-glutamyltryptophan	0.748871	1	1	n
UDP-N-acetylglucosamine/galactosamine	0.748406	2	3	n
heptanoate (7:0)	0.747931	2	3	n
1-(1-enyl-stearoyl)-2-oleoyl-GPE (P-18:0/18:1)	0.747584	2	3	n
cortisone	0.747496	3	3	n
X - 14837	0.747342	1	1	n
citraconate/glutaconate	0.746703	1	1	n
1-heptadecanoylglycerol (1-monoheptadecanoin)	0.74636	1	1	n
ceramide (d18:2/24:1, d18:1/24:2)*	0.746321	2	2	n
cis-urocanate	0.746047	0	1	n
malonate	0.745514	3	3	n
nisinate (24:6n3)	0.745499	3	3	n
hydroxyasparagine**	0.745365	2	2	n
retinol (Vitamin A)	0.745226	3	3	n
palmitoyl-docosahexaenoyl-glycerol (16:0/22:6) [2]*	0.745052	3	3	n
3beta,7beta-dihydroxy-5-cholestenoate	0.744932	1	1	n
tyrosylhistidine	0.744605	1	1	n
bilirubin degradation product, C17H20N2O5 (2)	0.744551	1	1	n
X - 13737	0.743648	1	1	n
X - 13698	0.74309	1	1	n
1-docosahexaenoylglycerophosphocholine (22:6n3)*	0.742991	1	1	n
N2,N5-diacetylornithine	0.74245	1	1	n
N-acetylcitrulline	0.742434	1	1	n
tetradecadienoate (14:2)*	0.742423	3	3	n
sphingadienine	0.742406	2	3	n
hypotaurine	0.742299	5	7	n
octadecenedioate (C18:1-DC)	0.741755	2	2	n
1-(1-enyl-stearoyl)-2-arachidonoyl-GPE (P-18:0/20:4)*	0.74135	3	3	n
flavin mononucleotide (FMN)	0.741217	3	3	n
homoarginine	0.740408	2	3	n
leucylhistidine	0.74025	1	1	n
alanylglutamate	0.740206	1	1	n
glycylproline	0.740016	3	5	n
X - 15546	0.739761	1	1	n
1-palmitoyl-2-linoleoyl-GPC (16:0/18:2)	0.739634	3	3	n
1-palmitoleoyl-2-linolenoyl-GPC (16:1/18:3)*	0.739353	3	3	n
X - 15534	0.738932	1	1	n
2-oxoarginine*	0.738624	3	3	n
hexanoylglutamine	0.738004	1	1	n
X - 15691	0.737982	1	1	n
X - 12805	0.737507	1	1	n
acisoga	0.736294	2	3	n
cytidine 2',3'-cyclic monophosphate	0.736208	3	3	n
X - 5229	0.73584	1	1	n
3-indoleglyoxylic acid	0.735313	1	1	n
prolylleucine	0.734528	1	1	n
X - 12465	0.73425	2	2	n
N4-acetylcytidine	0.734075	1	1	n
3-hydroxysebacate	0.73343	1	1	n
aconitate [cis or trans]	0.733233	3	3	n
X - 01497	0.73302	1	1	n
1-(1-enyl-palmitoyl)-2-oleoyl-GPE (P-16:0/18:1)*	0.732567	3	3	n
X - 15484	0.732028	1	1	n
valylasparagine	0.732007	1	2	n
X - 15382	0.731648	1	1	n
N1-Methyl-4-pyridone-3-carboxamide	0.731276	1	1	n
X - 15482	0.731172	1	1	n
1-palmitoyl-GPG (16:0)*	0.730831	3	3	n
N-acetylcarnosine	0.730298	2	2	n
4-aminophenol sulfate (2)	0.730098	1	1	n
palmitoyl-sphingosine-phosphoethanolamine (d18:1/16:0)	0.729877	3	3	n
ergothioneine	0.729661	5	8	n
(3'-5')-cytidylyluridine*	0.729635	2	3	n
X - 15420	0.729345	1	1	n
tetraethylene glycol	0.729182	1	2	n
CoA-glutathione*	0.728898	2	2	n
Hexanoate	0.728661	1	1	n
arginylphenylalanine	0.728549	1	1	n
hippurate	0.727767	4	8	n
sphingomyelin (d18:2/14:0, d18:1/14:1)*	0.72679	2	3	n
X - 18309	0.726345	1	1	n
prolylmethionine	0.726113	1	1	n
1-(1-enyl-palmitoyl)-2-oleoyl-GPC (P-16:0/18:1)*	0.724981	2	3	n
X - 13483	0.724577	1	1	n
alanylvaline	0.724402	2	3	n
2,4-dihydroxybutyrate	0.724301	2	2	n
X - 14900	0.723808	1	1	n
ethylmalonate	0.723419	3	3	n
bilirubin degradation product, C17H20N2O5 (1)	0.723292	1	1	n
X - 12860	0.722692	2	2	n
isocitric lactone	0.722306	1	1	n
tartronate (hydroxymalonate)	0.721855	3	3	n
1-palmitoyl-2-oleoyl-GPI (16:0/18:1)*	0.721851	2	3	n
Mucate	0.721591	1	1	n
N-palmitoyl-heptadecasphingosine (d17:1/16:0)*	0.721213	3	3	n
thyroxine	0.721178	1	1	n
S7P	0.721094	1	1	n
1-methylurate	0.721087	2	2	n
X - 13446	0.720567	1	1	n
X - 11261	0.720551	1	1	n
N-stearoyl-sphingosine (d18:1/18:0)*	0.720429	2	2	n
N-palmitoyl-D-erythro-sphingosine	0.720266	3	3	n
X - 17246	0.720183	1	1	n
X - 12748	0.719809	2	2	n
cis-3,4-methyleneheptanoylglycine	0.719798	1	1	n
oleoyl-oleoyl-glycerol (18:1/18:1) [2]*	0.719701	2	2	n
leucylglutamate	0.719666	2	4	n
triethyleneglycol	0.719648	2	3	n
2-methoxyacetaminophen glucuronide*	0.71802	2	2	n
(3'-5')-adenylylcytidine	0.717889	1	1	n
4-hydroxyphenylacetylglutamine	0.717459	1	1	n
X - 12660	0.717279	2	2	n
gamma-CEHC glucuronide*	0.716504	1	1	n
X - 16209	0.716355	1	1	n
phosphopantetheine	0.715602	1	1	n
1-stearoyl-2-linoleoyl-GPC (18:0/18:2)*	0.715423	2	2	n
X - 13504	0.714923	1	1	n
X - 14458	0.714696	1	1	n
X - 11372	0.714463	1	1	n
X - 18843	0.714443	1	1	n
pregnenetriol sulfate*	0.714356	1	1	n
carotene diol (1)	0.714257	3	3	n
X - 11880	0.713941	1	1	n
docosapentaenoylcarnitine (C22:5n3)*	0.713798	2	2	n
methylsuccinoylcarnitine	0.713778	1	1	n
stearoyl ethanolamide	0.713437	1	1	n
1-palmitoyl-2-arachidonoyl-GPS (16:0/20:4)	0.71343	1	1	n
2-docosapentaenoylglycerophosphocholine*	0.712893	1	1	n
NADHX*	0.712633	1	1	n
X - 11381	0.710883	1	1	n
1-lignoceroyl-GPC (24:0)	0.71065	1	1	n
arginylleucine	0.710635	1	1	n
Propionate	0.709983	1	1	n
X - 16186	0.709418	1	1	n
5-HETE	0.708913	1	1	n
palmitoleoyl-linoleoyl-glycerol (16:1/18:2) [1]*	0.708662	1	1	n
X - 11837	0.708192	1	1	n
phenylalanyltyrosine	0.708152	1	1	n
diacylglycerol (14:0/18:1, 16:0/16:1) [1]*	0.708021	1	1	n
3-hydroxyglutarate	0.707976	1	1	n
X - 14606	0.707791	2	2	n
glutamate, gamma-methyl ester	0.707716	4	6	n
X - 11585	0.707544	1	1	n
p-cresol glucuronide*	0.707195	2	2	n
7-alpha-hydroxy-3-oxo-4-cholestenoate (7-Hoca)	0.707016	5	7	n
X - 12791	0.706774	1	1	n
1-stearoyl-2-docosahexaenoyl-GPE (18:0/22:6)*	0.706633	2	2	n
valylhistidine	0.705999	2	2	n
N-Acetylglucosamine 1-phosphate	0.705619	1	1	n
guaiacol sulfate	0.705361	2	2	n
16-hydroxypalmitate	0.705265	1	1	n
lignoceroylcarnitine (C24)*	0.705065	2	3	n
uridine-2',3'-cyclic monophosphate	0.704898	2	2	n
cholesterol sulfate	0.704829	1	1	n
heme*	0.704752	1	1	n
beta-guanidinopropanoate	0.704263	2	3	n
docosatrienoate (22:3n3)	0.704132	5	7	n
1,7-dimethylurate	0.704061	3	3	n
acetyl CoA	0.703778	0	1	n
orotate	0.703636	3	3	n
5-acetylamino-6-amino-3-methyluracil	0.703464	1	1	n
adrenoylcarnitine (C22:4)*	0.703441	3	3	n
pyridoxal	0.702804	3	5	n
X - 16103	0.702615	1	1	n
X - 4051	0.702402	1	1	n
6-phosphogluconate	0.702217	6	9	n
1,3-dipalmitoylglycerol	0.701782	1	1	n
1-dihomo-linoleoylglycerophosphocholine (20:2n6)*	0.701464	1	1	n
X - 12856	0.701328	1	1	n
dopamine 3-O-sulfate	0.701261	1	1	n
N-acetylglucosamine/N-acetylgalactosamine	0.700199	3	3	n
nicotinamide adenine dinucleotide phosphate (NADP+)	0.699958	1	1	n
1-palmitoleoylglycerol (16:1)*	0.699306	1	1	n
1-oleoyl-2-linoleoyl-GPG (18:1/18:2)*	0.699212	1	1	n
suberoylcarnitine (C8-DC)	0.699043	2	2	n
X - 13413	0.698981	1	1	n
putrescine	0.698047	5	7	n
stearoyl-docosahexaenoyl-glycerol (18:0/22:6) [2]*	0.697904	2	2	n
linolenoylcarnitine (C18:3)*	0.697396	2	3	n
ascorbic acid 3-sulfate*	0.69714	1	1	n
mannose	0.696163	5	7	n
bilirubin degradation product, C17H18N2O4 (1)	0.695671	1	1	n
alanylphenylalanine	0.693962	2	4	n
X - 11423	0.693951	1	1	n
2,6-dihydroxybenzoic acid	0.693656	2	3	n
lactosyl-N-arachidoyl-sphingosine (d18:1/20:0)*	0.693031	2	2	n
oleoyl-linoleoyl-glycerol (18:1/18:2) [1]	0.692964	3	3	n
1-carboxyethylisoleucine	0.692791	3	3	n
linoleoyl-arachidonoyl-glycerol (18:2/20:4) [2]*	0.692473	2	3	n
X - 11564	0.692335	1	1	n
5-oxoETE	0.692224	1	1	n
phenylalanylphenylalanine	0.69213	1	1	n
N-acetyltaurine	0.691983	2	3	n
2-docosahexaenoylglycerophosphocholine*	0.691873	1	1	n
3-hydroxyhexanoylcarnitine (2)	0.691825	2	2	n
adenosine 3',5'-diphosphate	0.691525	3	3	n
oleoyl-arachidonoyl-glycerol (18:1/20:4) [1]*	0.691504	2	3	n
X - 14590	0.690707	2	2	n
sphingomyelin (d18:0/20:0, d16:0/22:0)*	0.690254	2	3	n
X - 11875	0.690188	1	1	n
androstenediol (3alpha, 17alpha) monosulfate (3)	0.689866	1	1	n
maltotetraose	0.689401	5	7	n
etiocholanolone glucuronide	0.689352	1	1	n
X - 13417	0.689351	1	1	n
histidine betaine (hercynine)*	0.689169	2	2	n
X - 16475	0.689072	1	1	n
indoleacetylglutamine	0.688799	1	1	n
arachidonoylcholine	0.688609	1	1	n
2-hydroxy-3-methylvalerate	0.688395	1	1	n
cytidine 5'-monophospho-N-acetylneuraminic acid	0.687555	3	3	n
1-(1-enyl-palmitoyl)-2-palmitoyl-GPC (P-16:0/16:0)*	0.687195	3	3	n
5-methyltetrahydrofolate (5MeTHF)	0.686664	2	3	n
oleoylcholine	0.686414	3	3	n
X - 13512	0.686292	2	2	n
X - 12869	0.685969	1	1	n
X - 12739	0.685839	1	1	n
X - 15301	0.685312	1	1	n
X - 13871	0.684885	2	2	n
gamma-glutamyltyrosine	0.681985	5	7	n
X - 11583	0.681472	1	1	n
thioproline	0.681301	2	3	n
1-linoleoyl-GPG (18:2)*	0.681233	3	3	n
sphinganine	0.68099	5	8	n
X - 13372	0.680786	1	1	n
isoleucylhydroxyproline*	0.680613	1	1	n
1-myristoylglycerol (14:0)	0.680535	3	3	n
2-hydroxybutyrate/2-hydroxyisobutyrate	0.680485	2	3	n
stearoyl-arachidonoyl-glycerol (18:0/20:4) [1]*	0.680418	3	3	n
X - 15503	0.680396	1	1	n
X - 16335	0.680184	1	1	n
S-(1,2-dicarboxyethyl)glutathione	0.680007	2	2	n
X - 18341	0.67964	1	1	n
X - 18162	0.67917	1	1	n
glycochenodeoxycholate 3-sulfate	0.678884	1	1	n
methyl glucopyranoside (alpha + beta)	0.678278	3	3	n
1-stearoyl-2-linoleoyl-GPI (18:0/18:2)	0.678231	2	2	n
NADPH	0.678137	1	1	n
1-(1-enyl-palmitoyl)-2-palmitoleoyl-GPC (P-16:0/16:1)*	0.678061	2	2	n
1-dihomo-linolenylglycerol (20:3)	0.677703	3	3	n
X - 13709	0.676593	1	1	n
glycochenodeoxycholate	0.676579	4	6	n
oleoyl-arachidonoyl-glycerol (18:1/20:4) [2]*	0.676378	3	3	n
X - 13414	0.676372	1	1	n
1-linoleoyl-2-linolenoyl-GPC (18:2/18:3)*	0.676191	3	3	n
3-formylindole	0.675872	3	3	n
2-methylcitrate/homocitrate	0.675772	3	3	n
3-phosphoserine	0.67508	1	1	n
X - 11945	0.67495	1	1	n
galactose 6-phosphate	0.674781	1	1	n
6'-sialyllactose	0.674743	2	3	n
ceramide (d18:1/20:0, d16:1/22:0, d20:1/18:0)*	0.673718	2	2	n
threonylmethionine	0.6736	1	1	n
X - 13510	0.673372	1	1	n
3-hydroxymyristate	0.673243	3	3	n
glycosyl-N-(2-hydroxynervonoyl)-sphingosine (d18:1/24:1(2OH))*	0.673183	2	2	n
16a-hydroxy DHEA 3-sulfate	0.673163	1	1	n
X - 13503	0.672849	1	1	n
coenzyme A	0.672733	2	2	n
X - 15174	0.672138	2	2	n
X - 11787	0.672132	1	1	n
gamma-glutamylphenylalanine	0.672055	5	7	n
methylsuccinate	0.671989	2	3	n
1-palmitoyl-2-linoleoyl-GPI (16:0/18:2)	0.671546	1	1	n
isoleucylhistidine	0.671481	1	1	n
androstenediol (3beta,17beta) monosulfate (1)	0.671155	2	2	n
3-hydroxyadipate*	0.670862	2	3	n
X - 15581	0.670406	1	1	n
leucylmethionine	0.670328	1	1	n
1-linoleoyl-GPI (18:2)*	0.670103	3	3	n
leucyltyrosine	0.670036	1	1	n
(3'-5')-uridylyluridine	0.66983	2	3	n
dihydroorotate	0.669124	1	1	n
n-Butyl Oleate	0.668864	1	1	n
glycyltyrosine	0.668858	2	2	n
X - 11886	0.668469	1	1	n
heptenedioate (C7:1-DC)*	0.668353	1	1	n
N-linoleoyltaurine*	0.66821	1	1	n
cis-4-decenoate (10:1n6)*	0.668037	2	2	n
N-acetyl-isoputreanine	0.667495	2	3	n
X - 15678	0.667104	1	1	n
5alpha-androstan-3beta,17beta-diol disulfate	0.666271	2	2	n
Ac-Ser-Asp-Lys-Pro-OH	0.666252	1	2	n
diacylglycerol (16:1/18:2 [2], 16:0/18:3 [1])*	0.666128	3	3	n
4-nitrophenol	0.666075	0	1	n
7-methylurate	0.665617	2	2	n
palmitoylcholine	0.665485	3	3	n
cadaverine	0.665371	1	1	n
adenosine 5'-monophosphate (AMP)	0.665131	4	7	n
N-acetylmannosamine	0.665047	1	1	n
1-(1-enyl-palmitoyl)-GPC (P-16:0)*	0.664264	3	3	n
3-ureidoisobutyrate	0.664177	1	1	n
X - 13621	0.663875	1	1	n
5,6-dihydrothymine	0.663584	1	1	n
glycosyl-N-nervonoyl-sphingosine (d18:1/24:1)*	0.663448	1	1	n
phenylacetylcarnitine	0.662564	2	2	n
alpha-tocopherol	0.661913	5	8	n
ximenoylcarnitine (C26:1)*	0.661758	3	3	n
erythritol	0.661229	4	7	n
N-formylphenylalanine	0.661217	3	3	n
1-linoleoyl-GPS (18:2)*	0.661149	2	3	n
creatine phosphate	0.660992	2	2	n
sphingomyelin (d18:2/18:1)*	0.660412	2	3	n
X - 13421	0.660108	2	2	n
X - 13150	0.660043	1	1	n
pantetheine	0.659995	1	1	n
2'-deoxycytidine 5'-monophosphate	0.658797	1	1	n
hexadecasphingosine (d16:1)*	0.658442	2	3	n
11beta-hydroxyandrosterone glucuronide	0.658397	1	1	n
3-amino-2-piperidone	0.658072	3	3	n
glycodeoxycholate 3-sulfate	0.658001	1	1	n
methionylalanine	0.65753	1	1	n
2-linoleoylglycerol (2-monolinolein)	0.657005	3	3	n
3-hydroxyhexanoate	0.656317	3	3	n
1-(1-enyl-palmitoyl)-2-arachidonoyl-GPC (P-16:0/20:4)*	0.655533	2	3	n
carboxyethyl-GABA	0.655104	3	3	n
palmitoyl-dihomo-linolenoyl-glycerol (16:0/20:3n3 or 6) [2]*	0.65488	1	1	n
X - 15591	0.654519	1	1	n
linoleoyl-linolenoyl-glycerol (18:2/18:3) [1]*	0.654195	1	1	n
glycosyl-N-stearoyl-sphingosine (d18:1/18:0)	0.654016	3	3	n
arabonate	0.653925	2	2	n
1-(1-enyl-palmitoyl)-2-linoleoyl-GPE (P-16:0/18:2)*	0.653659	3	3	n
X - 13516 _dupl	0.652282	1	1	n
N-stearoyltaurine	0.652197	2	3	n
alpha-glutamyltryptophan	0.651689	1	1	n
heptadecasphingosine (d17:1)	0.651397	3	3	n
alanylisoleucine	0.651306	1	2	n
undecenoylcarnitine (C11:1)	0.650971	1	1	n
1-oleoyl-GPG (18:1)*	0.65079	3	3	n
glycylglycine	0.650521	3	5	n
cerotoylcarnitine (C26)*	0.650484	3	3	n
adenosine 2'-monophosphate (2'-AMP)	0.650236	6	9	n
catechol sulfate	0.650202	4	7	n
N-formylkynurenine	0.65009	1	1	n
citramalate	0.64935	1	1	n
cysteinylglycine disulfide*	0.648826	2	3	n
vecuronium	0.648676	2	3	n
oleoyl-linoleoyl-glycerol (18:1/18:2) [2]	0.648671	3	3	n
sphingomyelin (d18:1/25:0, d19:0/24:1, d20:1/23:0, d19:1/24:0)*	0.648031	2	2	n
3-hydroxyhexanoylcarnitine (1)	0.647664	3	3	n
succinate	0.647311	6	9	n
2,3-dihydroxy-2-methylbutyrate	0.646528	1	1	n
1-myristoyl-2-palmitoyl-GPC (14:0/16:0)	0.645989	2	3	n
3-hydroxyphenylacetoylglutamine	0.64587	1	1	n
guanosine 3'-monophosphate (3'-GMP)	0.645846	2	2	n
linoleoylcholine*	0.645778	3	3	n
4-imidazoleacetate	0.645741	2	3	n
glycerophosphoinositol*	0.645543	3	3	n
histidylalanine	0.645383	1	1	n
2-docosapentaenoylglycerophosphoethanolamine*	0.645256	3	3	n
1-methyl-5-imidazoleacetate	0.64519	2	3	n
sedoheptulose	0.644891	2	2	n
guanosine 5'- diphosphate (GDP)	0.644631	2	2	n
leucyltryptophan	0.644244	1	1	n
alanylmethionine	0.644072	1	1	n
X - 13451	0.643767	1	1	n
Acetohydroxamate	0.643664	1	1	n
1-arachidoylglycerophosphocholine	0.643082	1	1	n
X - 15592	0.642288	1	1	n
phenylalanylmethionine	0.642255	1	1	n
3-sulfo-palmitoyl-galactosylceramide (d18:1/16:0)	0.642023	2	2	n
1-palmitoyl-2-dihomo-linolenoyl-GPC (16:0/20:3n3 or 6)*	0.641781	3	3	n
N-nervonoyl-sphingadiene (d18:2/24:1)*	0.641599	1	1	n
ribulose/xylulose	0.641404	1	1	n
guanosine	0.641348	6	9	n
X - 17080	0.641289	1	1	n
stearamide	0.640524	1	2	n
glycosyl-N-arachidoyl-sphingosine (d18:1/20:0)*	0.640004	1	1	n
2-piperidinone	0.639261	2	2	n
4-hydroxybutyrate (GHB)	0.639092	4	7	n
vanillic acid glycine	0.639031	1	1	n
pregnenolone sulfate	0.638639	1	1	n
S-methylcysteine sulfoxide	0.638626	2	3	n
X - 11611	0.637985	2	2	n
linoleoyl-linolenoyl-glycerol (18:2/18:3) [2]*	0.637493	3	3	n
GDP-mannose	0.636582	1	1	n
ethyl beta-glucopyranoside	0.636344	1	1	n
X - 14600	0.636008	2	2	n
X - 14611	0.63594	1	1	n
N-acetylmethionine sulfoxide	0.635925	2	3	n
glycerophosphoserine*	0.635584	3	3	n
alanylthreonine	0.63527	1	1	n
X - 11687	0.635158	2	2	n
2-phenoxyethanol	0.635157	1	1	n
ribulonate/xylulonate/lyxonate*	0.635119	3	3	n
5-hydroxyindoleacetate	0.634627	2	3	n
phenylalanylproline	0.634605	1	1	n
histidylphenylalanine	0.634181	1	1	n
X - 12844	0.634068	1	1	n
X - 11827	0.63368	1	1	n
xylonate	0.633192	2	2	n
3-hydroxydodecanedioate*	0.632546	1	1	n
X - 12450	0.632354	1	1	n
X - 11537	0.631085	1	1	n
tryptophylleucine	0.630979	1	1	n
GlcNAc sulfate conjugate of C21H34O2 steroid	0.630547	1	1	n
2-palmitoleoylglycerol (16:1)*	0.630337	1	1	n
androsterone glucuronide	0.630177	1	1	n
uridine 3'-monophosphate (3'-UMP)	0.629296	2	2	n
perfluorooctanesulfonate (PFOS)	0.629065	2	3	n
valylarginine	0.628364	1	1	n
1-methylimidazoleacetate	0.627459	4	6	n
X - 16252	0.627392	1	1	n
2-oleoylglycerophosphoserine*	0.626746	2	2	n
3-hydroxylaurate	0.626614	3	3	n
ascorbic acid 2-sulfate	0.626589	2	2	n
X - 14272	0.626279	1	2	n
phenylpyruvate	0.625462	1	3	n
tryptophylglutamate	0.625044	1	1	n
(3'-5')-uridylylcytidine*	0.624579	1	2	n
tryptophylglycine	0.624166	2	2	n
X - 14613	0.623938	2	2	n
X - 11444	0.623803	1	1	n
X - 16964	0.623699	1	1	n
glycyllysine	0.623574	1	1	n
gamma-tocopherol/beta-tocopherol	0.623368	3	3	n
docosapentaenoate (n6 DPA; 22:5n6)	0.623131	5	7	n
1-oleoyl-2-linoleoyl-GPC (18:1/18:2)*	0.622947	3	3	n
N-oleoyltaurine	0.622541	2	2	n
X - 11334	0.622439	1	1	n
hexadecatrienoate (16:3n3)	0.621825	1	1	n
isoleucylglutamate	0.621516	1	2	n
isoleucylisoleucine	0.621359	3	3	n
arabonate/xylonate	0.621161	3	3	n
X - 16094	0.620726	1	1	n
1-oleoyl-2-arachidonoyl-GPI (18:1/20:4) *	0.620703	2	2	n
thiamin (Vitamin B1)	0.620586	3	3	n
(3'-5')-guanylyluridine	0.620286	1	1	n
N-arachidonoyltaurine	0.619451	1	1	n
X - 13176	0.619076	1	1	n
isocitrate	0.61852	2	3	n
3-methyl catechol sulfate (1)	0.618408	1	1	n
N1-methylguanosine	0.618395	4	6	n
phenylalanylserine	0.61802	2	4	n
X - 13396	0.617943	2	2	n
X - 17092	0.617289	1	1	n
X - 14057	0.617037	1	1	n
X - 12627	0.616668	2	2	n
X - 13342	0.616243	1	1	n
glycyltryptophan	0.616032	1	2	n
X - 17341	0.615969	1	1	n
X - 14591	0.61592	1	1	n
N-delta-acetylornithine	0.615906	2	3	n
5-(galactosylhydroxy)-L-lysine	0.615286	3	3	n
2,3-dihydroxyisovalerate	0.614993	2	2	n
ceramide (d18:1/14:0, d16:1/16:0)*	0.614839	3	3	n
N-palmitoyl-sphingadienine (d18:2/16:0)*	0.6144	3	3	n
ribulose/xylulose 5-phosphate	0.613907	4	6	n
X - 11575	0.612668	2	2	n
histamine	0.612275	6	9	n
glutathione, reduced (GSH)	0.612273	6	9	n
X - 17115	0.612272	1	1	n
alpha-ketoglutarate	0.611838	4	6	n
threonylvaline	0.611616	1	1	n
homocitrulline	0.611224	2	3	n
sphingomyelin (d18:1/20:2, d18:2/20:1, d16:1/22:2)*	0.610906	1	1	n
2-hydroxybehenate	0.609538	2	2	n
cortolone glucuronide (1)	0.609331	1	1	n
pterin	0.609032	1	1	n
X - 12760	0.608888	1	1	n
ophthalmate	0.608718	5	9	n
mannonate*	0.608469	3	3	n
4-aminohippurate	0.608446	1	1	n
X - 15363	0.608285	1	1	n
X - 18165	0.608202	1	1	n
gamma-glutamyllysine	0.608107	2	3	n
ribose 5-phosphate	0.607721	2	3	n
2-hydroxyadipate	0.606811	3	3	n
X - 14596	0.606736	2	2	n
CoA	0.606471	1	1	n
isoleucylalanine	0.606383	1	2	n
aspartylglycine	0.606153	1	1	n
1-stearoyl-2-oleoyl-GPI (18:0/18:1)*	0.60582	1	2	n
X - 12792	0.604902	2	2	n
methionylleucine	0.603747	1	1	n
pyridoxate	0.60284	4	8	n
X - 11725	0.601897	1	1	n
alanylalanine	0.601381	2	2	n
argininate*	0.60128	2	3	n
2-Hydroxypentanoate	0.600032	1	1	n
3-hydroxypyridine sulfate	0.599605	2	2	n
X - 18330	0.599013	1	1	n
X - 11521	0.598801	1	1	n
alanyltryptophan	0.598774	1	1	n
uridine 5'-monophosphate (UMP)	0.598771	3	5	n
3,4-dihydroxybutyrate	0.598302	2	3	n
arginylvaline	0.598106	1	1	n
cyanurate	0.59789	1	1	n
2-palmitoleoylglycerophosphoethanolamine*	0.597632	1	1	n
2-eicosapentaenoylglycerophosphoethanolamine*	0.597414	1	1	n
3-hydroxysuberate	0.596795	1	1	n
serylphenyalanine	0.596429	1	3	n
sorbitol 6-phosphate	0.596344	1	1	n
lactobacillic acid	0.595913	1	1	n
maleate	0.595832	3	3	n
sulfate of piperine metabolite C16H19NO3 (2)*	0.595696	1	1	n
1-myristoylglycerophosphocholine	0.59498	3	5	n
X - 12800	0.594843	2	2	n
formiminoglutamate	0.594663	2	2	n
3-methoxycatechol sulfate (1)	0.59433	1	1	n
3,4-dihydroxyphenethyleneglycol	0.59333	1	1	n
glycosyl ceramide (d18:1/23:1, d17:1/24:1)*	0.593143	1	1	n
phenylalanyltryptophan	0.592344	1	1	n
6-oxopiperidine-2-carboxylate	0.592282	2	2	n
S-methylglutathione	0.592188	2	3	n
ferulylglycine (1)	0.592035	1	1	n
1-palmitoylplasmenylethanolamine*	0.59198	1	1	n
cefazolin	0.591158	2	3	n
betaine aldehyde	0.59065	1	2	n
X - 15222	0.590509	1	1	n
carotene diol (3)	0.590498	2	2	n
X - 12100	0.590224	2	2	n
glutamine-leucine	0.590215	2	2	n
methylphosphate	0.590194	5	8	n
X - 11315	0.590122	2	2	n
cysteine-glutathione disulfide	0.589978	5	9	n
4-methyl-2-oxopentanoate	0.589978	6	9	n
X - 14331	0.589976	1	1	n
pyroglutamylglycine	0.589881	1	1	n
imidazole lactate	0.588889	2	3	n
o-cresol sulfate	0.588664	1	1	n
3-(methylthio)acetaminophen sulfate*	0.587896	1	1	n
X - 6650	0.587853	1	1	n
1-methylxanthine	0.587272	1	1	n
N,N,N-trimethyl-5-aminovalerate	0.587205	2	3	n
X - 12794	0.58651	1	1	n
1-stearoyl-2-oleoyl-GPG (18:0/18:1)	0.586437	1	2	n
N-stearoyl-sphinganine (d18:0/18:0)*	0.586414	1	2	n
thymine	0.585882	5	7	n
p-cresol sulfate	0.585729	5	8	n
1-palmitoyl-2-palmitoleoyl-GPC (16:0/16:1)*	0.585169	2	2	n
4-hydroxyphenylpyruvate	0.584993	3	6	n
12-HHTrE	0.584901	2	2	n
X - 12715	0.584899	1	1	n
alanylglycine	0.584539	1	2	n
isovalerate (C5)	0.584244	1	1	n
cytidine	0.584193	6	9	n
ribonate	0.584025	2	3	n
tyrosyltyrosine	0.58396	1	1	n
lanthionine	0.583302	2	2	n
X - 15324	0.583166	1	1	n
N-acetylhistidine	0.582374	2	3	n
N-acetylglycine	0.582272	4	6	n
gamma-aminobutyrate (GABA)	0.582002	5	7	n
1,2,3-benzenetriol sulfate (2)	0.581564	2	2	n
4-hydroxy-nonenal-glutathione	0.581249	1	1	n
paraxanthine	0.581014	2	4	n
arginylmethionine	0.580418	1	1	n
aspartate-glutamate	0.580184	1	2	n
methionylthreonine	0.579991	2	2	n
2-isopropylmalate	0.579283	2	2	n
arginyltyrosine	0.579055	1	1	n
chenodeoxycholate	0.579006	2	3	n
uridine 2'-monophosphate (2'-UMP)*	0.578481	1	1	n
N1,N12-diacetylspermine	0.57822	2	3	n
dodecadienoate (12:2)*	0.578034	2	3	n
X - 13743	0.577306	1	1	n
X - 16693	0.576999	1	1	n
gulono-1,4-lactone	0.57589	1	1	n
pyroglutamine*	0.575787	5	8	n
biliverdin	0.575775	2	3	n
7-methylxanthine	0.575355	1	1	n
hydroxy-CMPF*	0.57509	3	3	n
sulfate of piperine metabolite C16H19NO3 (3)*	0.574916	1	1	n
thiamin monophosphate	0.574027	2	2	n
N-(2-furoyl)glycine	0.573362	2	2	n
N-oleoylserine	0.573255	1	1	n
threonylphenylalanine	0.573055	4	6	n
X - 12093	0.57262	1	1	n
X - 11615	0.572391	2	2	n
X - 16626	0.571853	1	1	n
spermine	0.571384	5	7	n
2-keto-3-deoxy-gluconate	0.570702	1	1	n
9,10-DiHOME	0.570484	2	2	n
histidyltryptophan	0.569825	1	1	n
cysteine sulfinic acid	0.569756	3	3	n
3-methyl-2-oxovalerate	0.568902	5	8	n
X - 12718	0.568764	1	1	n
S-carboxymethyl-L-cysteine	0.568489	1	2	n
N-acetyltyrosine	0.568482	2	3	n
lysylleucine	0.567485	1	2	n
glycerate	0.567	5	8	n
7-hydroxycholesterol (alpha or beta)	0.565852	1	1	n
2-hydroxystearate	0.565329	3	6	n
itaconate (methylenesuccinate)	0.565227	1	1	n
2-aminophenol sulfate	0.564709	1	1	n
desmosterol	0.564531	1	2	n
X - 16368	0.564503	1	1	n
2-hydroxynervonate*	0.564495	1	1	n
X - 11550	0.564391	1	2	n
X - 13086	0.564153	2	2	n
X - 13391	0.564065	2	2	n
12,13-DiHOME	0.563849	1	1	n
histidylmethionine	0.563835	1	1	n
S-1-pyrroline-5-carboxylate	0.562983	1	2	n
glutarate (C5-DC)	0.561897	5	7	n
Phthalate	0.561829	1	1	n
glycocholate	0.561557	3	5	n
X - 16336	0.56115	1	1	n
N-palmitoyltaurine	0.561001	1	2	n
ribose	0.560015	5	8	n
imidazole propionate	0.559862	2	4	n
X - 15602	0.559317	1	1	n
tiglylcarnitine (C5:1-DC)	0.558283	3	6	n
ferulylglycine (2)	0.557413	1	1	n
N-methylproline	0.556348	2	3	n
2-linoleoylglycerophosphoethanolamine*	0.556211	2	3	n
methionine sulfone	0.555983	2	3	n
X - 13418	0.55477	1	1	n
X - 13872	0.554675	2	2	n
mannitol/sorbitol	0.554607	2	3	n
13(S)-HODE (prev. X - 11560)	0.554102	1	1	n
dexamethasone	0.554084	1	1	n
galactosylsphingosine	0.553674	2	2	n
X - 11866	0.55365	1	1	n
1-methyl-5-imidazolelactate	0.553406	1	1	n
alanyltyrosine	0.553194	2	3	n
X - 16182	0.553054	1	1	n
2-hydroxyarachidate*	0.552863	1	1	n
X - 11596	0.551428	1	1	n
X - 11613	0.551181	1	2	n
trans-urocanate	0.550131	2	2	n
2AB	0.548748	1	1	n
2-hydroxyisobutyrate	0.547793	1	1	n
3-methylxanthine	0.547536	1	1	n
N-carbamoylaspartate	0.54693	1	1	n
protoporphyrin IX	0.546531	1	1	n
alpha-hydroxyisovalerate	0.546097	5	7	n
X - 13445	0.545694	2	2	n
phytosphingosine	0.544519	4	6	n
1-octadecanol	0.544126	1	2	n
N6-methyllysine	0.543885	3	3	n
threitol	0.543185	2	2	n
carotene diol (2)	0.543061	2	2	n
anserine	0.543015	4	6	n
glycolate (hydroxyacetate)	0.542857	1	3	n
6-sialyl-N-acetyllactosamine	0.542619	1	2	n
alpha-glutamylglutamate	0.542354	2	2	n
4-acetamidobutanoate	0.542284	2	4	n
X - 15601	0.54227	1	1	n
X - 13520	0.541689	1	2	n
phenylalanylarginine	0.540987	1	1	n
X - 4523	0.540592	1	1	n
octadecanedioate (C18)	0.53935	1	1	n
pyrraline	0.539102	1	1	n
X - 15472	0.539099	1	1	n
X - 12846	0.53874	1	1	n
azelate (nonanedioate)	0.537835	3	6	n
X - 15166	0.537019	1	2	n
X - 12543	0.536835	1	1	n
phenol sulfate	0.535591	5	8	n
1,5-anhydroglucitol (1,5-AG)	0.534865	5	8	n
X - 11591	0.534063	1	1	n
X - 15168	0.532925	1	2	n
3-sulfo-nervonoyl-galactosylceramide (d18:1/24:1)	0.532843	2	2	n
leucylhydroxyproline*	0.5324	1	1	n
val-val-ala	0.531388	1	1	n
dehydroisoandrosterone sulfate (DHEA-S)	0.531183	4	6	n
3-aminoisobutyrate	0.529867	5	7	n
X - 13478	0.529518	1	1	n
pyroglutamylvaline	0.529149	2	3	n
X - 15842	0.52839	1	1	n
X - 14384	0.526923	1	2	n
X - 12442	0.526819	1	1	n
lysylmethionine	0.525945	1	1	n
4-allylphenol sulfate	0.525365	1	1	n
X - 13422	0.525274	1	1	n
pimeloylcarnitine/3-methyladipoylcarnitine (C7-DC)	0.525182	1	1	n
prostaglandin F2alpha	0.524816	2	2	n
cholate	0.524395	3	5	n
3-hydroxystearate	0.524025	2	2	n
branched-chain, straight-chain, or cyclopropyl 12:1 fatty acid*	0.523143	1	2	n
pregnen-diol disulfate*	0.523069	5	7	n
X - 4015	0.521757	1	1	n
X - 13161	0.520549	1	1	n
X - 13005	0.520275	1	1	n
androsterone sulfate	0.520144	4	7	n
2'-O-methylcytidine	0.519569	2	3	n
3-hydroxyindolin-2-one	0.519242	3	3	n
X - 13516	0.518919	2	2	n
glycolithocholate sulfate*	0.518806	4	6	n
tyrosylleucine	0.518719	1	2	n
adenosine 3',5'-cyclic monophosphate (cAMP)	0.517935	2	3	n
taurocyamine	0.51695	1	1	n
sphingomyelin (d17:1/14:0, d16:1/15:0)*	0.516043	2	3	n
xylitol	0.515809	2	4	n
N-palmitoylglycine	0.514888	1	1	n
N-behenoyl-sphingadienine (d18:2/22:0)*	0.514608	2	3	n
adipoylcarnitine (C6-DC)	0.514606	1	2	n
X - 14696	0.514105	1	1	n
eicosanoylsphingosine (d20:1)*	0.513205	1	2	n
serotonin (5HT)	0.512743	3	3	n
rocuronium	0.512134	2	3	n
X - 12797	0.511862	1	1	n
sedoheptulose-7-phosphate	0.511828	4	6	n
guanosine 2'-monophosphate (2'-GMP)*	0.51153	1	1	n
ceramide (d16:1/24:1, d18:1/22:1)*	0.510663	2	3	n
X - 16379	0.510352	1	1	n
leucylphenylalanine	0.510329	1	1	n
2'-deoxyuridine	0.510118	2	3	n
X - 17351	0.509849	1	1	n
X - 11511	0.509804	1	1	n
X - 15578	0.509638	1	1	n
isovalerylglycine	0.508857	2	2	n
X - 14141	0.50834	1	2	n
4-hydroxychlorothalonil	0.507937	1	1	n
1-(1-enyl-stearoyl)-2-linoleoyl-GPE (P-18:0/18:2)*	0.505994	1	1	n
X - 12992	0.505864	1	1	n
methyl-4-hydroxybenzoate sulfate	0.50552	2	3	n
X - 15576	0.505143	1	1	n
X - 17706	0.503938	1	1	n
beta-tocopherol	0.502992	2	3	n
X - 15624	0.502812	1	1	n
piperidine	0.502672	1	1	n
epiandrosterone sulfate	0.502072	2	4	n
S-methylcysteine	0.502051	4	6	n
thymidine 5'-monophosphate	0.500033	0	1	n
isoleucylglutamine	0.5	0	1	n
AICA ribonucleotide	0.499661	0	1	n
Cyclohexylamine	0.498761	1	1	n
X - 13068	0.497473	1	2	n
gamma-glutamylmethionine	0.496993	4	6	n
4-hydroxy-2-oxoglutaric acid	0.495855	1	1	n
X - 18772	0.495591	1	1	n
5-aminovalerate	0.494728	4	7	n
X - 16253	0.493516	1	1	n
nervonate (24:1n9)	0.492316	1	1	n
3-hydroxyoleate*	0.491996	1	1	n
o-Tyrosine	0.491407	3	3	n
undecanoate (11:0)	0.491209	0	1	n
campesterol	0.491199	1	1	n
X - 18800	0.490777	1	1	n
lactosyl-N-stearoyl-sphingosine (d18:1/18:0)*	0.490645	1	1	n
linoleoyl-linoleoyl-glycerol (18:2/18:2) [2]*	0.49036	1	2	n
X - 15164	0.49018	1	1	n
4-vinylphenol sulfate	0.489722	2	2	n
X - 14503	0.488613	1	1	n
4-androsten-3beta,17beta-diol disulfate (1)*	0.487701	5	8	n
2'-deoxyadenosine 3'-monophosphate	0.48745	1	1	n
4-Acetylbutyrate	0.486528	1	1	n
fructose-6-phosphate	0.486312	3	5	n
glucuronide of C10H18O2 (7)*	0.486027	2	2	n
pipecolate	0.485467	6	9	n
X - 15689	0.48507	1	1	n
suberate (C8-DC)	0.484465	2	2	n
methionylasparagine	0.484128	1	1	n
X - 12859	0.483235	1	1	n
X - 15158	0.48306	1	1	n
gamma-glutamylglutamine	0.482875	5	8	n
X - 13558	0.482633	1	1	n
4-hydroxyphenylacetate	0.481991	1	2	n
X - 14952	0.481482	1	1	n
X - 13110	0.48134	1	1	n
X - 11578	0.481309	1	2	n
2-hydroxyheptanoate*	0.480736	1	1	n
methionylglutamate	0.480623	1	1	n
3-(N-acetyl-L-cystein-S-yl) acetaminophen	0.479041	2	4	n
3-carboxy-4-methyl-5-propyl-2-furanpropanoate (CMPF)	0.478533	4	8	n
1-oleoyl-sn-glycero-2',3'-cyclic phosphate	0.47766	1	1	n
X - 13098	0.47607	1	2	n
succinylglutamine	0.475683	1	1	n
X - 4507	0.475198	1	1	n
X - 02249	0.474864	2	2	n
tryptophylalanine	0.473516	1	1	n
X - 15150	0.473496	1	2	n
X - 13082	0.473291	1	2	n
sarcosine	0.473086	5	7	n
trizma acetate	0.471526	1	1	n
riboflavin (Vitamin B2)	0.470723	5	7	n
cysteinylglycine	0.47065	3	5	n
chiro-inositol	0.469287	2	5	n
glycosyl-N-behenoyl-sphingadienine (d18:2/22:0)*	0.469143	1	2	n
homoserine	0.46894	1	1	n
adipate	0.468783	2	2	n
glycosyl ceramide (d18:1/20:0, d16:1/22:0)*	0.468201	2	2	n
N-acetylisoleucine	0.466347	2	4	n
taurocholenate sulfate*	0.466188	1	2	n
piperine	0.464886	4	6	n
X - 13543	0.463092	1	2	n
tryptophylasparagine	0.461342	1	2	n
Octanoate	0.460222	1	1	n
X - 11612	0.459716	1	1	n
taurocholate	0.459614	1	3	n
X - 17553	0.45826	1	1	n
1-(1-enyl-oleoyl)-2-oleoyl-GPE (P-18:1/18:1)*	0.457052	0	1	n
salicylate	0.456895	4	6	n
testosterone	0.455822	1	1	n
3-sulfo-L-alanine	0.454407	2	2	n
X - 12127	0.453489	1	2	n
Fibrinopeptide B	0.452289	1	1	n
3-methoxytyrosine	0.450756	2	3	n
X - 17642	0.449592	1	1	n
X - 12462	0.449251	2	2	n
4-ethylphenylsulfate	0.448912	1	3	n
prostaglandin E2	0.447565	2	3	n
3-hydroxypalmitate	0.447435	1	2	n
prostaglandin A2	0.447052	2	2	n
X - 5228	0.446669	1	1	n
orotidine	0.446616	2	3	n
1,3,7-trimethylurate	0.446486	1	1	n
X - 13557	0.444619	2	2	n
triethanolamine	0.44401	2	2	n
3-(cystein-S-yl)acetaminophen*	0.442499	3	6	n
mannitol	0.441835	2	5	n
Indole-3-acetamide	0.44179	1	1	n
X - 15173	0.441455	1	1	n
3-methoxytyramine sulfate	0.441454	1	1	n
behenate (22:0)	0.441283	1	2	n
X - 12283	0.441192	1	1	n
theobromine	0.440076	3	6	n
VGAHAGEYGAEALER*	0.439289	2	4	n
2,4-di-tert-butylphenol	0.439025	1	1	n
X - 15808	0.43694	1	1	n
methionylaspartate	0.436175	1	1	n
xylose	0.435561	2	2	n
X - 14346	0.435557	1	2	n
tetrahydrocortisol	0.43548	1	1	n
phenolphthalein beta-D-glucuronide	0.433013	0	1	n
3'-dephospho-CoA-glutathione*	0.432676	0	1	n
2'-deoxycytidine	0.43249	2	3	n
X - 12636	0.432313	1	1	n
phenyllactate (PLA)	0.431695	2	6	n
X - 11561	0.431349	2	2	n
5alpha-pregnan-3beta,20alpha-diol disulfate	0.430431	1	2	n
DSGEGDFXAEGGGVR*	0.429986	1	1	n
arabitol	0.429717	2	3	n
taurodeoxycholate	0.429664	1	2	n
3-hydroxyisobutyrate	0.429309	2	3	n
X - 13494	0.428732	1	1	n
arabinose	0.42824	1	1	n
N-methylalanine	0.42761	1	1	n
2'-O-methylguanosine	0.427603	0	2	n
homocysteine	0.425213	1	3	n
X - 11861	0.425052	1	2	n
isoleucylleucine	0.424728	0	1	n
X - 11668	0.424474	1	1	n
ethyl alpha-glucopyranoside	0.424283	1	2	n
X - 15169	0.424131	1	1	n
gluconate	0.42357	5	9	n
X - 12824	0.423377	1	2	n
X - 17010	0.423242	1	1	n
bilirubin degradation product, C16H18N2O5 (1)	0.422866	1	1	n
tryptophan betaine	0.421525	4	8	n
7-beta-hydroxycholesterol	0.42151	2	3	n
N-carboxymethylalanine	0.420695	0	1	n
5-methyluridine (ribothymidine)	0.420248	3	5	n
X - 14147	0.420125	1	1	n
lauryl sulfate	0.419134	1	2	n
nonanoylcarnitine (C9)	0.418397	1	1	n
X - 03056	0.418342	2	2	n
quinate	0.417585	3	5	n
dodecanedioate	0.416388	2	2	n
clindamycin	0.416071	2	3	n
X - 13191	0.415288	1	1	n
taurochenodeoxycholate	0.415145	1	3	n
theophylline	0.414974	2	3	n
aspartylvaline	0.414437	1	1	n
2-hydroxysebacate	0.413414	1	1	n
X - 11440	0.412847	1	1	n
quinolinate	0.412462	4	6	n
xylulose	0.412021	2	4	n
X - 17101	0.411026	1	1	n
X - 14097	0.410232	1	1	n
X - 12742	0.407802	1	2	n
maltohexaose	0.4067	2	2	n
2-arachidonoylglycerophosphoinositol*	0.40572	0	1	n
2-Deoxyglucose 6-phosphate	0.40564	1	1	n
maltopentaose	0.405601	2	4	n
lysyllysine	0.404968	1	1	n
X - 11641	0.404855	1	2	n
X - 11662	0.404749	1	1	n
X - 12780	0.403827	1	2	n
X - 13145	0.4038	1	2	n
2-methylserine	0.401593	1	1	n
N-acetylcysteine	0.401185	2	4	n
X - 15612	0.400914	1	1	n
N-methylglutamate	0.400218	3	3	n
2'-deoxyadenosine	0.399793	0	1	n
X - 18798	0.399599	1	1	n
methylglutaroylcarnitine	0.399557	2	3	n
X - 12870	0.399446	1	1	n
X - 10593_200	0.399105	1	1	n
adenosine 5'diphosphoribose	0.398671	2	4	n
X - 12746 - retired for gamma-CEHC glucuronide	0.397979	1	1	n
Fibrinopeptide A (3-16)	0.396529	1	1	n
X - 15609	0.395888	1	1	n
bilirubin degradation product, C16H18N2O5 (3)	0.395028	1	1	n
3beta-hydroxy-5-cholestenoate	0.394878	1	2	n
X - 15159	0.394776	1	1	n
palmitoyl sphinomyelin (prev. X - 10419)	0.394051	1	1	n
Isethionate	0.394033	1	1	n
bilirubin degradation product, C16H18N2O5 (2)	0.393301	1	1	n
histidyltyrosine	0.391918	1	1	n
2,3-diphosphoglycerate	0.391826	1	2	n
salicyluric glucuronide*	0.389695	2	2	n
prostaglandin B2	0.389175	1	1	n
pivaloylcarnitine	0.389159	1	1	n
2-oleoylglycerophosphoinositol*	0.388297	0	1	n
X - 13007	0.387038	0	1	n
saccharin	0.386376	1	2	n
O-methylcatechol sulfate	0.386039	1	1	n
N-acetyl-3-methylhistidine*	0.385734	1	2	n
X - 8890	0.384629	1	1	n
X - 16380	0.384383	1	1	n
X - 13891	0.38263	1	1	n
N-ethylglycinexylidide	0.381989	3	7	n
X - 11621	0.381367	1	1	n
Fibrinopeptide B (1-13)	0.379271	0	1	n
2-methoxyresorcinol sulfate	0.378548	1	1	n
X - 12849	0.377773	1	1	n
acetylphosphate	0.377692	2	3	n
ADSGEGDFXAEGGGVR*	0.377114	1	2	n
X - 13975	0.376763	1	2	n
X - 17501	0.376217	1	1	n
10,11-dihydro-10-hydroxycarbamazepine	0.375215	1	1	n
leucylisoleucine	0.375141	0	1	n
2-hydroxycarbamazepine	0.375034	1	1	n
carbamazepine	0.375034	1	1	n
methionylvaline	0.374569	0	1	n
X - 12862	0.374511	1	1	n
alpha-hydroxycaproate	0.37415	1	1	n
allo-threonine	0.373075	1	4	n
quebrachitol	0.372697	1	3	n
X - 8889	0.370973	1	1	n
trazadone	0.370262	1	1	n
X - 13844	0.370158	1	1	n
N(1)-acetylspermine	0.369726	2	4	n
THC carboxylic acid glucuronide	0.368933	1	1	n
X - 13159	0.367632	1	2	n
X - 15565	0.3663	1	1	n
S-methylmethionine	0.365802	1	1	n
taurolithocholate 3-sulfate	0.364358	1	2	n
X - 11860	0.363348	1	1	n
L-urobilin	0.363231	2	2	n
X - 12104	0.36298	1	2	n
tartarate	0.362868	3	3	n
2-hydroxyhippurate (salicylurate)	0.361267	3	6	n
dexpanthenol	0.360777	0	1	n
X - 14234	0.360587	0	1	n
pseudoephedrine	0.358766	3	5	n
folate	0.358685	1	2	n
hexadecanedioate	0.358612	1	3	n
glucuronide of piperine metabolite C17H21NO3 (4)*	0.356687	0	1	n
bilirubin degradation product, C16H18N2O5 (4)	0.356272	1	1	n
stachydrine	0.356213	3	7	n
X - 12663	0.355605	0	1	n
cytosine	0.350094	2	3	n
penicillin G	0.349929	2	4	n
X - 11538	0.348768	1	2	n
X - 12199	0.348217	1	1	n
pantoprazole	0.347887	1	1	n
palmitoleoyl ethanolamide*	0.347053	0	1	n
X - 15151	0.345847	1	1	n
pyrophosphate (PPi)	0.343874	1	3	n
glycosyl-N-stearoyl-sphinganine (d18:0/18:0)*	0.343285	0	1	n
eugenol sulfate	0.343149	1	1	n
4-octenedioate	0.342356	0	1	n
histidylisoleucine	0.341078	0	1	n
N-acetylornithine	0.340616	2	3	n
methyl-4-hydroxybenzoate	0.339347	1	3	n
O-desmethylvenlafaxine	0.337741	1	1	n
ursodeoxycholate	0.336202	1	2	n
agmatine	0.335734	2	3	n
N,N-dimethylalanine	0.335553	1	1	n
cinnamoylglycine	0.335057	3	3	n
X - 14248	0.334661	0	1	n
1,3-dihydroxyacetone	0.334209	0	3	n
X - 13143	0.332502	1	2	n
phenylacetylglycine	0.331915	2	4	n
X - 12010	0.331509	0	1	n
glycodeoxycholate	0.331036	2	5	n
alpha-hydroxymetoprolol	0.330223	1	2	n
X - 6227	0.329455	0	1	n
X - 11644	0.329384	0	1	n
X - 15664	0.328291	1	1	n
X - 12362	0.328003	1	1	n
X - 13560	0.325545	1	2	n
homocarnosine	0.323855	1	2	n
X - 5907	0.322967	0	1	n
conjugated linoleate (18:2n7; 9Z,11E)	0.319716	0	1	n
delta-tocopherol	0.319676	1	2	n
diacetylspermidine*	0.319162	1	2	n
tetradecanedioate	0.318905	1	2	n
indolepropionylglycine	0.317292	0	1	n
N-(2-hydroxypalmitoyl)-sphingosine (d18:1/16:0(2OH))	0.315521	1	2	n
7-alpha-hydroxycholesterol	0.315078	1	1	n
homovanillate sulfate	0.311086	0	1	n
ketamine	0.311086	0	1	n
lactobionate	0.311086	0	1	n
propyl 4-hydroxybenzoate sulfate	0.309538	0	1	n
X - 13447	0.309161	0	1	n
doxycycline	0.307698	1	1	n
ranitidine N-oxide*	0.307698	1	1	n
acesulfame	0.305822	1	3	n
succinimide	0.305187	0	1	n
glucuronide of C10H18O2 (8)*	0.30367	0	2	n
X - 12799	0.303508	0	1	n
glucuronide of piperine metabolite C17H21NO3 (3)*	0.301941	0	1	n
indolepropionate	0.300857	1	2	n
S-lactoylglutathione	0.300409	0	2	n
X - 17393	0.300246	1	1	n
X - 16975	0.299186	1	1	n
methionylphenylalanine	0.29763	1	2	n
X - 15163	0.296977	0	1	n
X - 13734	0.296122	1	1	n
hydroxycotinine	0.29547	0	1	n
O-desmethyltramadol glucuronide	0.29522	0	3	n
X - 15594	0.29426	1	1	n
O-desmethyltramadol	0.293238	1	3	n
X - 13555	0.292697	0	1	n
3-hydroxy-2-ethylpropionate	0.291948	1	3	n
1,3-diaminopropane	0.291602	1	1	n
X - 15595	0.29078	1	1	n
2-hydroxyacetaminophen sulfate*	0.290172	3	7	n
1,2-dioleoyl-GPC (18:1/18:1)	0.289967	0	1	n
X - 15149	0.289574	0	1	n
X - 11616	0.287615	0	1	n
pregnanediol-3-glucuronide	0.287595	1	3	n
X - 12770	0.287558	0	1	n
gabapentin	0.286644	2	4	n
lidocaine	0.283668	3	8	n
tramadol	0.283102	0	3	n
threonylisoleucine	0.282641	0	1	n
solanidine	0.282015	0	1	n
X - 15606	0.281339	1	1	n
X - 11814	0.280659	0	1	n
X - 12816	0.279375	1	1	n
X - 13411	0.278814	0	1	n
X - 17306	0.278433	1	1	n
bilirubin (E,E)*	0.275836	2	3	n
N6-methyladenosine	0.273743	0	1	n
X - 02269	0.273385	1	2	n
sebacate (decanedioate)	0.273164	2	6	n
2-oleoylglycerol (2-monoolein)	0.269001	1	3	n
raffinose	0.268177	0	1	n
X - 15117	0.268145	0	1	n
X - 16292	0.265417	0	1	n
betonicine	0.265114	0	1	n
glucuronide of piperine metabolite C17H21NO3 (5)*	0.262372	0	1	n
thymol sulfate	0.261521	0	3	n
didesmethylcitalopram*	0.26125	0	1	n
glucarate (saccharate)	0.256864	0	1	n
X - 13162	0.256017	0	2	n
3-hydroxystachydrine*	0.255739	0	1	n
X - 8791	0.252646	0	1	n
X - 12423	0.251936	0	1	n
2-methoxyacetaminophen sulfate*	0.248195	2	7	n
alpha-CEHC glucuronide*	0.246986	1	1	n
X - 12443	0.246412	1	1	n
4-acetamidophenylglucuronide	0.245026	2	8	n
X - 13699	0.244698	0	1	n
X - 11617	0.244233	0	1	n
X - 16947	0.242088	0	1	n
X - 17137	0.241368	1	1	n
2-aminoheptanoate	0.240559	1	2	n
oxypurinol	0.236831	0	1	n
X - 11581	0.235805	0	1	n
X - 13673	0.23535	0	1	n
X - 13671	0.235246	0	1	n
4-acetamidophenol	0.234279	3	7	n
dihydrocholesterol	0.233245	1	2	n
X - 11540	0.23088	0	1	n
1,2-propanediol	0.230791	1	4	n
fluconazole	0.229409	1	2	n
valerate	0.229175	0	1	n
desmethylcitalopram*	0.228665	1	2	n
4-acetaminophen sulfate	0.228356	2	8	n
N-acetyltryptophan	0.22636	2	7	n
valsartan	0.222511	0	1	n
X - 14132	0.222323	0	1	n
melamine	0.221961	0	1	n
diphenhydramine	0.221293	1	4	n
13,14-dihydro-15-keto-prostaglandin a2	0.219035	0	1	n
2'-deoxycytidine 3'-monophosphate	0.21808	0	1	n
norfluoxetine	0.217383	0	1	n
1-methylguanidine	0.216102	0	1	n
THC carboxylic acid	0.213166	0	1	n
andro steroid monosulfate 1*	0.211604	0	1	n
histidylleucine _dupl	0.211604	0	1	n
X - 14256	0.211604	0	1	n
X - 14388	0.211604	0	1	n
X - 15197	0.211604	0	1	n
andro steroid monosulfate 2*	0.205429	0	1	n
X - 11586	0.203865	0	1	n
cotinine	0.20101	0	2	n
hydroquinone sulfate	0.200484	1	2	n
X - 17114	0.199525	0	1	n
cortisol	0.199309	2	5	n
glycoursodeoxycholate	0.198582	1	3	n
X - 17254	0.196064	0	1	n
X - 11469	0.195803	0	1	n
X - 14364	0.195329	0	1	n
X - 11437	0.194383	0	2	n
N-desmethyl tramadol	0.191273	1	3	n
X - 11452	0.190945	0	1	n
metoprolol	0.185458	2	7	n
sitagliptin	0.184482	0	1	n
X - 11799	0.182916	0	1	n
adenosine-2',3'-cyclic monophosphate	0.181942	0	1	n
amlodipine	0.180899	0	1	n
X - 14241	0.17912	0	1	n
pregabalin	0.168091	0	2	n
X - 11516	0.166293	0	1	n
X - 10500	0.165194	0	1	n
X - 17147	0.163663	0	1	n
X - 13368	0.163542	0	1	n
3-phosphoglycerate (isobar with 2-phosphoglycerate)	0.160714	0	1	n
X - 12056	0.16069	0	2	n
escitalopram	0.160389	1	3	n
X - 15523	0.158938	0	1	n
beta-hydroxypyruvate	0.15776	0	1	n
X - 14314	0.153006	0	1	n
X - 13519	0.152177	0	1	n
fluoxetine	0.151182	0	1	n
X - 11299	0.150714	0	1	n
X - 12565	0.149272	0	1	n
nicotinate	0.148441	1	2	n
X - 18218	0.148288	0	1	n
X - 16932	0.147697	0	1	n
streptomycin	0.145865	0	1	n
hydroxybupropion	0.145853	0	1	n
venlafaxine	0.143766	1	3	n
X - 16272	0.143766	0	1	n
X - 11639	0.141725	0	1	n
X - 11838	0.141531	0	1	n
X - 17350	0.140625	0	1	n
hydroxypioglitazone (M-IV)	0.140526	0	2	n
nicotinate ribonucleoside	0.139333	0	1	n
X - 11580_201	0.138405	0	1	n
metoclopramide	0.136139	0	2	n
alanylhistidine	0.133479	0	1	n
X - 11332	0.130909	0	1	n
X - 12216	0.130219	0	1	n
palmitate, methyl ester	0.12874	0	1	n
X - 12728	0.126962	0	1	n
ofloxacin	0.126792	0	2	n
citalopram propionate*	0.125112	0	1	n
X - 13647	0.12499	0	1	n
paroxetine	0.124342	0	3	n
desmethylnaproxen sulfate*	0.12398	0	2	n
X - 12687	0.12068	0	1	n
metoprolol acid metabolite*	0.118603	2	7	n
quinine	0.114766	0	1	n
carboxymethylproline	0.114721	0	1	n
citalopram	0.114491	0	2	n
X - 8988	0.112929	0	1	n
metformin	0.111597	1	5	n
cetirizine	0.109992	0	1	n
X - 13819	0.108846	0	1	n
X - 14099	0.107471	0	1	n
X - 15175	0.10743	0	1	n
De(carboxymethoxy) cetirizine acetic acid	0.104643	0	1	n
hydroxypioglitazone*	0.103296	0	1	n
X - 12851	0.100705	0	1	n
X - 11530	0.0976726	0	1	n
X - 17462	0.0950942	0	1	n
ranitidine	0.0949683	0	6	n
X - 15825	0.0940798	0	1	n
X - 15824	0.0932785	0	1	n
pantethine	0.090994	0	1	n
6-aminocaproate	0.0908547	0	1	n
X - 16990	0.0886749	0	1	n
chlorthalidone	0.087808	0	2	n
azithromycin	0.0866997	1	3	n
X - 14919	0.0860882	0	1	n
X - 18513	0.0785298	0	1	n
X - 11576	0.0686035	0	1	n
suberylglycine	0.0683643	0	1	n
cytosine-2',3'-cyclic monophosphate	0.066718	0	1	n
X - 11858	0.0661433	0	1	n
X - 10346_201	0.0618534	0	1	n
epinephrine	0.0598162	0	1	n
X - 12741	0.058747	0	2	n
X - 16940	0.0561373	0	1	n
X - 17692	0.0452774	0	1	n
ciliatine (2-aminoethylphosphonate)	0.0447736	0	1	n
solifenacin	0.0430364	0	1	n
X - 15572	0.0400306	0	1	n
hydrochlorothiazide	0.0396276	0	4	n
ibuprofen	0.029299	0	1	n
X - 17355	0.0177619	0	1	n
tauroursodeoxycholate	0.0107271	0	1	n
atenolol	0.010269	1	5	n
3-hydroxyquinine	0.00956365	0	1	n
tyrosyllysine	0.00921428	0	1	n
celecoxib	0.00884631	0	2	n
naproxen	0.00844953	0	2	n
lamotrigine	0.00197372	0	1	n
2-methylmalonyl carnitine	-0.00520234	0	2	n
lathosterol	-0.00571064	0	1	n
quinidine	-0.00918191	0	1	n
codeine	-0.0108142	0	1	n
X - 14015	-0.0199384	0	1	n
X - 17352	-0.0217001	0	1	n
N4-acetylsulfamethoxazole*	-0.0256256	0	2	n
ampicillin	-0.0299855	0	1	n
ricinoleic acid	-0.0307406	0	1	n
diazepam	-0.0334728	0	1	n
fluoxitine	-0.0340015	0	1	n
ondansetron	-0.0356157	0	3	n
X - 12179	-0.0556198	0	1	n
N4-acetyl-5-hydroxysulfamethoxazole*	-0.0565152	0	2	n
sertraline	-0.064555	0	1	n
nicotinate adenine dinucleotide (NAAD+)	-0.0703118	0	1	n
famotidine	-0.0737789	0	1	n
sulfamethoxazole	-0.0748476	0	2	n
metronidazole	-0.0749976	0	1	n
X - 14007	-0.0797571	0	1	n
furosemide	-0.0922168	0	1	n
lipitor	-0.0923463	0	1	n
milnacipran	-0.136481	0	1	n
3-phenylpropionate (hydrocinnamate)	-0.166028	0	1	n
Coproporphyrin I	-0.247436	0	1	n
thiamin diphosphate	-0.247436	0	1	n
dihydroquercetin	-0.0455477	0	1	n
