# Supplementary material for: MIRTH: Metabolite Imputation via Rank-Transformation and Harmonization
Source: Genome Biol. 2022 Sep 1;23:184. doi: 10.1186/s13059-022-02738-3 (PMC9438248; doi:10.1186/s13059-022-02738-3)
Supplement: Supplementary file 1 — Additional file 1: Supplementary Tables S1-7. Compiled supplementary tables S1-7 with titles enclosed. [file 13059_2022_2738_MOESM1_ESM.zip › 13059_2022_2738_MOESM1_ESM/TableS4.xlsx]

## Sheet: Sheet1
Table S4:	Number and proportions of well-predicted features in imputation of entirely simulated-missing features across datasets
Target dataset	Number of well-predicted features	Percent of available features that are well-predicted
BrCa1	218	40.7
BrCa2	206	51.6
COAD	69	42.9
HCC	387	52.5
PaCa	205	57.7
PrCa	181	38.1
RC12	398	45.4
RC18	670	85.1
RC3	722	70.1
