# Supplementary material for: MIRTH: Metabolite Imputation via Rank-Transformation and Harmonization
Source: Genome Biol. 2022 Sep 1;23:184. doi: 10.1186/s13059-022-02738-3 (PMC9438248; doi:10.1186/s13059-022-02738-3)
Supplement: Supplementary file 1 — Additional file 1: Supplementary Tables S1-7. Compiled supplementary tables S1-7 with titles enclosed. [file 13059_2022_2738_MOESM1_ESM.zip › 13059_2022_2738_MOESM1_ESM/TableS5.xlsx]

## Sheet: Sheet1
Table S5:	Median rho across all target datasets in across-dataset imputation experiment, ordered with reproducibly well-predicted metabolites first
Metabolite	Median rho	Well-predicted in n datasets	Measured in n datasets	Reproducibly well-predicted
1-oleoylglycerophosphocholine	0.905457	5	5	y
tyrosine	0.891814	9	9	y
phenylalanine	0.890027	9	9	y
dihomo-linoleate (20:2n6)	0.887133	8	8	y
10-nonadecenoate (19:1n9)	0.880443	8	8	y
methionine	0.868734	9	9	y
leucine	0.851917	9	9	y
1-palmitoyl-GPC (16:0)	0.851639	8	8	y
1-stearoyl-GPC (18:0)	0.849477	8	8	y
palmitate (16:0)	0.844752	8	8	y
2-oleoylglycerophosphocholine*	0.844284	5	5	y
serylleucine	0.842654	3	4	y
eicosenoate (20:1)	0.836545	8	8	y
arachidonate (20:4n6)	0.833471	8	8	y
1-oleoyl-GPE (18:1)	0.833376	8	8	y
isoleucine	0.829288	9	9	y
dihomo-linolenate (20:3n3 or n6)	0.825566	8	8	y
linolenate [alpha or gamma; (18:3n3 or 6)]	0.824847	8	8	y
docosadienoate (22:2n6)	0.823629	7	8	y
valine	0.817445	9	9	y
linoleate (18:2n6)	0.817165	8	8	y
10-heptadecenoate (17:1n7)	0.817021	8	8	y
palmitoleate (16:1n7)	0.815773	8	8	y
margarate (17:0)	0.81458	8	8	y
myristate (14:0)	0.813776	8	8	y
2-palmitoyl-GPC (16:0)*	0.810909	8	8	y
docosapentaenoate (n3 DPA; 22:5n3)	0.808222	8	8	y
2-stearoylglycerophosphocholine*	0.802433	4	4	y
1-palmitoyl-GPE (16:0)	0.800887	7	7	y
tryptophan	0.796616	9	9	y
docosahexaenoate (DHA; 22:6n3)	0.794824	8	8	y
N-acetylglutamine	0.792546	3	4	y
1-palmitoleoyl-GPC (16:1)*	0.792243	7	7	y
methyl palmitate (15 or 2)	0.780652	6	6	y
adrenate (22:4n6)	0.777788	8	8	y
glycylleucine	0.777482	8	8	y
butyrylcarnitine	0.77553	8	8	y
serine	0.774543	9	9	y
urate	0.771905	8	9	y
2-linoleoylglycerophosphocholine*	0.77069	5	5	y
stearate (18:0)	0.770109	8	8	y
creatinine	0.766854	9	9	y
threonine	0.76579	9	9	y
N-acetylarginine	0.765788	3	4	y
benzoate	0.764774	4	5	y
phenylacetylglutamine	0.761986	8	8	y
caprylate (8:0)	0.761806	5	5	y
(16 or 17)-methylstearate (a19:0 or i19:0)	0.761435	4	4	y
1-oleoyl-GPI (18:1)	0.760504	6	6	y
1-stearoyl-GPI (18:0)	0.758516	7	8	y
1-margaroylglycerophosphocholine (17:0)	0.757385	4	4	y
decanoylcarnitine	0.750585	5	5	y
1-linoleoyl-GPC (18:2)	0.748303	8	8	y
pseudouridine	0.745183	8	8	y
isoleucylglycine	0.743761	3	4	y
eicosapentaenoate (EPA; 20:5n3)	0.741125	8	8	y
2-methylbutyroylcarnitine	0.740426	6	8	y
myristoylcarnitine	0.739787	4	4	y
2-arachidonoylglycerophosphocholine*	0.736383	5	5	y
oleate (18:1n9)	0.735913	4	5	y
erucate (22:1n9)	0.735629	4	4	y
2-palmitoylglycerophosphoethanolamine*	0.735469	4	4	y
stearoylcarnitine	0.734969	8	8	y
N6-carbamoylthreonyladenosine	0.733459	4	5	y
4-hydroxyhippurate	0.733174	4	4	y
dimethylarginine (SDMA + ADMA)	0.732872	6	7	y
laurate (12:0)	0.732283	8	8	y
N-acetylasparagine	0.729387	4	4	y
phenylalanylglycine	0.726794	4	4	y
histidine	0.726708	9	9	y
1-myristoylglycerophosphocholine	0.724204	5	5	y
1-palmitoyl-GPI (16:0)	0.72368	6	7	y
caprate (10:0)	0.722053	7	7	y
mannose 6-phosphate	0.718883	6	8	y
cytidine 5'-diphosphocholine	0.718429	8	9	y
flavin adenine dinucleotide (FAD)	0.717619	8	8	y
gamma-glutamylleucine	0.717092	7	8	y
prolylglycine	0.716878	4	4	y
hexanoylcarnitine	0.713647	8	8	y
pelargonate (9:0)	0.712197	6	6	y
asparagine	0.711764	7	9	y
nonadecanoate (19:0)	0.711458	6	6	y
2-stearoyl-GPE (18:0)*	0.710376	4	5	y
adenosine 5'-diphosphate (ADP)	0.710166	3	4	y
alanylleucine	0.709087	7	8	y
docosatrienoate (22:3n3)	0.695414	7	7	y
indoleacetate	0.694962	4	4	y
palmitoylcarnitine	0.694423	8	8	y
sphingosine	0.693328	7	8	y
urea	0.689149	8	9	y
phenol red	0.688597	5	5	y
2-oleoylglycerophosphoethanolamine*	0.684832	5	5	y
myristoleate (14:1n5)	0.683255	7	8	y
valylglycine	0.680063	4	5	y
cytidine-5'-diphosphoethanolamine	0.67955	4	4	y
oleoylcarnitine	0.678723	8	8	y
caproate (6:0)	0.671082	5	6	y
glycylisoleucine	0.669874	5	5	y
pentadecanoate (15:0)	0.667953	6	6	y
gamma-glutamylglutamate	0.665693	7	8	y
N2-methylguanosine	0.664892	4	4	y
nicotinamide adenine dinucleotide (NAD+)	0.662315	8	9	y
N1-Methyl-2-pyridone-5-carboxamide	0.661602	4	4	y
cytidine 5'-monophosphate (5'-CMP)	0.659856	6	8	y
stearidonate (18:4n3)	0.65941	6	6	y
hippurate	0.654754	8	8	y
lysine	0.654515	8	9	y
glycochenodeoxycholate	0.651596	6	6	y
methionine sulfoxide	0.651438	5	5	y
arginine	0.643604	7	9	y
leucylalanine	0.641207	4	4	y
cis-vaccenate (18:1n7)	0.640547	3	4	y
ascorbate (Vitamin C)	0.639964	7	8	y
choline	0.638429	7	8	y
3-hydroxyhippurate	0.637079	5	5	y
glycine	0.632729	9	9	y
3-indoxyl sulfate	0.63265	6	6	y
ergothioneine	0.625084	6	8	y
octanoylcarnitine (C8)	0.623538	6	6	y
2'-deoxyguanosine	0.623387	6	7	y
glutamate	0.620912	8	9	y
proline	0.619578	7	9	y
1-stearoylglycerophosphoethanolamine	0.619279	5	5	y
maltotetraose	0.616036	6	7	y
5-hydroxylysine	0.61592	4	4	y
N-acetylalanine	0.615564	7	8	y
gamma-glutamylisoleucine*	0.613236	5	6	y
N-acetylleucine	0.612737	3	4	y
hydroxybutyrylcarnitine*	0.610182	3	4	y
hypoxanthine	0.608016	8	9	y
glycocholenate sulfate*	0.605718	3	4	y
2-palmitoleoyl-GPC (16:1)*	0.60453	4	5	y
3-dehydrocarnitine*	0.603857	5	5	y
1-arachidonoyl-GPI (20:4)*	0.598875	7	7	y
catechol sulfate	0.597517	6	7	y
N6-acetyllysine	0.595114	7	9	y
uracil	0.594518	9	9	y
maltotriose	0.593786	6	8	y
phenol sulfate	0.593299	7	8	y
S-adenosylmethionine (SAM)	0.591879	5	5	y
ribitol	0.587437	6	7	y
heme	0.585047	6	8	y
gamma-glutamylcysteine	0.582868	3	4	y
1-stearoyl-GPG (18:0)	0.58136	4	4	y
1-arachidonoyl-GPC (20:4n6)*	0.581076	7	7	y
pro-hydroxy-pro	0.576993	4	5	y
S-adenosylhomocysteine (SAH)	0.57451	7	9	y
5-dodecenoate (12:1n7)	0.573464	3	4	y
fructose-6-phosphate	0.572161	5	5	y
2-arachidonoyl glycerol	0.572052	3	4	y
docosapentaenoate (n6 DPA; 22:5n6)	0.569199	7	7	y
2'-deoxyinosine	0.56828	6	8	y
Isobar: fructose 1,6-diphosphate, glucose 1,6-diphosphate	0.560418	5	5	y
maltose	0.556471	7	8	y
adenosine 3'-monophosphate (3'-AMP)	0.556303	6	7	y
homostachydrine*	0.55535	4	4	y
cysteine	0.553892	6	8	y
inosine 5'-monophosphate (IMP)	0.548802	4	4	y
fructose 1,6-diphosphate/glucose 1,6-diphosphate/myo-inositol diphosphates	0.545649	3	4	y
isobutyrylcarnitine	0.544296	6	8	y
glutamine	0.543373	7	9	y
p-cresol sulfate	0.542419	8	8	y
gamma-glutamylphenylalanine	0.541153	6	7	y
3-hydroxy-3-methylglutarate	0.540954	3	4	y
isovalerylcarnitine	0.538907	6	8	y
ribulose/xylulose 5-phosphate	0.537753	5	6	y
glycerophosphoethanolamine	0.536462	5	6	y
citrulline	0.529255	8	9	y
kynurenate	0.527922	3	4	y
phenylalanylserine	0.523296	3	4	y
N-6-trimethyllysine	0.520346	4	4	y
carnitine	0.517214	7	9	y
arachidate (20:0)	0.517168	4	5	y
gamma-glutamylvaline	0.517074	4	5	y
epiandrosterone sulfate	0.51683	3	4	y
imidazole propionate	0.504158	3	4	y
cystathionine	0.498945	3	4	y
glycylvaline	0.498164	5	6	y
13-HODE + 9-HODE	0.496407	7	7	y
thymine	0.496288	6	7	y
trigonelline (N'-methylnicotinate)	0.495681	3	4	y
13-methylmyristic acid	0.495149	3	4	y
adenosine 5'-monophosphate (AMP)	0.494931	6	7	y
glucose	0.494119	7	9	y
betaine	0.492385	6	8	y
androsterone sulfate	0.491519	6	7	y
glycerol 2-phosphate	0.482629	4	5	y
sedoheptulose-7-phosphate	0.482	6	6	y
kynurenine	0.478478	7	9	y
uridine	0.4783	8	9	y
UDP-glucuronate	0.477042	4	4	y
1-methylnicotinamide	0.476418	5	5	y
glycocholate	0.472938	4	5	y
pregnen-diol disulfate*	0.47105	7	7	y
4-androsten-3beta,17beta-diol disulfate (1)*	0.467296	8	8	y
pantothenate	0.465655	7	9	y
inositol 1-phosphate (I1P)	0.457315	7	8	y
dimethylglycine	0.455574	4	5	y
N-acetylthreonine	0.453218	6	8	y
fructose	0.452227	6	8	y
deoxycarnitine	0.447029	7	9	y
quinolinate	0.436523	5	6	y
gamma-glutamylglutamine	0.435811	7	8	y
argininosuccinate	0.433222	4	5	y
N(1)-acetylspermine	0.431474	3	4	y
nicotinamide riboside	0.418161	4	5	y
pregn steroid monosulfate*	0.41464	3	4	y
3-carboxy-4-methyl-5-propyl-2-furanpropanoate (CMPF)	0.414035	6	8	y
2-myristoylglycerophosphocholine*	0.408125	3	4	y
N-acetylvaline	0.395312	3	4	y
glycolithocholate sulfate*	0.392216	5	6	y
tryptophan betaine	0.391603	6	8	y
3-methylhistidine	0.385893	6	8	y
3-(N-acetyl-L-cystein-S-yl) acetaminophen	0.383918	3	4	y
ribulose	0.382875	4	4	y
1-methylhistamine	0.34844	3	4	y
3-hydroxyoctanoate	0.334083	3	4	y
allo-threonine	0.25647	3	4	y
sphingomyelin (d18:1/22:1, d18:2/22:0, d16:1/24:1)*	0.876774	3	3	n
oleate/vaccenate (18:1)	0.868447	3	3	n
eicosenoylcarnitine (C20:1)*	0.863244	3	3	n
sphingomyelin (d18:1/18:1, d18:2/18:0)	0.853879	3	3	n
1-stearoyl-2-arachidonoyl-GPE (18:0/20:4)	0.849947	3	3	n
5-methylthioribose**	0.849935	3	3	n
dihomo-linoleoylcarnitine (C20:2)*	0.84744	3	3	n
docosadienoylcarnitine (C22:2)*	0.843641	3	3	n
erucoylcarnitine (C22:1)*	0.840338	3	3	n
docosatrienoylcarnitine (C22:3)*	0.836592	3	3	n
oxalate (ethanedioate)	0.834814	3	3	n
7-methylguanine	0.831717	2	3	n
palmitoyl-linoleoyl-glycerol (16:0/18:2) [2]*	0.83088	3	3	n
pyridoxamine phosphate	0.829818	3	3	n
sphingomyelin (d18:2/23:1)*	0.828291	3	3	n
palmitoleoylcarnitine (C16:1)*	0.828212	3	3	n
N,N,N-trimethyl-alanylproline betaine (TMAP)	0.8272	3	3	n
1-linoleoyl-GPE (18:2)*	0.827095	3	3	n
1-palmitoyl-2-oleoyl-GPG (16:0/18:1)	0.823472	3	3	n
N2-acetyllysine	0.821103	3	3	n
1-palmitoyl-2-arachidonoyl-GPE (16:0/20:4)*	0.817305	3	3	n
sphingomyelin (d18:1/22:2, d18:2/22:1, d16:1/24:2)*	0.812931	3	3	n
palmitoyl-oleoyl-glycerol (16:0/18:1) [2]*	0.812473	2	2	n
1-oleoyl-GPC (18:1)	0.812053	3	3	n
1-stearoyl-GPE (18:0)	0.810396	3	3	n
1-palmitoyl-2-oleoyl-GPE (16:0/18:1)	0.8103	3	3	n
1-palmitoyl-2-linoleoyl-GPE (16:0/18:2)	0.810198	3	3	n
1-palmitoyl-2-docosahexaenoyl-GPC (16:0/22:6)	0.807811	3	3	n
margaroylcarnitine (C17)*	0.806783	3	3	n
sphingomyelin (d18:1/17:0, d17:1/18:0, d19:1/16:0)	0.806486	3	3	n
1-oleoyl-2-linoleoyl-GPE (18:1/18:2)*	0.806422	3	3	n
arachidoylcarnitine (C20)*	0.806062	3	3	n
galactose 1-phosphate	0.805753	2	2	n
hydroxy-N6,N6,N6-trimethyllysine*	0.803926	2	3	n
sphingomyelin (d18:2/24:1, d18:1/24:2)*	0.801846	3	3	n
1-palmitoyl-GPG (16:0)*	0.801391	3	3	n
sulfate*	0.799699	3	3	n
tetracosadienoylcarnitine (C24:2)*	0.798284	3	3	n
1,2-dipalmitoyl-GPC (16:0/16:0)	0.797473	3	3	n
hexaethylene glycol	0.797198	1	2	n
1-oleoyl-2-arachidonoyl-GPE (18:1/20:4)*	0.796277	3	3	n
1-palmitoyl-2-stearoyl-GPC (16:0/18:0)	0.791821	3	3	n
1-palmitoyl-GPS (16:0)*	0.790921	2	2	n
1-pentadecanoylglycerophosphocholine (15:0)*	0.789046	3	3	n
nervonoylcarnitine (C24:1)*	0.788852	3	3	n
alanylphenylalanine	0.788377	2	4	n
sphingomyelin (d18:1/20:1, d18:2/20:0)*	0.787837	3	3	n
5-dodecenoylcarnitine (C12:1)	0.786599	3	3	n
1-palmitoyl-2-oleoyl-GPC (16:0/18:1)	0.785922	3	3	n
N-acetyl-1-methylhistidine*	0.785335	3	3	n
leucylglutamate	0.783968	2	4	n
pentadecanoylcarnitine (C15)*	0.782038	2	2	n
heptaethylene glycol	0.779216	2	2	n
1,2-dilinoleoyl-GPE (18:2/18:2)*	0.778314	3	3	n
cis-4-decenoylcarnitine (C10:1)	0.777824	3	3	n
isoleucylserine	0.776526	3	3	n
diacylglycerol (16:1/18:2 [2], 16:0/18:3 [1])*	0.774515	3	3	n
(N(1) + N(8))-acetylspermidine	0.774249	2	3	n
1-palmitoyl-2-arachidonoyl-GPC (16:0/20:4n6)	0.77349	3	3	n
1-ribosyl-imidazoleacetate*	0.771737	3	3	n
valylphenylalanine	0.771101	2	2	n
sphingomyelin (d18:2/23:0, d18:1/23:1, d17:1/24:1)*	0.768627	3	3	n
sphingomyelin (d18:1/24:1, d18:2/24:0)*	0.7681	3	3	n
sphingomyelin (d18:2/21:0, d16:2/23:0)*	0.767748	3	3	n
1-oleoyl-2-docosahexaenoyl-GPC (18:1/22:6)*	0.765118	3	3	n
serylphenyalanine	0.765034	2	3	n
2R,3R-dihydroxybutyrate	0.764886	2	3	n
1-oleoyl-2-docosahexaenoyl-GPE (18:1/22:6)*	0.764642	3	3	n
biotin	0.764178	2	2	n
gamma-glutamylglycine	0.762811	3	3	n
myristoleoylcarnitine (C14:1)*	0.762795	3	3	n
gamma-glutamylserine	0.76233	2	2	n
diacylglycerol (14:0/18:1, 16:0/16:1) [2]*	0.759276	2	2	n
1,2-dilinoleoyl-GPC (18:2/18:2)	0.758778	3	3	n
1-palmitoyl-2-docosahexaenoyl-GPE (16:0/22:6)*	0.758589	2	3	n
allantoin	0.757973	3	5	n
1-palmitoyl-2-oleoyl-GPS (16:0/18:1)	0.75777	2	3	n
sphingomyelin (d18:1/20:0, d16:1/22:0)*	0.757671	3	3	n
vanillylmandelate (VMA)	0.757395	2	2	n
(S)-3-hydroxybutyrylcarnitine	0.75685	3	3	n
fructosyllysine	0.754262	3	3	n
sphingomyelin (d17:1/16:0, d18:1/15:0, d16:1/17:0)*	0.753785	3	3	n
behenoylcarnitine (C22)*	0.752089	3	3	n
1-(1-enyl-oleoyl)-GPE (P-18:1)*	0.752056	3	3	n
O-sulfo-L-tyrosine	0.75175	3	3	n
sphingomyelin (d18:0/18:0, d19:0/17:0)*	0.751594	3	3	n
lactosyl-N-palmitoyl-sphingosine (d18:1/16:0)	0.751171	3	3	n
oleoyl-arachidonoyl-glycerol (18:1/20:4) [2]*	0.749435	3	3	n
glycerophosphoglycerol	0.749435	3	3	n
N-alpha-acetylornithine	0.747131	2	2	n
linolenoylcarnitine (C18:3)*	0.743969	3	3	n
1-palmitoyl-2-linoleoyl-GPC (16:0/18:2)	0.743467	3	3	n
2S,3R-dihydroxybutyrate	0.743268	3	3	n
3-methylglutaconate	0.741371	2	2	n
sphingomyelin (d18:1/14:0, d16:1/16:0)*	0.740305	3	3	n
1-linoleoylglycerophosphoethanolamine*	0.740008	2	3	n
acetylcarnitine	0.740006	6	9	n
linoleoylcarnitine (C18:2)*	0.73884	2	3	n
1-(1-enyl-stearoyl)-GPE (P-18:0)*	0.737683	3	3	n
3-methylglutarylcarnitine (2)	0.737574	2	2	n
glycosyl ceramide (d18:2/24:1, d18:1/24:2)*	0.737252	2	3	n
gulonate*	0.736628	2	3	n
1-(1-enyl-palmitoyl)-2-linoleoyl-GPC (P-16:0/18:2)*	0.736432	3	3	n
1-(1-enyl-palmitoyl)-GPE (P-16:0)*	0.735128	5	7	n
gamma-glutamyl-alpha-lysine	0.735002	3	3	n
palmitoyl-arachidonoyl-glycerol (16:0/20:4) [2]*	0.732923	3	3	n
pentaethylene glycol	0.731208	2	2	n
pyridoxamine	0.731115	3	3	n
N-monomethylarginine	0.729323	3	3	n
sphingomyelin (d18:1/19:0, d19:1/18:0)*	0.728175	3	3	n
stearoyl sphingomyelin	0.727306	4	7	n
5,6-dihydrouridine	0.727089	3	3	n
3-carboxy-4-methyl-5-pentyl-2-furanpropionate (3-CMPFP)**	0.727075	3	3	n
linoleoyl-linoleoyl-glycerol (18:2/18:2) [1]*	0.726128	3	3	n
oleic ethanolamide	0.724433	3	3	n
alanylvaline	0.724171	3	3	n
(3'-5')-adenylyluridine	0.723229	2	3	n
oleoyl-linoleoyl-glycerol (18:1/18:2) [1]	0.722475	3	3	n
1-linoleoyl-2-linolenoyl-GPC (18:2/18:3)*	0.721943	3	3	n
laurylcarnitine	0.72166	4	6	n
sphingomyelin (d18:2/16:0, d18:1/16:1)*	0.719265	3	3	n
3-hydroxyoleoylcarnitine	0.718427	3	3	n
1-stearoyl-2-arachidonoyl-GPS (18:0/20:4)	0.718153	2	3	n
sphingomyelin (d18:2/24:2)*	0.717034	3	3	n
threonylglutamate	0.716869	2	2	n
hexadecadienoate (16:2n6)	0.71643	3	3	n
1-heptadecanoylglycerophosphoethanolamine*	0.714502	1	2	n
stearoyl-linoleoyl-glycerol (18:0/18:2) [2]*	0.713927	2	2	n
adrenoylcarnitine (C22:4)*	0.712641	3	3	n
arabitol/xylitol	0.71219	2	3	n
gamma-glutamylhistidine	0.711988	3	3	n
stearoyl-arachidonoyl-glycerol (18:0/20:4) [1]*	0.711714	3	3	n
valylserine	0.711123	2	2	n
hydantoin-5-propionate	0.710797	2	3	n
2,3-dihydroxy-5-methylthio-4-pentenoate (DMTPA)*	0.710765	2	2	n
1-stearoyl-2-docosahexaenoyl-GPC (18:0/22:6)	0.709378	3	3	n
hydroxypalmitoyl sphingomyelin (d18:1/16:0(OH))**	0.708987	3	3	n
1-eicosatrienoylglycerophosphocholine (20:3)*	0.70739	2	2	n
2-oxoarginine*	0.706731	3	3	n
pyridoxal phosphate	0.705629	2	2	n
palmitoyl-sphingosine-phosphoethanolamine (d18:1/16:0)	0.705521	3	3	n
dihomo-linolenoylcarnitine (C20:3n3 or 6)*	0.703783	2	3	n
1-(1-enyl-stearoyl)-2-arachidonoyl-GPE (P-18:0/20:4)*	0.703186	3	3	n
nisinate (24:6n3)	0.701699	3	3	n
oleoyl-linoleoyl-glycerol (18:1/18:2) [2]	0.701693	3	3	n
1-stearoyl-GPS (18:0)*	0.698877	2	3	n
1,2-dipalmitoyl-GPE (16:0/16:0)*	0.698576	2	3	n
valylvaline	0.698156	2	2	n
N-methyl-GABA	0.697491	2	3	n
N6-carboxymethyllysine	0.695955	3	3	n
valylleucine	0.695889	3	3	n
methylmalonate (MMA)	0.694575	2	3	n
behenoyl dihydrosphingomyelin (d18:0/22:0)*	0.694489	3	3	n
2-linoleoylglycerol (18:2)	0.693469	3	3	n
N-acetylcarnosine	0.693359	2	2	n
N1-methylinosine	0.69159	3	3	n
1-stearoyl-2-oleoyl-GPS (18:0/18:1)	0.690949	3	3	n
1-stearoyl-2-arachidonoyl-GPC (18:0/20:4)	0.690725	3	3	n
4-cholesten-3-one	0.689758	3	3	n
1-octadecanol	0.689248	2	2	n
palmitoyl-linoleoyl-glycerol (16:0/18:2) [1]*	0.688646	2	2	n
1-stearoyl-2-oleoyl-GPC (18:0/18:1)	0.687744	3	3	n
tetradecadienoate (14:2)*	0.687506	3	3	n
1-docosahexaenoylglycerol (1-monodocosahexaenoin)	0.686919	2	2	n
N-palmitoyl-D-erythro-sphingosine	0.686514	3	3	n
palmitoyl-arachidonoyl-glycerol (16:0/20:4) [1]*	0.685907	3	3	n
1-linoleoyl-2-arachidonoyl-GPC (18:2/20:4n6)*	0.685196	3	3	n
3-hydroxypalmitoylcarnitine	0.684524	3	3	n
threonylleucine	0.683029	3	3	n
3-hydroxyhexanoate	0.680283	3	3	n
androstenediol (3beta,17beta) disulfate (2)	0.679022	2	2	n
oleoyl-arachidonoyl-glycerol (18:1/20:4) [1]*	0.677996	3	3	n
1-palmitoleoyl-2-linolenoyl-GPC (16:1/18:3)*	0.677421	3	3	n
X - 12051	0.676587	2	2	n
1-methylurate	0.675587	2	2	n
1-(1-enyl-palmitoyl)-2-palmitoyl-GPC (P-16:0/16:0)*	0.674569	2	3	n
guanidinosuccinate	0.674525	2	2	n
glycosyl-N-palmitoyl-sphingosine (d18:1/16:0)	0.674245	2	3	n
myristoyl dihydrosphingomyelin (d18:0/14:0)*	0.672522	3	3	n
palmitoyl-docosahexaenoyl-glycerol (16:0/22:6) [2]*	0.6723	3	3	n
7-alpha-hydroxy-3-oxo-4-cholestenoate (7-Hoca)	0.67096	5	7	n
cerotoylcarnitine (C26)*	0.669844	3	3	n
gamma-carboxyglutamate	0.669522	3	3	n
dehydroascorbate	0.668748	2	3	n
palmitoyl dihydrosphingomyelin (d18:0/16:0)*	0.668107	3	3	n
linoleoylcholine*	0.6673	3	3	n
2-ethylhexanoate	0.666724	2	3	n
sphingomyelin (d18:0/20:0, d16:0/22:0)*	0.66621	2	3	n
linoleoyl-arachidonoyl-glycerol (18:2/20:4) [1]*	0.665987	3	3	n
1-palmitoyl-2-stearoyl-GPE (16:0/18:0)*	0.665685	3	3	n
ceramide (d18:1/17:0, d17:1/18:0)*	0.664411	3	3	n
1-stearoyl-2-oleoyl-GPE (18:0/18:1)	0.664	3	3	n
(3'-5')-cytidylyluridine*	0.663515	2	3	n
1-myristoylglycerol (14:0)	0.663442	3	3	n
2-linoleoylglycerol (2-monolinolein)	0.663066	3	3	n
linoleoyl ethanolamide	0.662675	2	2	n
7-methylurate	0.661544	2	2	n
X - 12855	0.661543	1	2	n
sphingomyelin (d18:2/18:1)*	0.661209	3	3	n
valylglutamine	0.658988	3	3	n
stearoyl-arachidonoyl-glycerol (18:0/20:4) [2]*	0.655636	3	3	n
N-acetyltaurine	0.651693	2	3	n
pyridoxine (Vitamin B6)	0.651415	2	3	n
2-hydroxybutyrate (AHB)	0.651351	4	6	n
lactate	0.650556	5	9	n
glycerophosphoinositol*	0.647188	2	3	n
oleoyl-oleoyl-glycerol (18:1/18:1) [2]*	0.646861	2	2	n
valylasparagine	0.646789	2	2	n
1-myristoyl-2-arachidonoyl-GPC (14:0/20:4)*	0.646719	3	3	n
UDP-N-acetylglucosamine/galactosamine	0.644468	3	3	n
palmitoyl-docosahexaenoyl-glycerol (16:0/22:6) [1]*	0.64424	3	3	n
phenylalanylalanine	0.6442	3	3	n
homoarginine	0.641943	2	3	n
pyridoxal	0.641934	3	5	n
sphingomyelin (d18:1/21:0, d17:1/22:0, d16:1/23:0)*	0.641486	3	3	n
glycylphenylalanine	0.641336	2	3	n
1-palmitoyl-2-oleoyl-GPI (16:0/18:1)*	0.640866	2	3	n
pregnenetriol disulfate*	0.639158	2	2	n
beta-guanidinopropanoate	0.637673	2	3	n
1-(1-enyl-palmitoyl)-2-oleoyl-GPC (P-16:0/18:1)*	0.636984	2	3	n
1-oleoyl-GPS (18:1)	0.636439	3	5	n
(3'-5')-adenylyladenosine*	0.635862	2	3	n
beta-citrylglutamate	0.635711	2	3	n
ximenoylcarnitine (C26:1)*	0.634701	3	3	n
isoleucylalanine	0.633817	2	2	n
3-formylindole	0.633343	3	3	n
docosapentaenoylcarnitine (C22:5n3)*	0.632421	2	2	n
malonylcarnitine	0.629221	3	5	n
1-carboxyethylvaline	0.628414	3	3	n
1-(1-enyl-palmitoyl)-2-oleoyl-GPE (P-16:0/18:1)*	0.628083	2	3	n
5-(galactosylhydroxy)-L-lysine	0.627132	3	3	n
3-methylcytidine	0.626817	2	3	n
lignoceroyl sphingomyelin (d18:1/24:0)	0.625919	3	3	n
1-carboxyethylphenylalanine	0.625602	3	3	n
gamma-glutamyllysine	0.62556	2	3	n
X - 13230	0.625233	1	2	n
malate	0.62408	6	9	n
sphingomyelin (d18:2/14:0, d18:1/14:1)*	0.622298	3	3	n
(3'-5')-uridylyluridine	0.620918	2	3	n
citrate	0.620789	6	9	n
linoleoyl-arachidonoyl-glycerol (18:2/20:4) [2]*	0.620207	3	3	n
3-(4-hydroxyphenyl)lactate	0.619992	5	8	n
cytidine 5'-monophospho-N-acetylneuraminic acid	0.619931	2	3	n
1-(1-enyl-palmitoyl)-GPC (P-16:0)*	0.619432	3	3	n
methylsuccinate	0.619235	3	3	n
nicotinamide ribonucleotide (NMN)	0.618012	5	7	n
N-acetyl-glucosamine 1-phosphate	0.616726	3	3	n
sphingadienine	0.615764	2	3	n
N-acetyl-isoputreanine	0.614977	2	3	n
1-carboxyethyltyrosine	0.613316	1	2	n
2-methylcitrate/homocitrate	0.613153	2	3	n
carboxyethyl-GABA	0.612627	3	3	n
orotate	0.611201	2	3	n
1-stearoyl-2-arachidonoyl-GPI (18:0/20:4)	0.610845	3	3	n
palmitoyl sphingomyelin (d18:1/16:0)	0.609344	5	7	n
2-hydroxybutyrate/2-hydroxyisobutyrate	0.609089	2	3	n
1-palmitoleoylglycerophosphoethanolamine*	0.607049	2	2	n
leucylserine	0.606576	3	3	n
UDP-glucose	0.606538	2	2	n
octadecenedioate (C18:1-DC)	0.606365	2	2	n
phenylacetylcarnitine	0.606163	2	2	n
3-hydroxymyristate	0.605121	3	3	n
lactosyl-N-arachidoyl-sphingosine (d18:1/20:0)*	0.602485	2	2	n
uridine monophosphate (5' or 3')	0.6021	2	3	n
arachidonoylcarnitine (C20:4)	0.601211	2	3	n
gamma-glutamyltyrosine	0.600338	5	7	n
fumarate	0.600205	5	9	n
acisoga	0.599754	2	3	n
glycosyl-N-stearoyl-sphingosine (d18:1/18:0)	0.599301	3	3	n
lignoceroylcarnitine (C24)*	0.598486	3	3	n
leucylglycine	0.598205	4	6	n
retinol (Vitamin A)	0.597352	3	3	n
tetraethylene glycol	0.597349	2	2	n
aconitate [cis or trans]	0.597252	3	3	n
lactosyl-N-nervonoyl-sphingosine (d18:1/24:1)*	0.596193	3	3	n
guaiacol sulfate	0.596055	2	2	n
methyl-alpha-glucopyranoside	0.594204	2	3	n
p-cresol glucuronide*	0.593655	2	2	n
X - 15174	0.591495	2	2	n
N-acetylmethionine	0.591101	6	9	n
1-myristoyl-2-palmitoyl-GPC (14:0/16:0)	0.590675	3	3	n
1-oleoyl-2-linoleoyl-GPC (18:1/18:2)*	0.590269	3	3	n
beta-alanine	0.589707	5	8	n
CoA-glutathione*	0.588837	2	2	n
ceramide (d16:1/24:1, d18:1/22:1)*	0.587489	3	3	n
3-hydroxyadipate*	0.587151	2	3	n
docosahexaenoylcarnitine (C22:6)*	0.586264	2	2	n
glucuronate	0.586093	4	6	n
guanosine 5'-triphosphate (GTP)	0.585971	2	2	n
threonylphenylalanine	0.585114	3	6	n
adenosine 5'-triphosphate (ATP)	0.583606	2	3	n
N-palmitoyl-sphingadienine (d18:2/16:0)*	0.58294	3	3	n
1-(1-enyl-palmitoyl)-2-linoleoyl-GPE (P-16:0/18:2)*	0.582229	3	3	n
flavin mononucleotide (FMN)	0.580474	2	3	n
oleoylcholine	0.580334	3	3	n
hydroxyasparagine**	0.579211	2	2	n
1-(1-enyl-palmitoyl)-2-arachidonoyl-GPE (P-16:0/20:4)*	0.578987	3	3	n
heptadecasphingosine (d17:1)	0.578506	2	3	n
arachidonoyl ethanolamide	0.578116	2	2	n
aspartate	0.577302	6	9	n
1-(1-enyl-palmitoyl)-2-arachidonoyl-GPC (P-16:0/20:4)*	0.576208	3	3	n
N6,N6-dimethyllysine	0.575904	2	2	n
creatine phosphate	0.575731	2	2	n
5-methylthioadenosine (MTA)	0.57239	5	8	n
ceramide (d18:2/24:1, d18:1/24:2)*	0.571856	2	2	n
aspartylleucine	0.571501	2	4	n
linoleoyl-linolenoyl-glycerol (18:2/18:3) [2]*	0.570246	1	3	n
uridine 5'-triphosphate (UTP)	0.569328	2	3	n
1-palmitoyl-2-dihomo-linolenoyl-GPC (16:0/20:3n3 or 6)*	0.568974	2	3	n
mannonate*	0.567505	3	3	n
1-(1-enyl-stearoyl)-2-oleoyl-GPE (P-18:0/18:1)	0.5673	2	3	n
2,6-dihydroxybenzoic acid	0.566239	3	3	n
behenoyl sphingomyelin (d18:1/22:0)*	0.565643	3	3	n
alanine	0.564154	6	9	n
1,7-dimethylurate	0.562465	2	3	n
N-formylmethionine	0.562082	4	6	n
X - 12627	0.561265	1	2	n
argininate*	0.560248	2	3	n
taurochenodeoxycholate	0.558775	2	3	n
ceramide (d18:1/14:0, d16:1/16:0)*	0.558568	3	3	n
ethylmalonate	0.556739	2	3	n
N-acetylputrescine	0.55627	2	4	n
tyrosylglycine	0.556154	3	5	n
palmitoylcholine	0.55519	3	3	n
N-palmitoyl-heptadecasphingosine (d17:1/16:0)*	0.555156	3	3	n
N-acetylglucosamine 6-phosphate	0.554875	4	7	n
3-hydroxyhexanoylcarnitine (1)	0.553992	2	3	n
leucylglutamine*	0.553479	2	2	n
glycyltryptophan	0.552044	2	2	n
1-linoleoyl-GPI (18:2)*	0.551964	3	3	n
6-phosphogluconate	0.550716	5	9	n
N-palmitoyl-sphinganine (d18:0/16:0)	0.55071	2	3	n
N6-succinyladenosine	0.550608	2	3	n
N1,N12-diacetylspermine	0.550278	2	3	n
galactosylsphingosine	0.547551	2	2	n
gamma-glutamylmethionine	0.546808	4	6	n
imidazole lactate	0.546445	2	3	n
1-(1-enyl-palmitoyl)-2-palmitoleoyl-GPC (P-16:0/16:1)*	0.545785	1	2	n
methyl glucopyranoside (alpha + beta)	0.545444	2	3	n
hexadecasphingosine (d16:1)*	0.545438	2	3	n
3-amino-2-piperidone	0.543574	3	3	n
ceramide (d18:1/20:0, d16:1/22:0, d20:1/18:0)*	0.543125	2	2	n
isoleucylglutamate	0.542981	2	2	n
glutamate, gamma-methyl ester	0.541463	4	6	n
beta-hydroxyisovaleroylcarnitine	0.539642	2	4	n
1-palmitoylglycerol (1-monopalmitin)	0.539152	5	7	n
tryptophylglycine	0.537068	2	2	n
3-hydroxylaurate	0.535315	3	3	n
stearoyl-docosahexaenoyl-glycerol (18:0/22:6) [2]*	0.534611	2	2	n
2-oleoylglycerol (18:1)	0.533573	3	3	n
X - 12660	0.532695	2	2	n
3-aminoisobutyrate	0.532249	4	7	n
N-stearoyltaurine	0.532185	3	3	n
3-hydroxypyridine sulfate	0.530629	2	2	n
beta-hydroxyisovalerate	0.52703	2	5	n
uridine 5'-diphosphate (UDP)	0.526845	2	3	n
N-acetylglucosamine/N-acetylgalactosamine	0.524062	2	3	n
phosphoethanolamine	0.523861	6	9	n
tiglylcarnitine (C5:1-DC)	0.522814	4	6	n
gamma-glutamylthreonine	0.522133	2	3	n
alanylisoleucine	0.522131	2	2	n
aspartylphenylalanine	0.519146	3	5	n
heptanoate (7:0)	0.517511	2	3	n
ethanolamine	0.51706	4	6	n
glucose 6-phosphate	0.516667	6	9	n
suberoylcarnitine (C8-DC)	0.516449	2	2	n
2-palmitoylglycerol (16:0)	0.51576	4	7	n
1-carboxyethylleucine	0.514366	3	3	n
2-methoxyacetaminophen glucuronide*	0.513741	2	2	n
indolelactate	0.512702	3	5	n
uridine 5'-monophosphate (UMP)	0.512503	3	5	n
N-stearoyl-sphingadienine (d18:2/18:0)*	0.512121	2	2	n
cysteine s-sulfate	0.511161	1	2	n
X - 11613	0.511093	1	2	n
carotene diol (1)	0.510092	3	3	n
4-imidazoleacetate	0.509768	2	3	n
pyridoxate	0.508084	5	8	n
erythronate*	0.507804	5	8	n
cis-4-decenoate (10:1n6)*	0.507176	2	2	n
gamma-glutamylalanine	0.506382	1	4	n
X - 11315	0.506115	2	2	n
1-linoleoyl-GPG (18:2)*	0.503954	3	3	n
xanthine	0.503871	6	9	n
2-docosahexaenoylglycerophosphoethanolamine*	0.503001	2	4	n
ribose	0.502399	5	8	n
1-carboxyethylisoleucine	0.500551	3	3	n
S-methylglutathione	0.498791	1	3	n
guanosine 5'- monophosphate (5'-GMP)	0.497639	3	7	n
N-acetylglucosaminylasparagine	0.496258	2	3	n
sphingomyelin (d17:1/14:0, d16:1/15:0)*	0.495618	3	3	n
X - 12465	0.49535	2	2	n
valylhistidine	0.495012	1	2	n
cholesterol	0.494699	4	8	n
methionylthreonine	0.49453	1	2	n
lysylleucine	0.491185	1	2	n
taurine	0.490553	5	9	n
3-methyl-2-oxovalerate	0.488286	5	8	n
cysteinylglycine disulfide*	0.486769	3	3	n
cysteine sulfinic acid	0.486392	3	3	n
1-linoleoylglycerol (18:2)	0.483204	4	6	n
5-oxoproline	0.48247	6	9	n
N2,N2-dimethylguanosine	0.482311	4	7	n
ascorbic acid 2-sulfate	0.481097	1	2	n
tyrosylleucine	0.478758	1	2	n
C-glycosyltryptophan	0.478069	4	8	n
mannose	0.47762	5	7	n
cortisone	0.476651	2	3	n
X - 15168	0.47464	1	2	n
isoleucylisoleucine	0.473826	2	3	n
1-stearoylglycerol (18:0)	0.471413	2	5	n
N-formylphenylalanine	0.471258	3	3	n
xanthosine	0.468962	5	8	n
S-carboxymethyl-L-cysteine	0.46806	1	2	n
3-hydroxyisobutyrate	0.465747	2	3	n
sphinganine	0.465453	4	8	n
2-hydroxyadipate	0.464724	2	3	n
2,3-dihydroxyisovalerate	0.464648	2	2	n
phosphocholine	0.464518	5	9	n
glycyltyrosine	0.464514	2	2	n
adenosine 3',5'-cyclic monophosphate (cAMP)	0.461786	1	3	n
2,4-dihydroxybutyrate	0.46089	2	2	n
glutathione, reduced (GSH)	0.460533	5	9	n
5-methyltetrahydrofolate (5MeTHF)	0.459595	2	3	n
X - 13512	0.459576	1	2	n
ribonate	0.45802	2	3	n
3-hydroxystearate	0.456845	2	2	n
androstenediol (3beta,17beta) monosulfate (1)	0.454491	2	2	n
N1-methylguanosine	0.45436	4	6	n
X - 15166	0.453053	1	2	n
propionylcarnitine	0.452997	5	8	n
X - 14141	0.452908	1	2	n
tricosanoyl sphingomyelin (d18:1/23:0)*	0.452792	2	3	n
3-hydroxydecanoate	0.449369	3	5	n
1-methyladenosine	0.448716	4	9	n
putrescine	0.448643	4	7	n
chenodeoxycholate	0.448554	2	3	n
deoxycholate	0.448291	2	4	n
2-hydroxybehenate	0.447966	2	2	n
thiamin monophosphate	0.447115	2	2	n
X - 12776	0.445884	1	2	n
dodecadienoate (12:2)*	0.444989	2	3	n
3,4-dihydroxybutyrate	0.443656	2	3	n
glycosyl ceramide (d18:1/20:0, d16:1/22:0)*	0.443422	2	2	n
1-linoleoyl-GPS (18:2)*	0.443331	3	3	n
alpha-hydroxyisovalerate	0.442479	5	7	n
anserine	0.442417	3	6	n
cefazolin	0.442339	2	3	n
adenylosuccinate	0.441655	4	6	n
X - 10445	0.43969	0	2	n
X - 14384	0.438848	1	2	n
guanosine 5'-diphospho-fucose	0.437666	1	2	n
N-acetyltyrosine	0.437521	2	3	n
maleate	0.437282	2	3	n
X - 14590	0.437179	2	2	n
1,5-anhydroglucitol (1,5-AG)	0.436981	5	8	n
ophthalmate	0.436815	4	9	n
guanidinoacetate	0.435841	3	6	n
glycerol	0.435419	5	8	n
2-hydroxyglutarate	0.434801	4	8	n
N-acetylhistidine	0.434266	2	3	n
2-docosapentaenoylglycerophosphoethanolamine*	0.434208	2	3	n
2-stearoylglycerophosphoinositol*	0.434172	0	2	n
glucuronide of C10H18O2 (7)*	0.433657	2	2	n
X - 15150	0.433141	1	2	n
N-acetylaspartate (NAA)	0.432964	6	9	n
Isobar: UDP-acetylglucosamine, UDP-acetylgalactosamine	0.431262	1	2	n
adenosine 3',5'-diphosphate	0.431071	3	3	n
X - 14600	0.430326	2	2	n
tartronate (hydroxymalonate)	0.429676	2	3	n
uridine 3'-monophosphate (3'-UMP)	0.428784	0	2	n
adenine	0.428113	5	8	n
12-HHTrE	0.427813	2	2	n
5,6-dihydrouracil	0.427347	3	6	n
N-acetylglycine	0.426732	4	6	n
dehydroisoandrosterone sulfate (DHEA-S)	0.424904	3	6	n
S-(1,2-dicarboxyethyl)glutathione	0.424467	1	2	n
alpha-glutamylglutamate	0.424301	1	2	n
1-methyl-5-imidazoleacetate	0.424281	2	3	n
nicotinamide adenine dinucleotide reduced (NADH)	0.423216	3	5	n
saccharopine	0.421821	3	5	n
valerylcarnitine	0.420679	4	7	n
1-oleoyl-GPG (18:1)*	0.420269	3	3	n
tryptophylasparagine	0.419767	2	2	n
1-dihomo-linolenylglycerol (20:3)	0.418873	3	3	n
1,2-dipalmitoylglycerol	0.418251	0	2	n
inosine	0.417949	6	9	n
linoleoyl-linoleoyl-glycerol (18:2/18:2) [2]*	0.416641	0	2	n
cytidine 3'-monophosphate (3'-CMP)	0.416613	2	4	n
N-acetyl-aspartyl-glutamate (NAAG)	0.416433	4	8	n
1-arachidonoyl-GPE (20:4n6)*	0.415692	4	8	n
1-stearoyl-2-linoleoyl-GPC (18:0/18:2)*	0.415571	2	2	n
1-palmitoyl-2-palmitoleoyl-GPC (16:0/16:1)*	0.415343	0	2	n
mannitol/sorbitol	0.414732	2	3	n
adenosine 2'-monophosphate (2'-AMP)	0.413664	6	9	n
erythritol	0.413451	3	7	n
N-oleoyltaurine	0.412653	1	2	n
lanthionine	0.411985	2	2	n
nicotinamide	0.409135	6	9	n
3'-dephosphocoenzyme A	0.408757	2	4	n
N-(2-furoyl)glycine	0.408299	1	2	n
phosphoenolpyruvate (PEP)	0.407557	4	6	n
riboflavin (Vitamin B2)	0.407395	4	7	n
glutaroyl carnitine	0.406132	3	5	n
3-hydroxypalmitate	0.405524	1	2	n
glycylglycine	0.404398	2	5	n
4-methyl-2-oxopentanoate	0.402733	6	9	n
2-aminobutyrate	0.402676	3	6	n
S-methylcysteine sulfoxide	0.402143	2	3	n
glutathione, oxidized (GSSG)	0.402008	5	9	n
taurocholate	0.401833	1	3	n
alpha-tocopherol	0.399879	4	8	n
X - 11615	0.399829	1	2	n
3-phosphoglycerate	0.399233	5	7	n
adipoylcarnitine (C6-DC)	0.398539	1	2	n
rocuronium	0.398314	2	3	n
coenzyme A	0.397811	0	2	n
guanosine	0.397052	5	9	n
hydroxy-CMPF*	0.396312	3	3	n
xylitol	0.395706	1	4	n
2-hydroxypalmitate	0.395102	3	8	n
gamma-aminobutyrate (GABA)	0.394413	2	7	n
4-hydroxybutyrate (GHB)	0.393958	3	7	n
5alpha-androstan-3beta,17beta-diol disulfate	0.392999	2	2	n
X - 14606	0.392827	1	2	n
cysteinylglycine	0.392635	2	5	n
4-ethylphenylsulfate	0.391103	2	3	n
guanosine 3'-monophosphate (3'-GMP)	0.390481	2	2	n
pyroglutamine*	0.390213	4	8	n
X - 12748	0.389717	2	2	n
(3'-5')-uridylylcytidine*	0.38936	0	2	n
hypotaurine	0.387772	5	7	n
salicylate	0.386774	3	6	n
methylphosphate	0.385798	3	8	n
1-methylimidazoleacetate	0.38564	4	6	n
glycerol 3-phosphate (G3P)	0.385389	3	9	n
3-sulfo-nervonoyl-galactosylceramide (d18:1/24:1)	0.385187	2	2	n
N-acetylmethionine sulfoxide	0.384134	2	3	n
X - 13421	0.38401	1	2	n
4-hydroxyphenylpyruvate	0.38329	3	6	n
Ac-Ser-Asp-Lys-Pro-OH	0.382562	0	2	n
adenosine	0.381478	4	9	n
gamma-tocopherol/beta-tocopherol	0.381389	2	3	n
X - 02249	0.38019	2	2	n
4-acetamidophenol	0.378711	2	7	n
3-hydroxyindolin-2-one	0.378568	2	3	n
phenyllactate (PLA)	0.377836	3	6	n
taurolithocholate 3-sulfate	0.376045	1	2	n
dihydroxyacetone phosphate (DHAP)	0.374525	2	4	n
4-hydroxyphenylacetate	0.373932	1	2	n
spermidine	0.373875	4	9	n
X - 03056	0.373655	2	2	n
acetylphosphate	0.373522	2	3	n
4-guanidinobutanoate	0.372677	4	6	n
quinate	0.371973	3	5	n
sphingomyelin (d18:1/25:0, d19:0/24:1, d20:1/23:0, d19:1/24:0)*	0.371263	1	2	n
creatine	0.370087	6	9	n
N-stearoyl-sphingosine (d18:1/18:0)*	0.370075	1	2	n
glutamine-leucine	0.369527	0	2	n
4-vinylphenol sulfate	0.369498	2	2	n
X - 13423	0.369485	0	2	n
4-acetamidobutanoate	0.368832	2	4	n
3-hydroxybutyrate (BHBA)	0.368772	6	9	n
3-(cystein-S-yl)acetaminophen*	0.368617	3	6	n
N,N,N-trimethyl-5-aminovalerate	0.368442	2	3	n
1-stearoyl-2-linoleoyl-GPI (18:0/18:2)	0.365167	0	2	n
aspartate-glutamate	0.363609	1	2	n
sorbitol	0.362887	0	4	n
theobromine	0.360314	2	6	n
2-ethylhexanoate (isobar with 2-propylpentanoate)	0.360107	0	2	n
suberate (C8-DC)	0.358534	2	2	n
1-oleoylglycerol (1-monoolein)	0.357676	3	8	n
X - 11611	0.35737	0	2	n
N6-methyllysine	0.356088	2	3	n
2'-deoxyuridine	0.355981	2	3	n
branched-chain, straight-chain, or cyclopropyl 12:1 fatty acid*	0.355927	0	2	n
trimethylamine N-oxide	0.35586	2	4	n
betaine aldehyde	0.355035	1	2	n
N-acetylcysteine	0.354313	2	4	n
X - 14272	0.351321	0	2	n
xylulose	0.350948	1	4	n
N-palmitoyltaurine	0.349373	1	2	n
glycolate (hydroxyacetate)	0.348802	1	3	n
X - 12127	0.347934	1	2	n
leucylleucine	0.34635	1	3	n
2-hydroxystearate	0.346022	4	6	n
cystine	0.345284	5	8	n
formiminoglutamate	0.345045	1	2	n
cinnamoylglycine	0.344009	2	3	n
taurocholenate sulfate*	0.343519	0	2	n
hexadecanedioate	0.342991	2	3	n
X - 13516	0.340854	0	2	n
alanyltyrosine	0.34071	1	3	n
N-behenoyl-sphingadienine (d18:2/22:0)*	0.340055	3	3	n
histidylleucine	0.339202	2	4	n
alanylglycine	0.337651	1	2	n
prostaglandin F2alpha	0.337239	2	2	n
taurodeoxycholate	0.334743	0	2	n
thiamin (Vitamin B1)	0.333534	2	3	n
myo-inositol	0.332766	3	8	n
X - 12860	0.331877	0	2	n
X - 12462	0.330283	1	2	n
3-sulfo-palmitoyl-galactosylceramide (d18:1/16:0)	0.33011	1	2	n
ribose 5-phosphate	0.329788	1	3	n
glycodeoxycholate	0.329578	3	5	n
undecanedioate	0.329087	2	4	n
acetylcholine	0.329043	2	4	n
X - 13396	0.328458	1	2	n
thioproline	0.328151	2	3	n
phosphate	0.327719	4	8	n
X - 12800	0.326835	0	2	n
2'-O-methylguanosine	0.326835	1	2	n
X - 14346	0.326628	1	2	n
succinylcarnitine	0.325868	3	8	n
phytosphingosine	0.32564	3	6	n
paraxanthine	0.322602	1	4	n
homocitrulline	0.322253	2	3	n
X - 13872	0.321041	1	2	n
xylonate	0.319237	1	2	n
o-Tyrosine	0.318813	2	3	n
X - 13098	0.318609	0	2	n
trans-urocanate	0.316967	0	2	n
ornithine	0.316916	4	9	n
2-piperidinone	0.316501	0	2	n
adipate	0.315325	2	2	n
2-hydroxyacetaminophen sulfate*	0.31335	4	7	n
2-methoxyacetaminophen sulfate*	0.31335	4	7	n
uridine-2',3'-cyclic monophosphate	0.312845	1	2	n
piperine	0.312169	2	6	n
3-hydroxyhexanoylcarnitine (2)	0.311179	0	2	n
mead acid (20:3n9)	0.310883	2	4	n
1-methylhistidine	0.310877	2	4	n
X - 13082	0.310518	1	2	n
galactose	0.310074	1	4	n
4-hydroxyglutamate	0.309474	2	4	n
X - 12780	0.306517	1	2	n
cysteine-glutathione disulfide	0.306141	3	9	n
cholate	0.30595	2	5	n
azelate (nonanedioate)	0.305346	2	6	n
1-stearoyl-2-oleoyl-GPG (18:0/18:1)	0.305255	0	2	n
perfluorooctanesulfonate (PFOS)	0.300893	2	3	n
2-hydroxyhippurate (salicylurate)	0.300277	3	6	n
salicyluric glucuronide*	0.298959	1	2	n
bilirubin (Z,Z)	0.298724	3	5	n
guanosine 5'- diphosphate (GDP)	0.295911	1	2	n
N-acetylglucosamine	0.295393	1	5	n
X - 13975	0.293286	1	2	n
N-acetylphenylalanine	0.292804	1	4	n
9,10-DiHOME	0.292619	0	2	n
theophylline	0.289408	2	3	n
5-methyluridine (ribothymidine)	0.289021	3	5	n
5alpha-pregnan-3beta,20alpha-diol disulfate	0.287014	1	2	n
sarcosine	0.285953	2	7	n
X - 13543	0.284514	0	2	n
guanine	0.284489	3	8	n
phenylpyruvate	0.283091	2	3	n
histamine	0.281731	3	9	n
methionine sulfone	0.281525	2	3	n
3beta-hydroxy-5-cholestenoate	0.281403	2	2	n
4-acetaminophen sulfate	0.280076	4	8	n
4-acetamidophenylglucuronide	0.279164	5	8	n
S-1-pyrroline-5-carboxylate	0.278451	0	2	n
X - 13068	0.278184	0	2	n
X - 11575	0.276646	0	2	n
cytosine	0.275734	2	3	n
X - 13145	0.27474	0	2	n
pyruvate	0.274223	1	6	n
sebacate (decanedioate)	0.273919	1	6	n
stearamide	0.273827	0	2	n
3-methyl-2-oxobutyrate	0.27335	2	5	n
pyroglutamylvaline	0.272742	0	3	n
cytidine 2',3'-cyclic monophosphate	0.271797	0	3	n
penicillin G	0.271025	1	4	n
2-aminoadipate	0.270662	4	9	n
thymidine	0.265875	2	5	n
saccharin	0.264191	0	2	n
triethyleneglycol	0.262553	1	3	n
6'-sialyllactose	0.260145	0	3	n
glycerophosphorylcholine (GPC)	0.260067	4	9	n
N-methylglutamate	0.259929	1	3	n
pipecolate	0.259382	3	9	n
orotidine	0.25905	2	3	n
succinate	0.258766	2	9	n
arabonate/xylonate	0.258525	2	3	n
3-hydroxy-2-ethylpropionate	0.256012	2	3	n
6-sialyl-N-acetyllactosamine	0.254815	1	2	n
1-palmitoyl-2-arachidonoyl-GPI (16:0/20:4)*	0.254476	0	2	n
biliverdin	0.253707	1	3	n
methyl-4-hydroxybenzoate sulfate	0.253548	1	3	n
2-isopropylmalate	0.253377	1	2	n
spermine	0.252842	2	7	n
glycoursodeoxycholate	0.251765	1	3	n
glutarate (C5-DC)	0.251031	3	7	n
threonate	0.248818	2	7	n
glycerate	0.248479	1	8	n
X - 13520	0.247379	0	2	n
gamma-tocopherol	0.246512	0	4	n
glucuronide of C10H18O2 (8)*	0.246225	1	2	n
N-acetylneuraminate	0.246096	3	9	n
glycerophosphoserine*	0.244501	0	3	n
X - 12854	0.238022	1	2	n
maltohexaose	0.237239	1	2	n
2-arachidonoylglycerophosphoethanolamine*	0.235753	3	5	n
cytidine diphosphate	0.233757	1	3	n
S-lactoylglutathione	0.232287	0	2	n
pregnanediol-3-glucuronide	0.231862	1	3	n
3-ureidopropionate	0.229914	2	6	n
sedoheptulose	0.229339	0	2	n
X - 13391	0.229176	0	2	n
caffeine	0.22776	1	4	n
X - 11687	0.226755	0	2	n
1-stearoyl-2-oleoyl-GPI (18:0/18:1)*	0.226675	0	2	n
2-linoleoylglycerophosphoethanolamine*	0.224027	0	3	n
X - 14613	0.222261	0	2	n
trans-4-hydroxyproline	0.220459	2	6	n
stachydrine	0.21822	0	7	n
serotonin (5HT)	0.217537	0	3	n
indolepropionate	0.216606	0	2	n
fucose	0.215622	1	4	n
VGAHAGEYGAEALER*	0.21512	1	4	n
quebrachitol	0.214765	0	3	n
X - 13560	0.214744	0	2	n
N-acetyl-3-methylhistidine*	0.210866	1	2	n
2'-deoxycytidine	0.210207	0	3	n
N-acetylisoleucine	0.210133	1	4	n
7-beta-hydroxycholesterol	0.209869	0	3	n
maltopentaose	0.209403	2	4	n
alpha-ketoglutarate	0.208063	1	6	n
bilirubin (E,E)*	0.204368	1	3	n
X - 14596	0.204343	0	2	n
X - 02269	0.204013	1	2	n
scyllo-inositol	0.204004	1	5	n
methyl-4-hydroxybenzoate	0.199767	0	3	n
pseudoephedrine	0.199566	0	5	n
N-methylproline	0.197308	0	3	n
methylglutaroylcarnitine	0.196089	0	3	n
X - 11538	0.196046	0	2	n
agmatine	0.195898	0	3	n
X - 11550	0.194028	1	2	n
5-hydroxyindoleacetate	0.192764	0	3	n
X - 13159	0.19124	1	2	n
N-ethylglycinexylidide	0.187753	2	7	n
X - 11861	0.187699	0	2	n
X - 12742	0.187595	0	2	n
gluconate	0.187426	3	9	n
N-delta-acetylornithine	0.187232	0	3	n
ADSGEGDFXAEGGGVR*	0.186815	0	2	n
histidine betaine (hercynine)*	0.185638	0	2	n
tartarate	0.182826	0	3	n
cytidine	0.182751	1	9	n
thymol sulfate	0.182179	0	3	n
4-methylcatechol sulfate	0.179865	2	4	n
X - 13162	0.179627	0	2	n
glucose 1-phosphate	0.177856	2	3	n
N-acetylserine	0.176487	2	8	n
X - 12100	0.175642	0	2	n
N-acetyltryptophan	0.171907	1	7	n
beta-tocopherol	0.167375	1	3	n
3-methoxytyrosine	0.16643	0	3	n
isovalerylglycine	0.166297	0	2	n
X - 13143	0.165355	0	2	n
lidocaine	0.164272	3	8	n
1-oleoyl-2-arachidonoyl-GPI (18:1/20:4) *	0.164204	0	2	n
lauryl sulfate	0.15835	0	2	n
5-aminovalerate	0.156299	3	7	n
prostaglandin A2	0.155964	0	2	n
S-methylcysteine	0.153077	2	6	n
2-oleoylglycerol (2-monoolein)	0.152256	0	3	n
ursodeoxycholate	0.149176	0	2	n
1,2,3-benzenetriol sulfate (2)	0.14741	0	2	n
arabonate	0.147265	0	2	n
dihydrocholesterol	0.14557	0	2	n
N-acetylornithine	0.144599	0	3	n
N-stearoyl-sphinganine (d18:0/18:0)*	0.144486	0	2	n
diacetylspermidine*	0.141261	0	2	n
N-(2-hydroxypalmitoyl)-sphingosine (d18:1/16:0(2OH))	0.140884	0	2	n
carotene diol (2)	0.139449	0	2	n
2-oleoylglycerophosphoserine*	0.139415	0	2	n
1-arachidonylglycerol	0.134066	0	5	n
mannitol	0.133113	1	5	n
ofloxacin	0.132942	0	2	n
1-stearoyl-2-docosahexaenoyl-GPE (18:0/22:6)*	0.131396	1	2	n
1,2-propanediol	0.128814	0	4	n
eicosanoylsphingosine (d20:1)*	0.12721	0	2	n
pyrophosphate (PPi)	0.125425	0	3	n
2-phosphoglycerate	0.12412	0	5	n
cis-aconitate	0.117908	1	3	n
desmosterol	0.11707	0	2	n
N-desmethyl tramadol	0.113651	0	3	n
3-sulfo-L-alanine	0.113447	0	2	n
X - 11561	0.11322	0	2	n
phenylacetylglycine	0.113093	0	4	n
triethanolamine	0.111283	2	2	n
X - 11641	0.110722	0	2	n
2'-O-methylcytidine	0.107135	0	3	n
1,3-dihydroxyacetone	0.105176	0	3	n
arabitol	0.105041	0	3	n
methionylphenylalanine	0.103875	0	2	n
X - 12056	0.102915	0	2	n
N-acetylglutamate	0.0982363	0	5	n
O-desmethyltramadol glucuronide	0.0946309	0	3	n
squalene	0.0912411	0	4	n
chiro-inositol	0.0883624	0	5	n
glycosyl-N-(2-hydroxynervonoyl)-sphingosine (d18:1/24:1(2OH))*	0.0882043	0	2	n
prostaglandin E2	0.0874869	0	3	n
glycylproline	0.0863111	1	5	n
X - 11437	0.0838652	0	2	n
O-desmethyltramadol	0.0802554	0	3	n
dodecanedioate	0.0792074	0	2	n
tramadol	0.0774143	0	3	n
clindamycin	0.0766386	0	3	n
carnosine	0.0764767	2	6	n
malonate	0.0750473	0	3	n
X - 12104	0.0718585	0	2	n
ribulonate/xylulonate/lyxonate*	0.0713718	0	3	n
ranitidine	0.0697248	0	6	n
cortisol	0.0663906	0	5	n
desmethylcitalopram*	0.0654766	0	2	n
alanylalanine	0.0643134	0	2	n
X - 12824	0.0627797	0	2	n
desmethylnaproxen sulfate*	0.0590243	0	2	n
X - 12792	0.0586097	0	2	n
glycosyl-N-behenoyl-sphingadienine (d18:2/22:0)*	0.0566327	0	2	n
2-aminoheptanoate	0.0550135	0	2	n
metoclopramide	0.0537359	0	2	n
metoprolol acid metabolite*	0.0504744	0	7	n
azithromycin	0.0425535	0	3	n
L-urobilin	0.0423835	0	2	n
tetradecanedioate	0.041034	0	2	n
naproxen	0.0406421	0	2	n
isocitrate	0.0406245	0	3	n
X - 13557	0.0403935	0	2	n
2-methylmalonyl carnitine	0.0392533	0	2	n
fluconazole	0.0390442	0	2	n
citalopram	0.0372481	0	2	n
folate	0.0350064	0	2	n
carotene diol (3)	0.0329537	0	2	n
X - 13445	0.0324175	0	2	n
X - 13871	0.0320877	0	2	n
cotinine	0.031634	0	2	n
gabapentin	0.0296159	0	4	n
metformin	0.0265578	0	5	n
escitalopram	0.0257789	0	3	n
metoprolol	0.0243019	0	7	n
pregabalin	0.0210759	0	2	n
delta-tocopherol	0.0192206	0	2	n
homocysteine	0.0191559	1	3	n
homocarnosine	0.0175434	0	2	n
ondansetron	0.0120752	0	3	n
N4-acetylsulfamethoxazole*	0.0105114	0	2	n
adenosine 5'diphosphoribose	0.00528301	0	4	n
alpha-hydroxymetoprolol	0.000841725	0	2	n
sulfamethoxazole	0.000641483	0	2	n
celecoxib	-0.00339523	0	2	n
chlorthalidone	-0.00483358	0	2	n
N4-acetyl-5-hydroxysulfamethoxazole*	-0.00791267	0	2	n
6-keto prostaglandin F1alpha	-0.011478	0	4	n
venlafaxine	-0.0114799	0	3	n
hydrochlorothiazide	-0.0119299	0	4	n
nicotinate	-0.0165817	0	2	n
hydroquinone sulfate	-0.0184678	0	2	n
X - 12741	-0.0188205	0	2	n
atenolol	-0.0218271	0	5	n
ethyl alpha-glucopyranoside	-0.0309023	0	2	n
6-oxopiperidine-2-carboxylate	-0.0356609	0	2	n
2,3-diphosphoglycerate	-0.0381067	0	2	n
hydroxypioglitazone (M-IV)	-0.038898	0	2	n
X - 11578	-0.0428247	0	2	n
paroxetine	-0.0485695	0	3	n
acesulfame	-0.0511957	0	3	n
3-hydroxyproline	-0.0586872	0	2	n
X - 13086	-0.0715665	0	2	n
UDP-N-acetylglucosamine	-0.0751954	0	2	n
vecuronium	-0.119228	0	3	n
diphenhydramine	-0.13112	0	4	n
behenate (22:0)	-0.217436	0	2	n
threitol	-0.312477	0	2	n
xylose	-0.337052	0	2	n
