# Supplementary material for: MIRTH: Metabolite Imputation via Rank-Transformation and Harmonization
Source: Genome Biol. 2022 Sep 1;23:184. doi: 10.1186/s13059-022-02738-3 (PMC9438248; doi:10.1186/s13059-022-02738-3)
Supplement: Supplementary file 1 — Additional file 1: Supplementary Tables S1-7. Compiled supplementary tables S1-7 with titles enclosed. [file 13059_2022_2738_MOESM1_ESM.zip › 13059_2022_2738_MOESM1_ESM/TableS6.xlsx]

## Sheet: Sheet1
Table S6:	Median rho across all trials in across-ionization-mode imputation experiment, ordered with best-predicted single-mode (non-overlapping) metabolites first. Both overlapping and non-overlapping metabolite features are included.
Metabolite Feature	Median rho	Ionization mode	Measured in both modes	Well-predicted
ACONITATE_hn	0.90106	negative	n	y
FARNESYL_DIPHOSPHATE_hn	0.900579	negative	n	y
MYO_INOTSITOL_hn	0.895922	negative	n	y
CARBAMOYL_PHOSPHATE_hn	0.888065	negative	n	y
RIBOFLAVIN_hn	0.887141	negative	n	y
SHIKIMATE_hn	0.886517	negative	n	y
2_HYDROXYGLUTARATE_hn	0.886291	negative	n	y
URIDINE_5_TRIPHOSPHATE_hn	0.880793	negative	n	y
DEOXYTHYMIDINE_5_MONOPHOSPHATE_hn	0.863036	negative	n	y
RIBULOSE_5_PHOSPHATE_hn	0.859731	negative	n	y
RETINAL_hn	0.852357	negative	n	y
ALLANTOIN_hn	0.845907	negative	n	y
ADENOSINE_5_TRIPHOSPHATE_hn	0.817923	negative	n	y
GERANYL_PYROPHOSPHATE_hn	0.81224	negative	n	y
D_GLUCONO_1_5_LACTONE_hn	0.80462	negative	n	y
3_4_HYDROXYPHENYL_PYRUVATE_hn	0.802215	negative	n	y
D_RIBOSE_hn	0.792998	negative	n	y
CHOLESTEROL_rp	0.791815	positive	n	y
CADAVERINE_rp	0.788131	positive	n	y
PUTRESCINE_rp	0.776573	positive	n	y
2_3_DIPHOSPHO_D_GLYCERIC_ACID_hn	0.768088	negative	n	y
(2R)_GLYCERALDEHYDE_3_PHOSPHATE_rp	0.765462	positive	n	y
CYTIDINE_5_TRIPHOSPHATE_hn	0.762741	negative	n	y
OROTATE_hn	0.762699	negative	n	y
PHOSPHOCHOLINE_CHLORIDE_hn	0.736251	negative	n	y
2_DEOXYINOSINE_rp	0.728915	positive	n	y
N_N_DIMETHYL_GLYCINE_rp	0.718174	positive	n	y
2_DEOXYGUANOSINE_5_TRIPHOSPHATE_hn	0.709328	negative	n	y
N_ACETYL_L_CYSTEINE_hn	0.68487	negative	n	y
GERANYLGERANYL_PYROPHOSPHATE_hn	0.670212	negative	n	y
D_RIBOSE_5_PHOSPHATE_rp	0.670164	positive	n	y
CYTIDINE_rp	0.650546	positive	n	y
SPERMIDINE_rp	0.639111	positive	n	y
L_ALANINE_rp	0.617285	positive	n	y
ACETYL_COENZYME_A_hn	0.605586	negative	n	y
DOPAMINE_rp	0.592945	positive	n	y
HISTAMINE_rp	0.59195	positive	n	y
GUANIDINOACETATE_rp	0.589312	positive	n	y
BETAINE_ALDEHYDE_CATION_rp	0.585877	positive	n	y
DOCOSAHEXAENOIC_ACID_rp	0.575789	positive	n	y
N_TRIMETHYLAMINE_rp	0.558743	positive	n	y
VITAMIN_B12_rp	0.556906	positive	n	y
ADENOSINE_rp	0.534227	positive	n	y
DEOXYURIDINE_rp	0.534211	positive	n	y
SEDOHEPTULOSE_7_PHOSPHATE_rp	0.530806	positive	n	y
SORBITOL_rp	0.527156	positive	n	y
ADENOSINE_5_PHOSPHOSULFATE_rp	0.509908	positive	n	y
AGMATINE_rp	0.502289	positive	n	y
KELOVALINE_hn	0.490046	negative	n	y
L_METHIONINE_SULFOXIMINE_rp	0.454894	positive	n	y
REDUCED_GLUTATHIONE_rp	0.95572	positive	y	y
THYMINE_hn	0.946645	negative	y	y
OXIDIZED_GLUTATHIONE_rp	0.943999	positive	y	y
HYPOTAURINE_hn	0.941129	negative	y	y
TAURINE_hn	0.937404	negative	y	y
NAD_hn	0.93358	negative	y	y
5_METHYLTHIO_ADENOSINE_hn	0.931744	negative	y	y
L_PHENYLALANINE_hn	0.928566	negative	y	y
GLYOXYLIC_ACID_hn	0.927764	negative	y	y
INOSINE_hn	0.926921	negative	y	y
GUANOSINE_hn	0.925813	negative	y	y
4_HYDROXY_L_PROLINE_hn	0.924781	negative	y	y
FOLIC_ACID_hn	0.924086	negative	y	y
ANTHRANILATE_hn	0.92203	negative	y	y
CITRATE_ISOCITRATE_hn	0.921733	negative	y	y
OXIDIZED_GLUTATHIONE_hn	0.918682	negative	y	y
XANTHOSINE_5_MONOPHOSPHATE_hn	0.917398	negative	y	y
2_METHYLMALONATE_hn	0.914407	negative	y	y
GLYCYLDEOXYCHOLIC_ACID_hn	0.910594	negative	y	y
N_PHOSPHOCREATINE_hn	0.910529	negative	y	y
4_AMINOBENZOATE_hn	0.910046	negative	y	y
PHOSPHOCREATINE_hn	0.90858	negative	y	y
D_GLUCOSE_1_PHOSPHATE_hn	0.908517	negative	y	y
LINOLEATE_hn	0.907586	negative	y	y
L_LYSINE_hn	0.905918	negative	y	y
2_AMINOBUTANOIC_ACID_hn	0.904604	negative	y	y
UDP_GLCNAC_hn	0.904329	negative	y	y
L_METHIONINE_hn	0.900221	negative	y	y
URIDINE_hn	0.899452	negative	y	y
BIOTIN_hn	0.899069	negative	y	y
L_PROLINE_hn	0.898668	negative	y	y
CREATINE_hn	0.898426	negative	y	y
6_PHOSPHOGLUCONIC_ACID_hn	0.897947	negative	y	y
URIDINE_5_MONOPHOSPHATE_hn	0.897475	negative	y	y
N_ACETYL_SERINE_hn	0.895088	negative	y	y
D_FRUCTOSE_hn	0.894147	negative	y	y
GUANOSINE_5_DIPHOSPHATE_hn	0.894131	negative	y	y
ISOLEUCINE_hn	0.89269	negative	y	y
THIAMINE_rp	0.891481	positive	y	y
URIDINE_5_DIPHOSPHOGLUCOSE_hn	0.889111	negative	y	y
L_ARGININE_hn	0.888568	negative	y	y
ORNITHINE_hn	0.887442	negative	y	y
2_DEOXYCYTIDINE_5_MONOPHOSPHATE_hn	0.886097	negative	y	y
1_METHYL_L_HISTIDINE_hn	0.883299	negative	y	y
THIAMINE_MONOPHOSPHATE_hn	0.882527	negative	y	y
L_TRYPTOPHAN_hn	0.882411	negative	y	y
DIHYDROXYACETONE_PHOSPHATE_hn	0.881238	negative	y	y
PHOSPHOGLYCERIC_ACID_hn	0.881215	negative	y	y
PYRIDOXINE_hn	0.88047	negative	y	y
L_TYROSINE_hn	0.880193	negative	y	y
OXALOACETIC_ACID_hn	0.878653	negative	y	y
A_D_GALACTOSE_1_PHOSPHATE_hn	0.878554	negative	y	y
5_PHOSPHO_D_RIBOSE_1_DIPHOSPHATE_hn	0.878464	negative	y	y
3_HYDROXYKYNURENINE_hn	0.878173	negative	y	y
XANTHURENIC_ACID_hn	0.877993	negative	y	y
L_THREONINE_hn	0.877965	negative	y	y
URACIL_hn	0.875109	negative	y	y
5_DEOXYADENOSINE_hn	0.875084	negative	y	y
4_PYRIDOXATE_hn	0.874117	negative	y	y
XANTHOSINE_hn	0.873952	negative	y	y
A_D_GLUCOSE_6_PHOSPHATE_hn	0.872986	negative	y	y
GUANOSINE_5_TRIPHOSPHATE_hn	0.872908	negative	y	y
REDUCED_GLUTATHIONE_hn	0.872654	negative	y	y
SN_GLYCEROL_3_PHOSPHATE_hn	0.871117	negative	y	y
ADENOSINE_5_MONOPHOSPHATE_hn	0.870681	negative	y	y
2_DEOXYGUANOSINE_5_MONOPHOSPHATE_hn	0.870513	negative	y	y
D_FRUCTOSE_6_PHOSPHATE_hn	0.870416	negative	y	y
CYTIDINE_5_MONOPHOSPHATE_hn	0.867181	negative	y	y
DECANOATE_hn	0.866701	negative	y	y
5_OXO_L_PROLINE_hn	0.866187	negative	y	y
L_ASPARAGINE_hn	0.865844	negative	y	y
INOSINE_5_PHOSPHATE_hn	0.865626	negative	y	y
CITRULLINE_hn	0.864675	negative	y	y
GABA_hn	0.863429	negative	y	y
FLAVIN_ADENINE_DINUCLEOTIDE_hn	0.86317	negative	y	y
THYMIDINE_5_MONOPHOSPHATE_hn	0.862759	negative	y	y
NICOTINAMIDE_MONONUCLEOTIDE_hn	0.861506	negative	y	y
CYTIDINE_5_DIPHOSPHATE_hn	0.861478	negative	y	y
GLYCINE_hn	0.861291	negative	y	y
2_DAMP_hn	0.860644	negative	y	y
ADENOSINE_5_DIPHOSPHATE_hn	0.860468	negative	y	y
ACETYLCHOLINE_hn	0.860069	negative	y	y
PHENYLPYRUVIC_ACID_hn	0.858434	negative	y	y
2_DEOXY_D_RIBOSE_hn	0.858384	negative	y	y
D_GLUCOSE_hn	0.857929	negative	y	y
GLYCEROL_2_PHOSPHATE_hn	0.857869	negative	y	y
KYNURENIC_ACID_hn	0.855985	negative	y	y
N_ACETYL_L_ASPARAGINE_hn	0.855252	negative	y	y
CREATININE_hn	0.854608	negative	y	y
LEUCINE_hn	0.851925	negative	y	y
L_GLUTAMINE_hn	0.851886	negative	y	y
HYPOXANTHINE_hn	0.851645	negative	y	y
PHOSPHO_ENOL_PYRUVIC_ACID_hn	0.851148	negative	y	y
NICOTINAMIDE_hn	0.850712	negative	y	y
THYMIDINE_hn	0.848982	negative	y	y
N_ACETYL_METHIONINE_hn	0.84769	negative	y	y
N_ACETYL_L_LEUCINE_rp	0.847593	positive	y	y
RS_MEVALOLACTONE_hn	0.84678	negative	y	y
2_DEOXYGUANOSINE_hn	0.844528	negative	y	y
GUANOSINE_5_DIPHOSPHOGLUCOSE_hn	0.844352	negative	y	y
ADENINE_hn	0.844339	negative	y	y
L_GLUTAMIC_ACID_hn	0.842029	negative	y	y
URIDINE_5_DIPHOSPHATE_hn	0.840599	negative	y	y
3_PHOSPHOSERINE_hn	0.840187	negative	y	y
NAD_rp	0.838423	positive	y	y
2_DEOXYGUANOSINE_5_DIPHOSPHATE_hn	0.836759	negative	y	y
O_ACETYL_L_SERINE_rp	0.836707	positive	y	y
INOSINE_5_DIPHOSPHATE_hn	0.836624	negative	y	y
L_ASCORBATE_hn	0.836284	negative	y	y
ADENOSINE_3_5_DIPHOSPHATE_hn	0.834473	negative	y	y
L_ASPARTATE_hn	0.832829	negative	y	y
GUANINE_hn	0.832444	negative	y	y
VITAMIN_D3_hn	0.831561	negative	y	y
D_GLUCONIC_ACID_hn	0.827773	negative	y	y
BETAINE_hn	0.827569	negative	y	y
2_3_DIHYDROXYBENZOATE_hn	0.827545	negative	y	y
SUCROSE_hn	0.826173	negative	y	y
SARCOSINE_hn	0.825997	negative	y	y
INOSINE_5_TRIPHOSPHATE_hn	0.824541	negative	y	y
SPERMINE_hn	0.824464	negative	y	y
GLYCEROL_3_PHOSPHOCHOLINE_hn	0.822786	negative	y	y
N_ACETYL_L_ASPARTIC_ACID_hn	0.822295	negative	y	y
5_PHOSPHO_D_RIBOSE_1_DIPHOSPHATE_rp	0.821843	positive	y	y
ALPHA_D_GLUCOSE_1_PHOSPHATE_hn	0.821664	negative	y	y
2_DEOXYURIDINE_5_MONOPHOSPHATE_hn	0.821467	negative	y	y
N_ACETYL_L_LEUCINE_hn	0.821087	negative	y	y
L_HOMOSERINE_rp	0.820338	positive	y	y
_AICAR_MONOPHOSPHATE_hn	0.818999	negative	y	y
ADENOSINE_5_DIPHOSPHOGLUCOSE_hn	0.818338	negative	y	y
DIHYDROXYACETONE_PHOSPHATE_rp	0.816665	positive	y	y
L_CARNITINE_hn	0.81562	negative	y	y
FUMARIC_ACID_hn	0.815409	negative	y	y
L_THREONINE_rp	0.812232	positive	y	y
A_KETOGLUTARIC_ACID_hn	0.81171	negative	y	y
GUANOSINE_5_MONOPHOSPHATE_hn	0.810607	negative	y	y
DIHYDROFOLATE_hn	0.810338	negative	y	y
L_CYSTEINE_hn	0.809603	negative	y	y
2_DEOXYADENOSINE_5_DIPHOSPHATE_hn	0.807415	negative	y	y
PYRIDOXAL_5_PHOSPHATE_hn	0.806989	negative	y	y
25_HYDROXYVITAMIN_D_rp	0.806261	positive	y	y
CYTIDINE_5_DIPHOSPHOCHOLINE_hn	0.805455	negative	y	y
ISOPENTENYL_PYROPHOSPHATE_hn	0.805222	negative	y	y
2_METHYLMALEATE_hn	0.804929	negative	y	y
CYSTATHIONINE_hn	0.804503	negative	y	y
D_GLUCURONIC_ACID_hn	0.80306	negative	y	y
GUANOSINE_5_MONOPHOSPHATE_rp	0.800172	positive	y	y
FRUCTOSE_1_6_BISPHOSPHATE_hn	0.799491	negative	y	y
XANTHINE_hn	0.798954	negative	y	y
ACETOACETIC_ACID_hn	0.797956	negative	y	y
FOLIC_ACID_rp	0.797552	positive	y	y
PYRIDOXAMINE_hn	0.796822	negative	y	y
L_ISOLEUCINE_hn	0.795848	negative	y	y
STEARATE_hn	0.795805	negative	y	y
THIAMINE_ION_hn	0.792509	negative	y	y
LACTATE_hn	0.79231	negative	y	y
GLYCERALDEHYDE_hn	0.791964	negative	y	y
URATE_hn	0.790098	negative	y	y
ADENOSINE_3_5_DIPHOSPHATE_rp	0.789754	positive	y	y
D_CELLOBIOSE_hn	0.788808	negative	y	y
N_ACETYL_DL_SERINE_hn	0.787975	negative	y	y
5_6_DIHYDROURACIL_hn	0.786666	negative	y	y
CYTIDINE_2_3_CYCLIC_MONOPHOSPHATE_hn	0.786475	negative	y	y
PURVIC_ACID_hn	0.785681	negative	y	y
ERYTHROSE_4_PHOSPHATE_hn	0.784965	negative	y	y
5_METHYLCYTOSINE_hn	0.784296	negative	y	y
L_LYSINE_1_rp	0.782971	positive	y	y
PURINE_hn	0.782452	negative	y	y
O_ACETYL_L_SERINE_hn	0.781247	negative	y	y
3_DEHYDROSHIKIMATE_hn	0.780956	negative	y	y
XANTHINE_rp	0.780943	positive	y	y
N_ACETYL_L_LYSINE_hn	0.780315	negative	y	y
BETA_ALANINE_hn	0.779707	negative	y	y
NICOTINATE_hn	0.779471	negative	y	y
L_HISTIDINE_hn	0.779121	negative	y	y
25_HYDROXYVITAMIN_D_hn	0.777773	negative	y	y
2_AMINOADIPATE_hn	0.774273	negative	y	y
PYRIDOXAL_5_PHOSPHATE_rp	0.77309	positive	y	y
N_ACETYL_D_GLUCOSAMINE_hn	0.771066	negative	y	y
L_PIPECOLIC_ACID_hn	0.770209	negative	y	y
L_VALINE_rp	0.768825	positive	y	y
URIDINE_5_MONOPHOSPHATE_rp	0.768051	positive	y	y
L_GLUTAMIC_ACID_rp	0.767085	positive	y	y
CYSTINE_hn	0.766503	negative	y	y
DEOXYADENOSINE_MONOPHOSPHATE_rp	0.75952	positive	y	y
L_SERINE_hn	0.758371	negative	y	y
N_METHYL_L_GLUTAMATE_hn	0.757852	negative	y	y
MALATE_hn	0.755802	negative	y	y
ADENOSINE_5_DIPHOSPHATE_rp	0.75388	positive	y	y
D_GLUCOSAMINE_6_PHOSPHATE_hn	0.753206	negative	y	y
SPERMINE_rp	0.751572	positive	y	y
D_GALACTOSE_hn	0.750354	negative	y	y
L_HOMOSERINE_hn	0.74885	negative	y	y
INOSINE_5_PHOSPHATE_rp	0.748402	positive	y	y
PALMITATE_HEXADECANOIC_ACID_hn	0.748234	negative	y	y
1_METHYLADENOSINE_hn	0.745515	negative	y	y
L_HISTIDINE_1_rp	0.744481	positive	y	y
PALMITATE_HEXADECANOIC_ACID_rp	0.74057	positive	y	y
DEOXYCYTIDINE_hn	0.736154	negative	y	y
4_HYDROXYBENZOIC_ACID_hn	0.735012	negative	y	y
5_OXO_L_PROLINE_rp	0.734578	positive	y	y
2_DEOXYCYTIDINE_5_MONOPHOSPHATE_rp	0.730665	positive	y	y
SUCROSE_rp	0.730577	positive	y	y
COENZYME_A_rp	0.729332	positive	y	y
URIDINE_5_DIPHOSPHOGLUCURONIC_ACID_hn	0.727562	negative	y	y
O_ACETYL_CARTINE_hn	0.726826	negative	y	y
PROGESTERONE_hn	0.726549	negative	y	y
L_PROLINE_rp	0.725991	positive	y	y
L_CYSTINE_rp	0.723267	positive	y	y
L_CARNITINE_rp	0.723035	positive	y	y
N_ACETYL_D_GLUCOSAMINE_rp	0.722786	positive	y	y
INOSINE_5_MONOPHOSPHATE_rp	0.719969	positive	y	y
L_ASPARAGINE_rp	0.718242	positive	y	y
CYTIDINE_5_DIPHOSPHOCHOLINE_rp	0.714865	positive	y	y
THYMIDINE_rp	0.712964	positive	y	y
GUANOSINE_5_DIPHOSPHATE_rp	0.710972	positive	y	y
UDP_GlcNAc_rp	0.710793	positive	y	y
KYNURENIC_ACID_rp	0.710761	positive	y	y
FUMARIC_ACID_rp	0.709997	positive	y	y
4_AMINOBUTANOATE_rp	0.707707	positive	y	y
2_DEOXYGUANOSINE_5_DIPHOSPHATE_rp	0.707614	positive	y	y
N_METHYL_L_GLUTAMATE_rp	0.705937	positive	y	y
ALPHA_D_GLUCOSE_1_PHOSPHATE_rp	0.704385	positive	y	y
DIHYDROOROTATE_hn	0.703202	negative	y	y
INOSINE_5_DIPHOSPHATE_rp	0.702106	positive	y	y
A_KETOGLUTARIC_ACID_rp	0.700985	positive	y	y
A_D_GLUCOSE_6_PHOSPHATE_rp	0.699806	positive	y	y
URIDINE_rp	0.698737	positive	y	y
4_PYRIDOXATE_rp	0.698374	positive	y	y
D_GLUCOSAMINE_hn	0.697988	negative	y	y
TAURINE_rp	0.696806	positive	y	y
KYNURENINE_hn	0.695939	negative	y	y
URIDINE_5_DIPHOSPHATE_rp	0.694204	positive	y	y
CHOLESTEROL_3_SULFATE_hn	0.693243	negative	y	y
GUANOSINE_5_DIPHOSPHOGLUCOSE_rp	0.692477	positive	y	y
FRUCTOSE_1_6_BIPHOSPHATE_rp	0.69119	positive	y	y
RS_MEVALOLACTONE_rp	0.689388	positive	y	y
SUCCINATE_rp	0.688611	positive	y	y
L_GLUTAMINE_rp	0.686544	positive	y	y
L_SERINE_rp	0.686416	positive	y	y
GLYCEROL_rp	0.686049	positive	y	y
2_DEOXYADENOSINE_5_DIPHOSPHATE_rp	0.685719	positive	y	y
BETA_ALANINE_rp	0.685503	positive	y	y
L_METHIONINE_rp	0.685266	positive	y	y
D_CELLOBIOSE_rp	0.684667	positive	y	y
GUANOSINE_rp	0.683172	positive	y	y
AICAR_rp	0.680376	positive	y	y
INOSINE_rp	0.680222	positive	y	y
S_5_ADENOSYL_L_HOMOCYSTEINE_rp	0.679577	positive	y	y
R_S_2_HYDROXYBUTYRIC_ACID_hn	0.678007	negative	y	y
PYRIDINE_2_3_DICARBOXYLATE_hn	0.677908	negative	y	y
PYRUVIC_ACID_rp	0.677347	positive	y	y
URIDINE_5_DIPHOSPHOGLUCOSE_rp	0.677278	positive	y	y
GLYCEROL_3_PHOSPHOCHOLINE_rp	0.676131	positive	y	y
DIHYDROFOLATE_rp	0.675208	positive	y	y
GLYCERALDEHYDE_rp	0.674414	positive	y	y
DEOXYCYTIDINE_rp	0.674378	positive	y	y
N_ACETYL_DL_METHIONINE_rp	0.673061	positive	y	y
D_FRUCTOSE_6_PHOSPHATE_rp	0.672861	positive	y	y
2_AMINOADIPATE_rp	0.672311	positive	y	y
TETRAHYDROFOLATE_rp	0.668605	positive	y	y
3_CYTIDINE_MONOPHOSPHATE_rp	0.667928	positive	y	y
4_HYDROXY_L_PROLINE_rp	0.666794	positive	y	y
O_PHOSPHO_L_SERINE_rp	0.664838	positive	y	y
2_3_DIHYDROXYBENZOATE_rp	0.663033	positive	y	y
XANTHOSINE_rp	0.662425	positive	y	y
L_PHENYLALANINE_rp	0.662386	positive	y	y
XANTHURENIC_ACID_rp	0.661794	positive	y	y
CYTIDINE_5_DIPHOSPHATE_rp	0.661613	positive	y	y
NICOTINAMIDE_rp	0.660033	positive	y	y
PYRIDOXAMINE_rp	0.659897	positive	y	y
PYRIDOXINE_rp	0.658948	positive	y	y
2_AMINOBUTANOIC_ACID_rp	0.65887	positive	y	y
NICOTINAMIDE_MONONUCLEOTIDE_rp	0.658788	positive	y	y
L_ARGININE_rp	0.658723	positive	y	y
D_GALACTOSE_1_PHOSPHATE_rp	0.65829	positive	y	y
S_5_ADENOSYL_L_HOMOCYSTEINE_hn	0.656329	negative	y	y
NICOTINATE_rp	0.655576	positive	y	y
XANTHOSINE_5_MONOPHOSPHATE_rp	0.654991	positive	y	y
HYPOXANTHINE_rp	0.654589	positive	y	y
HYPOTAURINE_rp	0.647439	positive	y	y
N_ACETYL_L_ASPARTIC_ACID_rp	0.644574	positive	y	y
THIAMINE_MONOPHOSPHATE_rp	0.6421	positive	y	y
L_ISOLEUCINE_rp	0.641734	positive	y	y
N_ACETYL_DL_SERINE_rp	0.639954	positive	y	y
GLYCINE_rp	0.638932	positive	y	y
L_ASPARTATE_rp	0.638172	positive	y	y
LACTATE_rp	0.637141	positive	y	y
CREATININE_rp	0.636174	positive	y	y
L_TYROSINE_rp	0.635881	positive	y	y
CYTOSINE_hn	0.635745	negative	y	y
PHOSPHOCREATINE_rp	0.634554	positive	y	y
CITRULLINE_rp	0.633473	positive	y	y
BETAINE_rp	0.633342	positive	y	y
L_HOMOCYSTEINE_rp	0.633037	positive	y	y
2_DEOXYURIDINE_5_MONOPHOSPHATE_rp	0.631718	positive	y	y
HOMOCYSTINE_rp	0.630571	positive	y	y
CREATINE_rp	0.628187	positive	y	y
DL_ORNITHINE_hn	0.624436	negative	y	y
PHENYLPYRUVIC_ACID_rp	0.623764	positive	y	y
N_ACETYL_L_ASPARAGINE_rp	0.622012	positive	y	y
L_CYSTINE_hn	0.619083	negative	y	y
THYMIDINE_5_MONOPHOSPHATE_rp	0.618218	positive	y	y
L_ORNITHINE_rp	0.617324	positive	y	y
D_ORNITHINE_rp	0.616995	positive	y	y
ADENINE_rp	0.61597	positive	y	y
TETRAHYDROFOLATE_hn	0.615754	negative	y	y
INDOLE_rp	0.615094	positive	y	y
SARCOSINE_rp	0.61503	positive	y	y
5_DEOXYADENOSINE_rp	0.61387	positive	y	y
ACETYLCHOLINE_rp	0.613768	positive	y	y
PYRIDINE_2_3_DICARBOXYLATE_rp	0.612153	positive	y	y
PHOSPHO_ENOL_PYRUVIC_ACID_rp	0.611786	positive	y	y
O_ACETYL_L_CARNITINE_rp	0.611606	positive	y	y
2_DEOXYADENOSINE_rp	0.60668	positive	y	y
5_METHYLTHIO_ADENOSINE_rp	0.606109	positive	y	y
D_GLUCOSAMINE_6_PHOSPHATE_rp	0.605321	positive	y	y
L_KYNURENINE_rp	0.605223	positive	y	y
D_GLUCOSE_rp	0.604357	positive	y	y
L_LEUCINE_rp	0.603673	positive	y	y
CYTOSINE_rp	0.603473	positive	y	y
INOSINE_5_TRIPHOSPHATE_rp	0.602306	positive	y	y
GUANINE_rp	0.601875	positive	y	y
HOMOCYSTINE_hn	0.601115	negative	y	y
CHOLIC_ACID_hn	0.599176	negative	y	y
DEHYDRO_L_ASCORBIC_ACID_hn	0.596346	negative	y	y
L_VALINE_hn	0.596034	negative	y	y
GUANOSINE_5_TRIPHOSPHATE_rp	0.595261	positive	y	y
URATE_rp	0.595116	positive	y	y
2_DEOXYGUANOSINE_rp	0.587208	positive	y	y
CYSTATHIONINE_rp	0.582665	positive	y	y
5_6_DIHYDROURACIL_rp	0.582424	positive	y	y
O_PHOSPHO_DL_SERINE_rp	0.58183	positive	y	y
SEROTONIN_hn	0.58041	negative	y	y
1_METHYLADENOSINE_rp	0.579258	positive	y	y
GLYOXYLIC_ACID_rp	0.577952	positive	y	y
D_GALACTOSE_rp	0.576799	positive	y	y
2_METHYLMALONATE_rp	0.573483	positive	y	y
L_TRYPTOPHAN_rp	0.570223	positive	y	y
DEOXYADENOSINE_hn	0.56974	negative	y	y
D_TRYPTOPHAN_rp	0.569364	positive	y	y
ADENOSINE_5_MONOPHOSPHATE_rp	0.569118	positive	y	y
2_DEOXYGUANOSINE_5_MONOPHOSPHATE_rp	0.569112	positive	y	y
GLYCEROL_2_PHOSPHATE_rp	0.567599	positive	y	y
OXALOACETIC_ACID_rp	0.567226	positive	y	y
PURINE_rp	0.564086	positive	y	y
D_3_PHOSPHOGLYCERIC_ACID_rp	0.562708	positive	y	y
ISOPENTENYL_PYROPHOSPHATE_rp	0.561796	positive	y	y
URACIL_rp	0.560934	positive	y	y
DEHYDRO_L_ASCORBIC_ACID_rp	0.558136	positive	y	y
2_DEOXY_D_RIBOSE_rp	0.557939	positive	y	y
5_METHYLCYTOSINE_rp	0.552378	positive	y	y
(_)_3_DEHYDROSHIKIMATE_rp	0.549947	positive	y	y
FLAVIN_ADENINE_DINUCLEOTIDE_rp	0.545435	positive	y	y
ADENOSINE_5_DIPHOSPHOGLUCOSE_rp	0.542095	positive	y	y
1_METHYLNICOTINAMIDE_rp	0.541598	positive	y	y
THYMINE_rp	0.538203	positive	y	y
BIOTIN_rp	0.536463	positive	y	y
(S)_DIHYDROOROTATE_rp	0.531855	positive	y	y
D_FRUCTOSE_rp	0.527678	positive	y	y
URIDINE_5_DIPHOSPHOGLUCURONIC_ACID_rp	0.52603	positive	y	y
STEARATE_rp	0.526001	positive	y	y
URIDINE_5_DIPHOSPHO_N_ACETYLGLUCOSAMINE_rp	0.525528	positive	y	y
2_HYDROXYBUTYRATE_hn	0.525321	negative	y	y
3_5_DIIODO_L_THYRONINE_rp	0.524621	positive	y	y
SN_GLYCEROL_3_PHOSPHATE_rp	0.520372	positive	y	y
DEOXYADENOSINE_MONOPHOSPHATE_hn	0.51772	negative	y	y
L_ASCORBATE_rp	0.512389	positive	y	y
SEROTONIN_rp	0.510913	positive	y	y
(R)_MALATE_rp	0.50454	positive	y	y
MALATE_rp	0.504226	positive	y	y
D_GLUCOSAMINE_rp	0.501334	positive	y	y
CYTIDINE_2_3_CYCLIC_MONOPHOSPHATE_rp	0.496221	positive	y	y
CITRATE_rp	0.496026	positive	y	y
ANTHRANILATE_rp	0.491222	positive	y	y
LINOLEATE_rp	0.489362	positive	y	y
D_GLUCONIC_ACID_rp	0.488807	positive	y	y
CHOLESTEROL_3_SULFATE_rp	0.48689	positive	y	y
VITAMIN_D3_CALCIOL_rp	0.479303	positive	y	y
GLYCYLDEOXYCHOLIC_ACID_rp	0.475021	positive	y	y
CHOLIC_ACID_rp	0.471912	positive	y	y
3_HYDROXYKYNURENINE_rp	0.470549	positive	y	y
R_S_2_HYDROXYBUTYRIC_ACID_rp	0.454807	positive	y	y
3_5_DIIODO_L_THYRONINE_hn	0.445241	negative	y	y
PROGESTERONE_rp	0.4309	positive	y	y
GLUCOSE_hn	0.428741	negative	y	y
L_CYSTEINE_rp	0.4217	positive	y	y
6_PHOSPHOGLUCONIC_ACID_rp	0.420507	positive	y	y
4_HYDROXYBENZOIC_ACID_rp	0.41132	positive	y	y
L_PIPECOLIC_ACID_rp	0.392738	positive	y	y
A_D_GALACTOSE_1_PHOSPHATE_rp	0.349354	positive	y	y
HYDROXYVITAMIN_D_hn	0.329563	negative	y	y
GLYCEROL_hn	0.316227	negative	y	y
ACETOACETIC_ACID_rp	0.304889	positive	y	y
E1RYTHROSE_4_PHOSPHATE_rp	0.260189	positive	y	y
D_GLUCURONIC_ACID_rp	0.235308	positive	y	y
NADP+_hn	0.1337	negative	y	n
SUCCINATE_hn	0.133696	negative	y	n
CYSTEAMINE_hn	0.0962242	negative	y	n
