# Supplementary material for: MIRTH: Metabolite Imputation via Rank-Transformation and Harmonization
Source: Genome Biol. 2022 Sep 1;23:184. doi: 10.1186/s13059-022-02738-3 (PMC9438248; doi:10.1186/s13059-022-02738-3)
Supplement: Supplementary file 1 — Additional file 1: Supplementary Tables S1-7. Compiled supplementary tables S1-7 with titles enclosed. [file 13059_2022_2738_MOESM1_ESM.zip › 13059_2022_2738_MOESM1_ESM/TableS7.xlsx]

## Sheet: Sheet1
Table S7:	Core metabolite features ordered in descending order of importance to the prediction of other metabolites (features named "x - #####" correspond to unidentified metabolites)
Core Feature Index	Metabolite Feature	Measured in n datasets	Metabolite Class
1	phosphoethanolamine	9	lipid
2	leucine	9	amino acid
3	docosapentaenoate (n3 dpa; 22:5n3)	8	lipid
4	urate	9	nucleotide
5	n-acetyl-1-methylhistidine*	3	amino acid
6	leucylglutamate	4	peptide
7	1-octadecanol	2	lipid
8	fluoxitine	1	xenobiotics
9	glycosyl ceramide (d18:2/24:1, d18:1/24:2)*	3	lipid
10	val-val-ala	1	peptide
11	leucylthreonine	1	peptide
12	disulfiram	1	xenobiotics
13	x - 14837	1	uncharacterized
14	diazepam	1	xenobiotics
15	x - 15301	1	uncharacterized
16	2-hydroxysebacate	1	lipid
17	3-iodotyrosine	1	amino acid
18	tauroursodeoxycholate	1	lipid
19	ketamine	1	xenobiotics
20	heme*	1	cofactors and vitamins
21	4-hydroxy-2-oxoglutaric acid	1	lipid
22	x - 12870	1	uncharacterized
23	arginylleucine	1	peptide
24	phosphopantetheine	1	cofactors and vitamins
25	x - 15624	1	uncharacterized
26	x - 13494	1	uncharacterized
27	x - 18332	1	uncharacterized
28	x - 4523	1	uncharacterized
29	13,14-dihydro-15-keto-prostaglandin a2	1	lipid
30	x - 12786	1	uncharacterized
31	3-phosphoserine	1	amino acid
32	2-palmitoleoylglycerol (16:1)*	1	lipid
33	methionylvaline	1	peptide
34	x - 11639	1	uncharacterized
35	x - 12728	1	uncharacterized
36	1-dihomo-linoleoylglycerophosphocholine (20:2n6)*	1	lipid
37	x - 13110	1	uncharacterized
38	s7p	1	uncharacterized
39	famotidine	1	xenobiotics
40	1,3,7-trimethylurate	1	xenobiotics
41	1-arachidoylglycerophosphocholine	1	lipid
42	furosemide	1	xenobiotics
43	x - 14132	1	uncharacterized
44	x - 15420	1	uncharacterized
45	2-eicosapentaenoylglycerophosphoethanolamine*	1	lipid
46	pantethine	1	cofactors and vitamins
47	valylalanine	1	peptide
48	ricinoleic acid	1	xenobiotics
49	xylulose 5-phosphate	1	carbohydrate
50	x - 11444	1	uncharacterized
