# Supplementary material for: MIRTH: Metabolite Imputation via Rank-Transformation and Harmonization
Source: Genome Biol. 2022 Sep 1;23:184. doi: 10.1186/s13059-022-02738-3 (PMC9438248; doi:10.1186/s13059-022-02738-3)
Supplement: Supplementary file 3 — Additional file 3: Example MIRTH embedding matrices. Sample and feature embedding matrices (W, H) generated by applying MIRTH to 9-dataset aggregate with 30 embedding dimensions. [file 13059_2022_2738_MOESM3_ESM.xlsx]

## Sheet: Sample embedding matrix W
	1	2	3	4	5	6	7	8	9	10	11	12	13	14	15	16	17	18	19	20	21	22	23	24	25	26	27	28	29	30
MSKC-00442	0.295388	4.93961e-23	0.135311	0.157147	1.95942e-13	0.749734	0.00463395	0.0200604	0.000118062	0.028131	0.0139818	0.144504	0.279823	0.370239	0.189946	0.128585	0.195359	0.000576027	0.158962	0.740514	4.949e-07	0.0281788	0.114034	0.370312	0.348937	0.256905	0.0891433	0.164612	5.09693e-13	0.0962274
MSKC-00443	0.00158081	0.267876	0.108297	0.19296	7.98034e-07	0.291033	6.66504e-06	1.51627e-06	0.00127505	0.304596	2.49983e-11	1.04359e-09	8.27118e-21	0.195118	0.264861	0.0603469	0.610825	0.422696	9.65706e-10	0.0396299	0.522408	4.59214e-05	0.285762	0.120851	1.88856e-08	0.442669	0.351577	0.196251	0.215188	0.00025597
MSKC-00444	0.0839582	0.0514389	0.0679642	0.194572	5.13417e-05	0.681625	0.429737	1.50566e-12	5.29496e-05	0.0576737	0.110712	3.56933e-21	0.183616	3.24285e-07	0.153672	0.261907	0.293016	0.405349	0.0330037	0.199782	0.0827957	2.35923e-07	0.178171	0.451126	0.35692	0.375365	0.0261862	0.0575633	0.167911	0.207444
MSKC-00445	1.46081e-05	0.299244	0.128521	2.80999e-10	0.354501	0.415823	0.262706	2.70176e-16	0.0362441	0.0860492	0.446454	0.230565	6.80135e-05	0.0341401	0.142513	0.357208	0.269118	0.0702514	1.82679e-08	0.537791	5.44915e-17	0.067811	0.135268	0.350709	6.12589e-10	0.460933	0.116048	0.158163	0.346718	0.00504497
MSKC-00446	0.00478421	1.93169e-13	0.142333	0.470071	9.53153e-11	0.0102718	2.4968e-06	0.176165	0.0925887	2.8974e-08	0.0849803	0.339715	0.025827	0.0786568	0.309837	3.68548e-11	0.240359	0.359362	0.574355	0.633973	0.0634384	0.0665736	0.16326	0.0138571	8.7533e-10	0.311089	2.74921e-06	0.316393	6.76959e-18	5.4905e-34
MSKC-00447	0.00293357	2.73752e-25	0.0931883	0.370391	9.53219e-28	0.63718	1.36481e-31	5.764e-08	1.30138e-17	0.212744	0.00860748	0.458929	3.51742e-10	1.72442e-23	1.84621e-05	6.00561e-05	0.12924	0.292151	0.337322	0.437152	0.171245	0.000139403	0.287364	0.234588	0.375116	0.259705	0.0280148	0.27746	7.10826e-46	4.50179e-11
MSKC-00448	7.25363e-22	0.433047	0.0736192	2.07356e-11	0.801952	1.30052e-17	0.592842	1.72867e-27	8.96992e-07	1.85555e-30	0.193351	0.44945	5.12613e-10	3.1685e-07	0.113261	0.254513	0.2462	0.0202402	0.110573	1.44972e-28	1.3038e-18	0.320719	0.231124	1.02717e-20	0.460401	0.160024	0.069538	0.00305717	0.144578	0.062613
MSKC-00449	0.206625	0.231866	8.05138e-07	0.00163225	0.00867011	0.0731868	0.0221071	0.517115	0.162578	1.70514e-10	2.45264e-12	1.33038e-30	2.43698e-23	0.103633	0.100953	3.02892e-05	0.544128	7.14791e-14	0.0499271	0.000111807	0.744217	0.250889	0.437954	9.95772e-24	0.341905	0.000113434	4.89728e-12	4.09157e-14	0.545797	0.311593
MSKC-00450	0.00109387	1.86712e-32	0.436674	0.200608	1.09803e-11	0.775424	3.47814e-30	0.257044	1.10476e-14	0.200357	7.81934e-09	6.47039e-41	0.350493	0.0985611	0.0581027	1.4676e-12	8.33153e-08	0.314761	0.276423	0.0471091	0.512384	1.1667e-25	0.0638284	0.0812818	0.0637632	0.141807	8.49796e-17	0.606113	5.82532e-25	0.031805
MSKC-00451	0.115091	0.179415	0.000149796	0.00675156	1.41018e-17	7.91285e-07	8.82981e-05	0.000118576	8.18055e-13	0.346726	3.00659e-07	1.94333e-33	0.426898	0.34837	0.00546851	0.176893	0.230377	0.467348	0.273835	2.3001e-09	0.567461	6.99005e-11	0.159102	0.338571	1.2155e-22	0.163942	2.80107e-11	0.4201	1.92153e-06	0.120605
MSKC-00452	0.000428688	0.489472	0.0241136	1.49576e-21	0.939481	5.2333e-15	0.330206	0.0657952	1.10244e-05	1.44295e-33	0.530217	0.787409	0.0171937	0.115171	0.183304	0.330549	0.0779128	0.0589131	3.34012e-09	0.075108	0.0210134	0.22258	1.17566e-06	3.29251e-10	0.435881	0.0849712	6.82198e-05	4.3426e-06	0.396877	2.55773e-08
MSKC-00453	4.4269e-10	1.62991e-05	0.254148	0.16604	2.90918e-07	0.165425	5.02277e-11	0.000125162	0.00101954	0.365228	0.000582955	0.168052	0.0056965	0.316237	0.349232	0.127917	0.0879518	0.420484	0.441807	0.473129	0.570822	0.058395	0.00357031	0.105587	0.00162192	0.146644	0.0162159	0.446809	0.0365304	3.19912e-12
MSKC-00454	6.37786e-18	0.403314	0.331808	3.27142e-19	0.94497	4.54064e-16	0.838381	2.12368e-12	0.0937338	0.155063	0.405059	0.00364675	0.230854	0.109206	0.182663	0.00279869	8.46771e-09	0.0289738	1.43772e-08	0.407429	0.000175889	0.0001867	0.0544376	5.28653e-14	1.02759e-06	0.272059	5.63377e-15	5.03958e-08	0.535482	0.122169
MSKC-00455	0.00264182	0.00379354	0.180847	0.130421	0.000102631	0.647005	3.82571e-61	0.208018	9.57305e-19	0.221891	3.00784e-10	0.477551	0.000236448	0.200615	0.204096	0.25702	0.0163092	1.38263e-06	0.104898	0.66749	0.12494	0.000197552	0.0349083	0.472195	0.400954	0.00281188	0.126137	0.37099	0.166361	8.99653e-29
MSKC-00456	0.0511098	0.280982	0.00705966	0.188756	0.0740881	0.479866	0.123655	0.0328341	0.22887	0.0598262	3.35414e-07	0.225136	0.0451651	0.0092122	0.368414	0.593711	0.162205	0.157718	1.52072e-10	0.632031	8.83869e-09	0.0026545	0.083947	0.397571	0.368217	0.000278919	0.00697996	0.276543	0.455256	0.00015513
MSKC-00457	0.140184	8.68783e-07	2.06422e-07	0.52904	1.10924e-24	1.57854e-05	1.82776e-06	0.159302	0.172831	0.164517	0.0118146	5.02027e-08	0.0131473	0.245645	0.33926	5.08879e-07	0.413574	0.459845	0.183629	0.179759	0.252347	0.164393	0.000158988	0.306592	0.0707643	0.443693	0.240314	1.83111e-07	1.65587e-12	0.0166124
MSKC-00458	0.214192	5.57766e-07	0.0196241	0.153401	0.000614429	0.645786	6.38414e-05	0.337749	0.00017877	0.330337	0.000625808	0.0666034	0.208605	2.53892e-06	3.61198e-05	0.236889	0.358727	2.12744e-06	0.0722743	0.31138	0.144264	4.05269e-15	0.357228	0.318423	0.0158378	0.355387	0.0410219	0.327722	0.0494055	1.41193e-22
MSKC-00459	0.0935943	1.56597e-08	4.09822e-12	0.0229877	1.26186e-13	0.712951	1.10337e-44	0.409154	0.0959119	0.350121	5.74015e-16	0.278605	1.41164e-07	0.251923	0.0416158	0.324553	0.0771894	1.07429e-10	0.311896	0.230409	0.273202	0.0103102	0.26188	0.14736	0.322998	6.1021e-05	0.155939	0.232779	0.13886	0.00396135
MSKC-00460	0.00463139	1.74792e-29	0.345648	0.0272707	8.45753e-12	0.67597	1.08889e-36	3.56934e-06	2.90348e-21	0.325989	1.5978e-22	2.04268e-37	0.106933	0.473368	1.39646e-08	0.23771	0.346336	1.4411e-08	0.207775	0.112164	0.54827	1.40799e-13	0.0621444	0.281518	0.235575	0.275081	0.188551	1.29358e-05	2.89327e-16	0.223248
MSKC-00461	6.02815e-08	0.232043	8.38709e-27	2.79843e-15	3.38166e-16	0.514425	1.0116e-07	0.0436684	0.15296	0.321852	5.79386e-17	0.271347	0.0716197	0.0541893	0.0365843	0.035409	0.0359011	0.00434869	0.23699	0.19861	0.237903	0.0588688	0.132964	0.539625	0.0589315	0.123996	0.346331	0.334733	1.62369e-15	4.47706e-19
MSKC-00462	0.188619	0.366368	1.15866e-05	0.106343	0.737122	1.7067e-18	0.979183	1.88922e-12	0.0153018	2.71975e-15	0.752892	0.144465	0.396941	0.0205697	0.0735305	0.0263991	2.24078e-17	1.53492e-09	1.04799e-10	7.80656e-11	4.21998e-34	0.215893	0.0161459	1.03403e-07	8.28681e-16	0.331239	0.0491213	0.240987	0.0919667	0.147673
MSKC-00463	1.53415e-06	1.59158e-16	0.427812	0.204464	1.32762e-12	0.428566	0.0216576	0.000132391	4.02272e-06	0.264501	0.0219954	1.52162e-07	0.052487	1.43368e-05	0.000113146	0.412498	0.0958272	0.613095	0.391999	7.28246e-05	0.519194	2.66159e-13	0.247952	0.186977	0.137452	0.0791132	4.40962e-08	0.456851	0.0539383	0.166455
MSKC-00464	0.000114381	0.302156	0.232675	1.2812e-17	0.393526	2.4545e-13	0.450529	8.45089e-11	0.339349	0.0870689	0.562491	0.312629	0.0863831	0.124023	0.033438	0.159974	3.12087e-08	0.189709	0.0694837	0.311351	2.72265e-07	0.000186467	0.0480801	0.120293	4.91846e-06	0.00569893	0.000331981	0.208223	0.415653	0.385696
MSKC-00465	0.00092328	0.000149681	0.260126	0.35104	3.68874e-15	0.61604	9.72685e-39	0.268253	5.89234e-05	0.0571276	0.0443841	0.00512298	0.179546	0.000477346	0.0296856	3.52274e-05	0.0206159	0.201388	0.462443	3.41692e-10	0.344441	8.36968e-09	0.0366884	0.248614	0.267014	3.68346e-05	6.63249e-07	0.82712	0.00267459	0.0552165
MSKC-00466	1.95014e-08	0.495215	0.150548	5.04357e-14	0.843174	0.000126585	0.653498	3.73627e-17	0.0127842	0.0211552	0.512649	0.266512	0.239542	0.0123573	0.142346	0.113458	2.53595e-12	6.55288e-17	0.053703	0.000133137	1.06756e-19	0.0854177	0.0756145	9.59484e-08	0.312543	0.35733	4.24513e-09	0.0185986	0.364413	0.210965
MSKC-00467	0.0102024	0.225761	0.000117784	0.00883696	0.367087	0.432067	0.120662	0.0118249	6.95932e-09	1.97759e-26	0.0783879	0.469509	2.44612e-20	0.229173	0.245571	0.454696	0.1069	0.114229	7.46277e-08	0.205589	0.0959402	7.93471e-18	0.243691	0.534248	0.000373549	0.0247268	0.237829	0.151825	0.0996189	0.217713
MSKC-00468	0.0999776	0.23552	0.105788	0.0110934	0.805338	2.65329e-51	0.32218	1.17887e-09	0.392568	2.08199e-53	6.72436e-17	0.618294	9.97966e-36	0.0965292	0.0812298	1.53843e-09	0.287026	3.80011e-13	8.8034e-20	5.20455e-17	9.33058e-07	0.00166339	0.127632	4.53509e-36	0.551557	0.185129	0.0318493	0.118269	0.00472707	0.162256
MSKC-00469	0.00285185	0.105005	0.0698427	0.285648	0.463538	1.25665e-07	0.501453	0.00120267	0.105747	0.144593	0.0598404	0.584816	0.00586111	0.0926516	0.108082	0.252571	0.358969	0.138349	0.207193	1.04832e-12	0.00308455	0.179663	0.393544	7.81699e-15	0.175738	0.119585	0.0802689	0.237274	0.0697677	0.07187
MSKC-00470	4.48492e-05	3.13661e-11	0.375002	1.37871e-09	5.63681e-07	0.507258	4.62841e-41	0.166613	4.89297e-05	0.241101	5.69705e-09	0.421797	0.0759924	0.256266	0.218274	2.19315e-20	0.277527	0.00459798	0.133471	0.431531	0.33055	0.201341	0.22605	0.194689	0.00081029	0.0143247	0.318568	0.220079	3.79126e-09	5.38235e-37
MSKC-00471	0.17501	1.07173e-21	0.109799	0.18513	1.10707e-26	0.782272	3.9385e-51	0.236823	3.0334e-15	0.303693	7.6086e-21	4.17985e-29	0.353637	0.296081	0.125129	0.00306428	0.0665149	0.0409576	0.133629	0.226528	0.528179	4.17512e-14	1.85575e-12	0.25051	0.308149	0.233329	0.167444	0.155579	7.83626e-23	0.0539355
MSKC-00472	0.00397976	0.355738	0.176556	0.126227	0.426739	3.69732e-13	0.696618	0.112819	0.113518	0.0878525	0.676422	1.62301e-08	0.274339	0.00174363	0.138737	0.0666206	0.306025	0.0218323	4.55293e-14	4.02125e-17	5.62485e-07	0.000337037	0.0138465	0.080126	0.123115	0.635378	5.53785e-08	8.30471e-08	0.385249	0.0992713
MSKC-00473	0.237978	0.486452	9.42705e-18	0.220406	0.683378	5.74444e-14	0.739342	0.219778	0.0910242	0.0999736	0.385916	0.0114243	0.056593	0.092365	0.217699	0.0560015	0.000171056	6.02097e-15	6.10843e-18	2.85653e-09	4.7607e-18	0.122599	4.81714e-26	0.072148	2.58473e-21	0.250328	0.0978487	3.42681e-15	0.346012	0.158678
MSKC-00474	0.0348002	2.19329e-12	0.278409	0.16515	0.000138763	0.739169	1.46775e-07	0.176193	3.44665e-06	0.413381	8.74796e-15	0.0066343	0.3507	0.367632	3.63864e-07	0.305127	0.293924	6.76982e-07	0.0259662	0.0323657	0.330213	3.38092e-09	0.117709	0.140941	0.142193	0.547276	0.00218529	0.121856	0.173372	7.56413e-15
MSKC-00475	0.0627878	2.57935e-19	0.125312	0.37251	3.15995e-13	0.216338	7.63223e-05	0.386779	0.26307	3.4972e-10	0.283164	0.0500112	0.121536	0.262563	0.00021248	0.148606	2.39542e-09	0.027002	0.463347	0.74556	0.0485706	0.31968	0.127301	0.250944	0.187014	0.278737	0.146585	0.063523	3.56395e-10	3.3209e-14
MSKC-00476	0.055938	0.33865	0.00335428	0.205363	0.941383	2.9923e-16	0.785528	0.117151	0.133505	9.28234e-07	0.726108	0.00025667	0.363918	0.0382342	0.0299651	0.00292854	0.064265	0.0188641	1.9646e-06	0.239675	7.35138e-05	0.127964	0.000376734	0.00108422	2.02702e-11	0.277836	4.34155e-05	1.62588e-13	0.329792	0.222437
MSKC-00477	2.29108e-09	0.151501	2.2002e-09	0.0471789	4.67956e-14	0.219987	0.00213069	0.469193	0.297065	0.473188	3.24818e-19	1.0702e-10	5.84324e-05	1.02026e-06	0.131819	7.46893e-07	0.448418	0.0365467	0.174508	1.56734e-05	0.495207	0.171183	0.459218	0.201355	2.49117e-06	1.44609e-05	0.630688	1.88483e-15	0.158912	0.143219
MSKC-00478	1.68551e-10	0.400545	0.203486	0.00314754	0.827396	4.39105e-26	0.364244	0.145971	0.0248681	0.0297864	0.486686	0.355476	0.10224	5.3247e-05	0.00737583	2.16071e-05	0.279091	1.42243e-09	0.0118846	7.03027e-12	6.68227e-07	0.269221	0.1662	0.0829817	0.165938	0.165175	0.0331144	1.46578e-13	0.492094	0.0342659
MSKC-00479	0.0909652	3.24942e-19	4.4109e-06	0.00276621	4.72311e-16	0.732714	6.0767e-19	0.0487042	1.35665e-09	0.202066	1.98746e-14	0.509217	5.46623e-06	0.0675618	1.91447e-06	0.170038	0.234868	0.0578211	0.428844	0.113663	0.260322	0.146834	0.411297	0.152518	0.534536	3.98594e-06	0.257899	0.148525	7.94387e-30	0.263577
MSKC-00480	0.159964	0.174239	1.19486e-08	0.0604969	0.500434	2.07053e-05	0.777748	0.0661265	0.126243	0.203841	0.59319	1.76975e-10	0.284814	0.103009	0.228163	3.50371e-19	3.11586e-15	1.48489e-11	1.68599e-10	0.000165415	2.815e-21	0.000356845	0.154504	0.0666633	1.10108e-19	0.311801	0.0240647	0.0837261	0.28257	0.435614
MSKC-00481	7.42938e-09	1.47517e-27	0.452999	0.298042	6.27628e-17	0.665759	1.02112e-49	0.139121	2.54344e-12	0.150975	4.90167e-05	0.28091	6.90212e-06	4.54736e-05	0.183814	2.25416e-32	0.165938	0.0963277	0.259918	0.19179	0.362526	0.298995	0.199017	0.24262	3.12953e-05	0.0881868	0.289701	0.251295	1.10688e-38	0.0704811
MSKC-00482	0.12531	0.0774176	0.27644	0.172969	0.532978	2.46051e-12	0.201116	0.396692	0.287426	0.16027	0.154308	1.67501e-18	0.139297	2.23286e-05	0.131434	1.38871e-11	2.62659e-05	0.0432127	4.83675e-07	0.413989	1.29815e-16	0.842563	0.266699	1.13091e-20	2.27545e-07	0.122618	0.00203826	7.31034e-32	8.75201e-07	0.415492
MSKC-00483	0.000800958	2.00734e-10	0.129344	0.346829	3.75682e-10	0.594034	1.61222e-05	0.209503	2.60078e-05	0.191164	0.1146	4.47698e-28	0.414397	0.00327467	1.83298e-20	0.206311	0.292724	0.216537	0.156247	1.50451e-23	0.223842	1.09937e-16	0.324176	0.174894	0.240204	0.272457	5.74748e-07	0.412315	0.116453	0.0936348
MSKC-00484	0.0146523	4.25638e-25	0.000891201	0.191417	1.72341e-16	0.926592	3.08077e-32	0.0949222	4.15472e-20	0.410232	1.2487e-16	5.11132e-06	0.197183	0.157284	1.28008e-14	0.274399	0.0753363	1.58031e-16	0.111141	0.214232	0.20395	0.0172311	0.272492	0.344184	0.33351	0.231691	0.248079	0.0332537	5.69853e-34	0.0921711
MSKC-00485	0.0348869	0.0867671	0.0186731	0.0788109	0.00125461	0.148498	0.0659294	0.0270175	0.000945388	0.235362	0.279739	0.45079	1.1991e-22	0.0724047	0.129257	0.217083	0.30244	0.128264	0.116523	0.211018	0.236668	0.000114884	0.312272	0.536038	0.281956	0.0118906	0.572703	0.200731	0.10678	0.187948
MSKC-00486	0.0350408	3.14628e-27	0.193241	0.0947749	1.0411e-20	0.820087	2.08535e-54	0.0148426	4.51444e-25	0.072671	5.20484e-25	0.374829	0.0934212	0.210632	0.0546939	0.49288	5.17202e-07	6.00686e-14	0.377585	0.429526	0.0570363	1.43475e-14	0.252784	0.288968	0.100472	0.119971	0.00313686	0.375475	4.28294e-13	6.47345e-25
MSKC-00487	0.149821	0.0871008	0.0559019	0.031865	0.77999	2.35227e-09	0.7681	2.59656e-11	9.44651e-07	1.26045e-12	0.344761	5.51509e-09	0.345227	0.219039	0.0894709	0.181191	7.56388e-20	4.03226e-23	0.000851069	0.138191	2.59639e-13	0.0732315	0.142769	1.52182e-14	0.189358	0.620806	2.32383e-10	2.80375e-16	0.363678	0.314076
MSKC-00488	0.129867	0.183992	5.45245e-13	1.08673e-07	0.153464	8.8025e-15	0.0624095	0.0855799	0.00346616	3.42667e-19	4.92388e-05	0.809583	2.3456e-33	0.250085	0.0223776	0.0670998	0.442043	0.247497	0.0894534	1.35964e-09	0.0452182	0.0614907	0.137193	0.0577931	1.24695e-05	6.90088e-11	0.958639	0.186274	0.498725	0.00013675
MSKC-00489	1.3717e-05	4.85543e-05	6.63266e-05	0.131615	4.7312e-11	0.486284	1.04199e-18	0.176634	2.42574e-07	0.00084983	0.15734	0.126778	0.261903	0.22096	1.01861e-53	0.0821519	0.0353708	0.394899	0.532316	0.000124108	0.403464	0.226171	0.00999188	0.291364	0.0962089	0.320257	0.000593504	0.145643	2.04718e-26	0.329761
MSKC-00490	0.106612	0.00425439	4.0346e-17	0.135712	4.55775e-06	8.38647e-23	1.75912e-05	0.643217	0.311787	0.198017	0.179931	0.129173	5.12402e-23	2.75916e-09	0.157309	0.000245156	0.000184354	3.13258e-07	0.604198	0.148324	0.0103809	0.39706	0.245212	1.81378e-12	0.28155	5.22637e-40	0.750654	0.109486	0.000114301	3.51954e-19
MSKC-00491	0.245026	0.401939	0.128197	0.000360205	0.788498	2.88056e-18	0.492621	0.20891	0.169802	1.90605e-14	0.464615	0.485991	5.02358e-06	2.29948e-07	0.201196	0.100937	0.00755427	1.94402e-16	1.10494e-14	0.0264451	4.56723e-31	0.172619	7.51903e-15	0.173864	3.96871e-07	0.00213025	0.145349	1.21189e-17	0.543204	0.0182723
MSKC-00492	0.0166311	0.000536815	2.0897e-11	6.00275e-11	0.240436	9.46876e-19	0.252812	0.48577	0.267005	0.0427054	0.0251253	0.00194145	2.56929e-06	0.0636957	0.328844	0.307752	0.0989514	0.0029935	0.498609	0.130625	0.423698	0.472502	0.362739	2.14853e-25	0.110312	6.21508e-39	0.414638	2.04446e-26	0.00268567	0.300043
MSKC-00493	0.223179	2.87442e-14	2.5425e-07	0.000593744	1.01254e-24	0.31037	1.53678e-29	0.428826	0.210948	0.333753	0.0405369	1.24794e-06	3.29533e-06	9.8545e-11	0.153725	4.50759e-36	7.35799e-12	1.95105e-08	0.312225	0.33356	0.408748	0.233788	0.314655	0.196726	9.73711e-23	0.0289753	0.367657	0.0199706	6.0325e-12	0.117397
MSKC-00494	0.3635	0.0376991	9.86713e-05	0.111693	0.0540497	0.0197731	0.167379	0.357883	0.144288	0.0564839	0.000278006	0.391705	2.86748e-19	0.24307	0.103561	5.65315e-07	1.70737e-06	7.74694e-05	0.355292	7.48733e-11	0.0492606	0.0887183	0.0756105	0.162702	0.272715	5.226e-28	0.691011	6.55291e-05	0.410982	0.126849
MSKC-00495	0.125334	0.539926	0.0924374	6.65729e-42	1.10304	2.09159e-26	0.457416	0.129571	2.26404e-20	1.16868e-22	0.336505	0.154116	4.2844e-12	0.0520357	0.173811	0.223052	0.00477733	4.55673e-26	0.104229	5.3427e-22	2.9792e-16	0.0352581	0.10325	0.000660122	0.0673445	0.000313522	1.34927e-10	3.38966e-15	0.595351	0.0598206
MSKC-00496	0.133287	2.97725e-28	1.82143e-12	0.144662	1.46469e-26	1.35621e-12	4.19538e-51	0.5933	0.147799	0.0998652	3.14472e-14	0.181417	0.0224464	5.47034e-05	0.111552	4.26471e-14	3.65148e-10	0.0011562	0.68464	0.443441	0.319385	0.474732	0.155096	0.219699	0.00678191	8.95905e-40	0.384763	0.0258716	6.59943e-16	0.0167827
MSKC-00497	0.0669453	0.386951	3.78756e-06	3.26781e-24	0.925369	5.54524e-24	0.417875	0.333783	4.64785e-06	1.0213e-30	0.256674	0.427413	1.76044e-07	0.20683	0.0523259	0.126336	4.00597e-12	2.94009e-21	0.0385601	0.225308	4.11912e-15	0.298662	0.000202025	0.00168417	4.68761e-16	0.0124549	0.0284267	1.00298e-33	0.550816	7.77944e-07
MSKC-00498	0.00753426	0.0926591	7.28139e-06	0.240656	1.7095e-19	0.22593	2.86296e-13	0.286337	0.0623054	0.0994071	0.000286147	0.132383	0.000304186	0.250903	0.135945	1.7063e-14	0.228981	0.34313	0.134109	0.133818	0.409258	0.0222721	0.346299	0.175379	0.151735	7.181e-08	0.623458	0.459123	0.142985	2.10701e-22
MSKC-00499	1.00818e-08	0.258544	1.41011e-26	0.026479	9.9747e-10	2.19434e-14	1.91079e-16	0.677396	0.25362	0.0387076	0.100698	0.0806708	9.22802e-17	9.99305e-06	0.073793	0.00938055	0.056352	7.69651e-12	0.59355	0.00124777	0.196224	0.665411	0.415404	5.49068e-23	2.22095e-10	3.86568e-27	0.694184	5.84428e-11	0.333431	0.00253014
MSKC-00500	0.198195	0.485655	0.0979783	1.00739e-07	0.710249	4.61009e-14	0.720405	7.89501e-12	0.272805	2.38595e-39	0.249206	0.0767481	0.141293	0.119504	0.173071	0.00283753	0.328994	0.0104408	0.0421851	1.13152e-13	0.000250842	0.0159523	0.187631	0.0126194	7.93653e-08	0.0468206	0.0516618	1.05247e-07	0.582865	0.280667
MSKC-00501	0.00601778	0.161472	0.000183372	0.388974	0.938659	6.64203e-09	0.124339	0.0668766	0.119122	1.01533e-21	0.288887	0.705241	8.61186e-05	3.51201e-08	3.34988e-09	0.134621	0.0849856	2.15169e-12	8.20052e-17	4.11545e-27	0.000495702	0.204962	0.0620135	3.76396e-24	0.68511	0.282078	2.4005e-22	4.36202e-11	0.251987	0.148536
MSKC-00502	0.202468	0.441264	0.259262	0.0104416	0.76284	5.18661e-26	0.517461	2.88145e-15	0.299685	1.10564e-19	0.203328	0.479676	0.0550931	0.0408754	0.0631136	0.00432165	0.124691	2.37991e-07	1.96038e-20	3.638e-36	5.50599e-19	0.000208591	0.0373243	0.000177015	0.28586	0.0726451	0.000697316	0.184072	0.475779	0.264788
MSKC-00503	3.76605e-05	0.0407454	6.76323e-26	0.173982	0.0307335	0.0766709	2.19673e-08	0.447226	0.172791	0.00207623	0.104627	0.187061	4.35878e-23	0.176753	0.0473166	3.49438e-08	1.17082e-07	1.41405e-22	0.52377	0.0348361	0.0730131	0.277025	0.323543	6.53029e-29	2.98308e-12	1.63265e-31	1.0991	0.00675476	0.174741	0.0009474
MSKC-00504	0.1328	0.256244	0.150452	0.0957976	0.691028	8.54401e-13	0.607614	1.47736e-07	0.131497	2.45252e-19	0.558739	0.11574	0.0288478	0.27515	0.206107	0.0728354	0.0029984	0.117816	0.00394598	0.122879	0.0929216	0.278245	4.29883e-09	4.58797e-12	0.0143731	0.381542	0.274564	9.20176e-05	0.279926	0.39306
MSKC-00505	0.169405	0.00059111	0.0186203	0.152288	3.3345e-17	7.47766e-11	0.000469395	0.35916	0.534396	0.191437	0.00863565	0.119593	7.03501e-10	0.3617	0.270981	3.29655e-18	0.221673	0.146639	0.353039	0.451763	0.370417	0.470531	0.255043	5.18897e-05	6.37046e-30	0.00710443	0.324825	0.0312297	3.80457e-05	1.85332e-16
MSKC-00506	0.178629	3.23617e-10	8.42337e-15	0.0184324	8.4316e-06	0.14125	0.0784836	0.375791	0.259354	0.00238821	5.8141e-06	0.324429	1.18013e-20	0.412833	2.28314e-24	0.0549334	0.000909799	0.00129969	0.582422	0.191459	0.260711	0.188847	0.187722	7.36797e-15	0.141025	2.26525e-19	0.692972	0.0113888	0.554806	0.00161863
MSKC-00507	0.205192	0.243913	0.161289	5.90993e-09	0.420568	7.4326e-24	0.589294	0.168609	0.0254268	9.37017e-18	0.130913	0.313408	6.41053e-05	0.323397	0.113805	0.133069	0.32882	0.108241	0.0858627	4.42961e-06	0.0113303	0.30906	0.000305854	0.0766396	0.112118	0.15818	0.335578	1.85752e-07	0.613352	0.314942
MSKC-00508	0.107885	2.24865e-14	0.314302	0.162354	0.000847299	2.94643e-06	2.85411e-05	0.422096	0.198582	0.0491396	0.192501	3.43426e-09	3.6648e-11	0.263176	0.024402	9.72217e-14	0.254046	0.0011969	0.565331	0.0913435	0.613779	0.486774	0.130821	0.00423558	0.1201	0.00694329	0.305544	0.382859	6.8049e-11	0.183196
MSKC-00509	0.0184315	8.70168e-08	0.468931	0.274665	2.31113e-21	0.4684	3.02304e-29	0.0437962	1.93855e-18	0.34657	0.00942248	0.0495984	0.186051	0.175198	0.105888	0.359879	0.352148	0.265811	1.10284e-09	0.0358121	0.357338	1.04645e-05	0.0517074	0.563284	0.0739236	0.213981	0.0576322	0.258705	9.68455e-09	0.000265628
MSKC-00510	0.202536	0.542017	0.000538905	0.0953992	0.586208	4.60835e-21	0.774848	0.116334	0.0276258	3.87663e-17	0.240423	0.329003	0.182212	0.104292	0.171091	0.151837	0.0703705	6.82754e-10	8.10592e-07	0.000521589	8.47452e-37	0.1873	1.67277e-08	0.0633058	3.92782e-13	0.11966	0.141641	2.31043e-08	0.0477852	0.182382
MSKC-00511	0.108397	5.46942e-11	0.454079	0.0966647	0.128481	0.779472	9.98937e-12	0.159899	1.67093e-15	0.265177	0.00968334	0.365503	0.0341629	4.24268e-12	1.675e-67	0.500753	0.0333194	0.00181917	0.217405	0.252059	0.136372	0.0611274	0.0892088	0.334226	0.056533	0.165448	2.73472e-29	0.29436	0.000400491	1.52364e-13
MSKC-00512	4.92558e-05	0.468949	0.269833	0.0480681	1.0037	6.76576e-07	0.727329	2.62555e-25	0.104597	0.000993737	0.332579	0.129108	0.191564	0.00728971	0.051453	0.126456	0.123686	2.6394e-09	0.00725472	1.27585e-24	2.17389e-18	0.0502703	0.184007	3.72113e-10	0.247722	0.33063	8.79778e-19	4.50416e-10	0.406226	0.264605
MSKC-00513	0.112133	0.0769798	0.00241858	0.00677688	0.557222	0.628834	0.091952	0.0028188	0.00204734	0.217145	0.170551	0.0742166	0.186095	0.136595	2.19414e-13	0.583076	3.59404e-11	4.0283e-11	0.00707193	0.443583	7.00733e-34	4.11062e-09	0.321064	0.686014	0.0001836	0.00350235	1.0432e-10	0.289171	0.192883	0.0125099
MSKC-00514	4.38965e-12	0.476665	0.316914	6.41381e-13	0.801967	3.48071e-14	0.604757	1.11211e-18	0.122612	0.129321	0.544649	0.00102122	0.407334	0.123517	0.0252117	0.174218	1.84414e-18	6.4012e-05	0.020785	0.00767881	6.27031e-20	0.00456054	0.206786	0.0586453	0.03743	0.273467	4.10056e-13	1.3196e-13	0.339477	0.251787
MSKC-00515	0.216413	1.81268e-20	0.14147	0.180353	0.109202	0.752187	0.0418117	0.081474	1.22233e-06	0.177656	0.0756227	0.128992	0.347143	0.246508	0.000109203	0.283308	0.0044815	4.78324e-13	3.63413e-10	0.691825	8.37284e-16	5.21219e-06	0.175919	0.419809	0.525305	8.51801e-07	0.0139961	0.188016	1.29687e-09	2.17857e-17
MSKC-00516	0.182664	0.00202312	2.17264e-09	0.134837	0.371103	0.325385	0.210598	0.252892	0.178725	0.275628	0.473147	4.17618e-06	0.42579	0.00569923	1.47037e-10	0.421424	3.56893e-07	6.34834e-15	0.000824736	0.507667	5.11591e-18	0.000175928	0.170651	0.473817	0.000530746	0.122731	3.67483e-15	0.268409	0.261329	0.0172238
MSKC-00517	0.161957	0.407539	0.0523576	0.00197243	0.702269	1.4303e-17	0.786033	8.3884e-07	0.108897	5.0539e-15	0.6179	0.0853415	0.405271	0.162382	0.153187	0.0012764	0.0310076	3.79266e-05	2.6135e-09	0.00016101	1.40272e-13	0.0488032	0.0932739	8.07952e-11	3.78456e-07	0.319091	0.00183366	0.0257496	0.0493981	0.494179
MSKC-00518	0.000360468	0.304387	2.07355e-07	0.264389	9.90907e-24	0.19604	1.83197e-20	0.214432	0.172381	0.177669	1.38782e-30	1.01948e-19	0.0194363	0.434537	0.102317	0.0490246	0.667477	0.149714	7.21206e-05	0.000465453	0.624405	0.0662407	0.0181792	0.340296	0.0122687	0.288019	0.477134	1.85463e-05	0.00316609	4.49241e-10
NCIA-01751	0.236963	4.4004e-28	0.148114	0.772267	3.32941e-10	1.56563e-06	0.0644439	0.231431	0.390326	0.0294084	1.68107e-06	0.00704858	0.173766	0.236232	2.66403e-16	0.105562	0.0408935	0.014055	0.335211	0.919093	4.58099e-35	0.134516	1.16976e-05	0.156302	2.4007e-08	0.108581	1.83547e-06	5.92272e-10	0.099851	0.237714
NCIA-01752	0.0568674	0.113078	4.96068e-17	0.125157	0.334455	0.00511509	0.0850128	0.015825	0.164979	0.248884	0.000128781	0.483287	0.105698	0.230447	0.30534	8.00985e-14	0.348525	0.107081	0.117759	1.63374e-08	0.479023	9.07358e-17	1.34491e-06	0.515479	5.88572e-15	1.6349e-08	0.580607	0.0563667	0.14505	9.12706e-06
NCIA-01753	0.183335	0.297214	0.277948	0.240294	0.132988	0.421619	0.119776	0.133721	9.76626e-11	0.238158	0.128673	0.0422366	0.00477848	0.0309702	0.221483	0.0052115	0.300255	0.00985981	0.375121	0.00221592	0.436585	0.0915136	0.0297702	0.24262	5.94787e-06	0.294915	0.424691	0.300139	0.122192	0.00100897
NCIA-01754	2.04106e-21	0.30576	9.8347e-08	7.51353e-05	0.299608	0.147935	0.405208	0.00374264	0.166084	1.73412e-05	0.452439	0.225843	0.207408	0.0244156	0.116571	0.0207917	0.490628	0.126154	0.070995	3.21008e-25	0.261767	0.114519	3.43999e-06	0.381848	5.08302e-05	0.154869	0.389753	0.71921	0.173977	0.0635524
NCIA-01755	0.194348	6.73014e-25	0.441245	0.418583	1.07924e-26	5.31874e-19	0.381288	1.20602e-21	0.212493	0.00492148	0.000988839	2.43294e-23	2.44157e-11	0.272755	0.000545985	2.40148e-19	4.2336e-07	0.0477264	4.84279e-30	0.177233	2.30968e-19	0.57571	4.33259e-40	2.87116e-11	0.20439	0.434778	5.67653e-19	6.23841e-13	8.12571e-12	0.361175
NCIA-01756	0.0400465	1.06065e-09	0.00786894	0.72596	0.14926	5.74671e-23	0.262226	0.000141399	5.75771e-06	0.0353345	0.451948	0.698108	3.08497e-21	0.209175	0.0383671	4.48956e-16	0.282681	1.9624e-08	0.0694361	0.115418	8.12324e-43	0.46458	0.221075	0.11299	0.00737944	0.135662	0.333225	0.031416	0.0644483	0.135936
NCIA-01757	0.0592123	2.65132e-12	3.87824e-05	0.660804	0.000153862	0.119252	0.085591	0.173158	0.141877	0.236171	4.18318e-12	0.310376	0.308145	0.208871	0.00518229	0.273391	0.000671612	0.0344768	0.257364	0.867217	6.9673e-16	0.342702	0.183148	0.0667715	0.0543108	2.30941e-07	1.25182e-08	1.14905e-26	0.00884037	1.72763e-10
NCIA-01758	0.0935858	1.65855e-26	3.31383e-07	0.664093	2.85037e-05	0.0342408	0.239321	0.124984	0.203635	0.228491	0.0363919	0.379487	0.168774	0.177226	4.26692e-08	0.309778	6.61877e-19	0.00789376	0.260653	0.883352	4.14731e-32	0.348598	0.182824	8.03559e-05	1.39171e-11	9.18124e-16	2.88797e-09	5.79858e-30	1.74088e-06	0.00027491
NCIA-01759	1.28809e-12	2.93615e-13	6.89807e-19	0.996393	2.94333e-05	3.55704e-06	0.00563336	0.448495	0.354475	0.0716318	0.00449466	0.0249661	0.0124856	0.0886375	1.31685e-29	0.0866823	1.71647e-07	0.000434192	0.627136	0.721834	2.80865e-60	0.392375	0.271705	0.120979	3.2764e-08	1.47739e-24	1.49021e-11	0.100747	5.90895e-08	0.186122
NCIA-01760	0.226333	6.06433e-19	0.432672	0.261431	0.00026935	1.79921e-05	4.76168e-24	0.370494	0.302022	0.100488	0.0869658	0.161209	0.0975765	0.412202	4.43291e-13	9.12424e-07	1.50422e-11	0.0138011	3.59527e-07	0.290574	0.0361914	0.336819	4.94651e-07	0.024308	0.0827214	0.265762	0.282648	4.51378e-14	0.133245	0.0946953
NCIA-01761	0.317028	1.14302e-17	9.41532e-32	0.648608	1.95269e-14	1.2052e-18	0.225429	0.125126	8.08162e-19	0.0654131	0.168821	0.517089	1.01521e-24	0.000647083	0.0516023	0.0809936	0.000398135	9.82644e-25	0.392995	0.322732	2.56488e-51	0.524739	0.480302	0.338658	2.63804e-20	1.77474e-27	0.153047	4.80838e-07	0.000355997	1.66778e-23
NCIA-01762	0.30932	7.77899e-48	1.70095e-44	0.28111	0.212083	3.28787e-17	0.281124	0.0604662	1.18706e-11	0.113704	0.420086	0.732285	4.2053e-33	0.164937	0.114848	5.92442e-07	7.10266e-12	6.3339e-27	0.176799	0.495041	1.28092e-49	0.30063	0.23514	0.0958017	2.98422e-13	2.27406e-39	0.277698	3.79471e-20	0.229922	3.70371e-10
NCIA-01763	0.272362	8.15911e-45	0.292947	0.174673	0.0170965	2.7936e-11	0.202597	0.242305	0.338065	4.15839e-08	0.0989282	8.64787e-23	1.28766e-08	0.192042	2.43072e-42	0.0216357	1.92939e-12	0.0099284	4.83345e-25	0.498579	1.10052e-33	0.461289	2.46621e-19	1.18421e-27	0.117614	0.283745	2.19081e-22	3.11517e-25	1.36383e-15	0.789527
NCIA-01764	2.05942e-08	0.138604	0.210013	0.663815	4.0536e-08	0.495926	2.93158e-13	0.266498	0.00379081	0.375428	2.81278e-08	2.17591e-17	0.168267	0.000927616	0.0686829	0.376572	0.0167015	0.00485779	0.364949	0.425734	7.37919e-08	0.154612	0.310589	0.000708265	0.0163713	0.430933	8.69489e-12	0.123523	0.00385477	0.00992854
NCIA-01765	1.79401e-06	0.125868	0.409703	0.58706	5.7876e-16	0.523336	0.332971	0.285906	1.97877e-07	0.0687189	0.000266976	3.18867e-25	0.473375	0.000445356	1.80764e-15	0.268217	0.0540851	0.0981029	0.294741	0.217598	5.89957e-05	0.280302	0.226473	0.197149	0.0110163	0.300445	2.88749e-17	0.0291586	0.0466125	1.80853e-07
NCIA-01766	0.126015	3.60758e-05	0.174791	0.0589274	0.0313389	0.756051	1.48437e-07	0.059184	0.0388957	0.357641	8.80584e-10	0.611061	0.223398	0.111083	0.200602	0.300209	0.00560521	0.175447	0.0816679	0.132236	0.274344	0.00154654	0.0800674	0.0740543	0.071433	0.270971	0.0528275	0.0240432	0.116025	0.112995
NCIA-01767	0.237237	2.64752e-21	4.16205e-12	1.17592e-07	6.63691e-06	0.468693	0.202893	0.0733734	0.00916445	0.405982	3.3983e-11	0.331113	0.109645	3.67783e-16	0.198304	0.476265	0.00330434	0.0827714	0.180045	0.47381	0.295476	0.188634	0.184101	0.409477	8.13915e-14	8.35616e-11	0.0188954	1.1352e-18	2.07311e-14	0.147378
NCIA-01768	0.292184	0.230907	2.65117e-20	1.5805e-09	0.0512109	0.0508827	0.535026	0.000251503	0.251542	5.45783e-05	0.226305	0.423512	0.369267	1.40852e-08	0.419635	9.21322e-11	0.557741	1.01939e-07	0.176004	1.53046e-40	0.127481	1.30978e-26	0.267274	0.147611	0.000682946	3.05095e-20	0.355421	0.114631	0.277216	0.0960668
NCIA-01769	0.0743216	1.72801e-27	1.15545e-15	0.225095	1.35155e-07	0.386326	0.00335703	0.319164	0.0443848	0.336015	0.137768	0.489197	0.00773285	0.00642257	0.239119	0.364764	0.112705	0.126812	0.347974	0.582261	0.0468056	0.0878919	0.358377	0.247818	0.000278634	5.87528e-30	0.031462	3.61214e-14	7.99717e-15	3.74981e-13
NCIA-01770	0.0804224	1.79272e-08	1.68152e-06	0.000337834	0.438974	0.435907	0.277355	0.0682796	0.00938175	0.255645	0.296476	0.626466	0.15345	2.59432e-06	0.0941199	0.0384982	0.272396	0.21901	0.000304808	0.174168	0.326391	0.00254162	0.0682469	0.2193	0.0882068	1.98951e-10	0.48631	9.81149e-13	0.219013	0.00186055
NCIA-01771	0.0503618	0.276926	0.142066	0.704838	1.34396e-10	0.142899	0.226476	0.422349	0.439235	0.0640719	1.40516e-12	0.0947209	3.85169e-07	0.0107756	0.0416064	0.240073	0.000950568	1.58277e-05	0.582259	0.154995	2.24205e-35	0.269503	0.281733	0.340124	3.60775e-06	0.0151288	5.56703e-12	0.173999	0.0553417	0.210101
NCIA-01772	0.317182	0.164496	0.308491	0.0861088	0.104286	0.174126	0.0295893	0.311671	0.139897	0.21021	9.43713e-08	2.9319e-05	0.130423	0.0488045	0.247599	2.34063e-14	0.187589	0.0748	0.368962	0.110221	0.437648	1.30217e-08	0.104806	0.293301	1.28199e-05	0.232911	1.21039e-08	0.136446	0.296369	0.00205546
NCIA-01773	0.000314686	4.58844e-21	0.102845	0.509253	1.72707e-06	0.194591	1.66815e-13	0.284714	0.0465293	0.357485	1.56866e-14	0.341413	0.0624503	0.320824	1.13388e-05	0.173068	9.46507e-06	0.00566513	0.283155	0.631854	6.84908e-05	0.115544	0.230323	0.12202	0.0628408	0.150086	4.31683e-16	1.05834e-11	7.408e-15	7.60515e-17
NCIA-01774	0.0010005	5.84675e-31	3.91648e-18	0.442406	0.00669516	0.374765	0.0986882	0.216371	0.074301	0.387209	9.29056e-05	0.439255	0.13406	0.080447	0.179836	0.239769	0.0736714	0.145135	0.262195	0.530384	0.0977244	0.0618865	0.256072	0.254185	1.34773e-11	1.32176e-31	0.000148253	2.42123e-11	9.17818e-13	1.0086e-09
NCIA-01775	0.415726	0.116771	0.255801	0.429824	2.91232e-13	3.34911e-20	3.15789e-07	0.27317	0.300406	3.7295e-10	5.59283e-22	1.10568e-16	6.12658e-30	0.319827	0.0659213	0.102761	0.225454	0.0296816	1.15555e-32	0.305023	5.36913e-23	0.52978	7.84773e-09	0.0190011	0.428289	0.241534	2.07271e-06	0.111389	0.855765	1.37539e-11
NCIA-01776	0.227958	0.226105	1.25377e-33	2.74582e-07	0.00595038	1.44104e-13	1.62292e-21	0.256961	0.063637	0.219372	3.97993e-19	0.384142	4.84719e-19	0.177189	0.287413	0.297919	0.406647	5.95704e-12	9.8132e-17	0.126502	0.145855	0.324246	0.0243114	0.427703	0.12583	5.74275e-22	0.421345	0.00188618	0.889529	1.37002e-19
NCIA-01777	0.0271878	0.427117	0.244901	0.000879266	1.50163e-05	0.340414	1.25191e-05	0.114095	0.037657	0.110305	0.188909	0.0623754	0.121398	0.140056	0.381234	0.277674	0.304118	0.0576279	0.28807	6.94005e-12	0.0834409	0.0801105	0.0154654	0.0898864	0.177222	0.352028	0.488312	0.518343	0.192302	0.020119
NCIA-01778	2.27896e-05	0.0634344	0.348138	3.14074e-06	0.248764	0.00017858	0.232503	0.163654	0.187934	1.06645e-08	0.131425	0.0802389	0.225861	0.477129	3.89514e-18	0.000785187	0.195615	5.5783e-09	5.71486e-09	1.48053e-20	0.21646	0.0129181	5.10605e-06	3.85779e-17	0.278673	0.559024	0.492902	0.00341404	0.259199	2.06021e-07
NCIA-01779	0.282322	0.276579	4.59037e-06	1.15918e-09	0.161661	0.235711	0.00594129	4.54392e-10	0.115621	0.184153	0.0684908	0.0800571	0.107881	5.85925e-13	0.0921974	0.266566	0.196064	0.266536	0.387505	0.253871	0.44877	3.37789e-09	0.379165	0.415131	0.320268	1.78972e-05	0.0380526	0.169749	0.0258026	0.000183786
NCIA-01780	0.244805	0.194358	0.41384	0.000291556	0.0853645	0.208235	0.0272965	0.0596036	9.61203e-05	0.0846924	0.230799	3.82471e-41	0.204633	0.299538	0.00333196	0.00522676	0.384857	0.264965	3.80335e-18	3.51228e-09	0.331243	5.98073e-06	0.253613	0.159459	0.343287	0.330285	0.362342	0.0763757	0.144651	0.199041
NCIA-01781	0.490018	0.141945	7.94537e-05	9.89111e-20	0.144873	9.09198e-08	0.403115	2.77615e-13	0.00622852	1.81394e-19	0.201465	4.91596e-07	0.254454	0.28371	4.16342e-05	1.24767e-07	0.209779	0.000916169	1.42892e-16	1.74189e-17	0.321853	0.0490476	0.000407024	0.216954	0.535148	0.640695	0.0592956	0.118951	0.0391003	0.405293
NCIA-01782	0.203691	0.319447	0.060542	6.20701e-10	0.397444	0.302247	0.134571	0.0996589	0.0378047	0.192611	0.245158	0.096433	1.80186e-05	0.168513	0.170266	1.92415e-09	0.171121	5.62383e-11	0.108651	1.49318e-19	0.3731	3.41127e-09	0.123724	0.205789	0.181058	0.159313	0.862534	0.433996	0.143517	0.199395
NCIA-01783	0.670097	0.00682408	7.02485e-42	0.0863327	0.033397	5.68639e-05	0.41969	2.33474e-11	0.281438	0.000723655	0.170536	0.25086	6.17649e-11	0.110571	0.403878	1.08225e-12	0.390677	0.000214998	0.343767	1.69955e-20	5.30473e-18	0.000581995	0.155412	0.653725	0.400175	2.58862e-16	0.188189	0.41473	0.103975	4.16161e-05
NCIA-01784	7.23428e-11	0.440964	4.48778e-29	6.24218e-09	0.662084	0.431015	0.461014	0.127411	0.00121084	1.69104e-19	0.404124	8.98465e-21	0.336932	2.92556e-06	0.117483	0.0281882	0.401307	0.000234201	0.0877059	5.91731e-22	0.189972	1.14275e-10	0.428977	0.134937	0.114782	2.39769e-13	0.479266	0.559846	0.292056	0.11349
NCIA-01785	6.5607e-09	0.487734	0.311373	0.610829	0.0127532	0.0956135	0.501801	0.223789	1.18732e-13	9.01207e-25	0.468609	1.23052e-17	9.83001e-19	0.00528761	5.07993e-24	0.103008	0.226537	0.000563431	0.37071	4.97925e-12	1.81372e-23	0.214963	0.263966	1.11252e-11	0.0243109	0.494987	5.54325e-06	0.379615	0.0103399	0.389516
NCIA-01786	3.1079e-36	0.552895	4.50298e-09	7.11851e-15	0.250464	0.12845	0.00323967	6.51843e-05	0.058559	7.43891e-19	0.140871	7.0682e-07	4.65883e-07	0.478584	0.00162795	2.67091e-21	0.445352	1.03342e-09	0.000367395	2.40747e-30	0.107568	2.25424e-15	0.0788967	0.0686618	0.411416	0.355072	0.595781	0.351417	0.184922	0.478306
NCIA-01787	0.605358	0.273469	7.95549e-08	7.06562e-15	0.240641	0.240822	0.00668813	4.35975e-05	2.24204e-08	0.310188	0.101412	0.0036993	0.0408354	1.23562e-11	0.00131849	0.00676735	0.335287	0.329009	0.293076	5.45052e-08	0.494297	5.38367e-07	0.308558	0.365951	0.0629365	2.3498e-08	0.324054	0.464079	0.143431	0.0578908
NCIA-01788	0.292465	0.157885	0.000558951	2.55761e-05	0.30261	0.36396	0.029095	0.00731496	4.99423e-12	0.353638	0.0115438	6.06354e-17	0.0723325	8.68706e-18	0.0181065	0.22138	0.277755	0.234069	0.322909	4.31107e-10	0.48504	2.1558e-14	0.513886	0.358444	2.37675e-06	5.18832e-06	0.409619	0.19562	0.243582	0.000522934
NCIA-01789	0.000289226	0.192231	0.280326	0.503867	0.00563762	0.20765	0.276969	0.0383231	0.0658186	0.326979	6.03937e-05	6.74529e-18	0.264964	0.0185265	0.212077	0.284599	0.258904	0.182991	0.486245	0.464672	0.125681	0.0290601	0.32126	0.0100905	0.140396	0.176802	3.85044e-10	0.00429498	8.05063e-07	0.0621869
NCIA-01790	9.73816e-12	0.536783	0.145554	4.03204e-06	0.5969	0.381692	0.424682	0.0839411	9.28059e-05	3.22267e-20	0.0583677	0.0169861	0.246229	0.294763	3.61693e-09	0.002703	0.563227	0.0462478	0.0232045	9.49346e-12	0.294743	1.83949e-06	0.000126588	0.00217152	0.362388	0.122681	0.576082	0.431172	0.0834076	0.0377676
NCIA-01791	0.289327	0.265403	8.89718e-18	4.30969e-20	0.237399	3.83726e-08	8.52231e-06	1.04164e-11	0.250562	7.15613e-25	0.259458	0.0645356	2.34211e-07	0.118299	2.49272e-16	8.41671e-10	0.493115	0.284656	0.1417	1.31755e-32	0.326092	8.55516e-11	0.285473	0.115518	0.32599	0.115635	0.323429	0.68783	0.268539	0.2206
NCIA-01792	0.341489	0.496175	2.11559e-18	1.04221e-12	0.313745	0.00661691	0.353519	4.6796e-12	0.0581233	9.80569e-19	0.192752	4.45512e-10	0.174255	1.68007e-11	0.0908043	0.461984	0.37799	0.000141133	0.000579994	2.09446e-30	0.388396	3.34422e-20	0.263213	0.137599	0.395178	1.69798e-08	0.236138	0.68399	0.349432	0.296298
NCIA-01793	0.315923	9.62415e-39	0.523765	9.50048e-09	9.48565e-13	1.45207e-23	0.392452	9.84529e-15	0.000277904	0.192125	6.03459e-23	1.06034e-48	1.81565e-14	0.25732	0.043801	2.44207e-13	9.20296e-27	0.229537	1.63383e-60	0.209261	0.0013653	0.339499	2.04428e-55	2.00666e-43	0.381899	0.337104	1.59866e-62	7.04249e-68	2.44899e-17	0.445307
NCIA-01794	5.39297e-15	0.435059	0.192882	0.36039	0.129526	0.133378	0.489339	5.04043e-09	0.152379	2.04203e-11	0.490716	6.5485e-07	1.28486e-13	0.0495986	1.26642e-29	0.164387	1.0532e-09	0.100687	0.226243	0.0802895	1.41432e-16	0.392287	0.1626	9.56173e-16	0.297586	0.32426	5.63318e-17	0.192015	7.15817e-06	0.584137
NCIA-01795	8.84513e-16	0.298703	0.266145	0.327968	0.125847	0.541825	5.26898e-06	8.50577e-05	6.69679e-30	0.416578	3.78384e-15	1.26303e-79	0.479803	0.0449693	0.106064	0.272096	0.000456831	0.310723	0.41221	0.0301345	0.301647	1.32251e-26	0.221626	0.00019679	1.08684e-10	0.284548	2.04286e-34	4.15068e-16	0.204744	1.29736e-05
NCIA-01796	0.0178477	0.526813	0.147475	0.0590107	0.856124	0.0708887	0.413985	0.1561	1.68337e-14	4.84183e-30	0.480294	1.51269e-12	0.121317	1.05246e-07	0.24704	0.253724	0.280806	2.19463e-06	0.00625975	0.000201933	0.479871	1.92179e-09	1.57328e-08	0.319072	0.00222828	4.74358e-06	0.255148	0.67555	0.325427	0.131705
NCIA-01797	0.000225692	7.12796e-34	0.248657	0.567621	1.1348e-17	0.220206	0.0876871	0.169835	0.000185732	0.14984	1.01143e-10	1.15935e-36	0.255726	4.60083e-12	2.31563e-16	0.413744	1.73223e-20	0.31485	0.528677	0.56257	9.29293e-13	0.173647	0.426739	3.00815e-06	1.57502e-05	0.0711094	5.75879e-13	1.9182e-05	0.00284381	0.166917
NCIA-01798	0.275147	5.37409e-24	0.162613	0.00387302	4.34567e-23	0.0842942	0.0960386	0.263224	8.63992e-06	0.341262	8.48604e-23	0.320659	0.174372	0.315088	0.165265	0.546633	5.15133e-20	0.38934	0.305469	0.192488	0.161089	1.98115e-15	0.20497	0.23108	1.63366e-06	0.001242	6.08771e-31	3.45555e-27	0.349905	4.41503e-26
NCIA-01799	3.51998e-05	8.08485e-23	0.0484704	0.0817927	2.12506e-16	0.361518	0.376774	0.0915352	1.64966e-10	0.393366	1.42374e-14	3.94341e-28	0.427429	0.220355	0.189196	0.471808	1.04653e-16	0.371281	0.318198	0.247624	0.366423	7.83668e-10	0.20943	0.122713	5.09153e-12	0.115315	9.33425e-19	2.5155e-17	0.0570454	0.154093
NCIA-01800	5.45918e-29	0.281577	4.44316e-25	8.33544e-06	0.275401	5.16017e-06	3.40113e-40	0.510879	0.104623	3.32381e-12	1.26932e-08	0.414377	0.237041	0.270794	0.0830217	0.000120025	0.231302	1.68936e-23	0.0936018	2.07665e-14	5.54636e-08	8.05662e-05	0.0902583	0.000907755	0.0866707	0.0939073	0.698868	0.170472	0.447523	0.197571
NCIA-01801	7.41151e-06	0.338488	6.71514e-11	1.02923e-23	0.206871	0.0783519	1.06733e-09	0.188788	0.170175	4.84032e-24	3.26278e-13	0.606104	2.63807e-06	0.651874	0.155736	0.0155533	0.0440948	4.00031e-15	8.297e-11	1.57006e-18	0.0714907	0.130974	1.39793e-07	1.449e-16	0.530258	0.0031451	0.342075	0.00114612	0.348243	0.509911
NCIA-01802	0.459906	1.16775e-15	0.283772	5.07827e-08	0.00321712	0.0322325	0.326807	2.23178e-09	0.370954	0.0700988	0.229142	0.269162	0.168026	0.443426	0.207944	3.44547e-07	0.376683	6.76175e-06	1.75818e-06	2.30257e-13	0.300016	0.0339077	0.000531157	0.128623	0.22259	0.197475	0.154432	0.144176	0.146787	0.294493
NCIA-01803	3.98482e-08	0.104319	0.451671	0.0797451	4.71354e-11	0.067134	0.430498	0.231238	0.385686	1.3329e-06	0.415954	0.166743	3.60563e-07	0.383682	1.64643e-16	0.1196	2.62369e-05	0.00200726	0.00254386	1.13581e-08	0.00019416	0.324495	0.0607283	8.21964e-24	1.00114e-07	0.350824	0.265055	1.79004e-15	0.314438	0.270449
NCIA-01804	1.45639e-16	0.265751	3.57873e-29	9.76177e-08	0.520975	0.40903	0.197913	0.160371	0.00544774	5.87861e-16	0.104873	0.552294	0.435701	0.0281026	0.0985797	0.0743276	0.0996693	4.39482e-11	0.186544	5.56838e-27	0.164788	3.51507e-15	0.343122	5.51647e-09	1.0559e-14	9.51434e-22	0.57955	0.53197	0.296118	0.245954
NCIA-01805	0.259707	0.179177	0.0939114	1.48293e-15	0.00288024	0.392478	6.3126e-06	7.88705e-17	0.228726	0.254894	9.31427e-23	0.701108	0.0531468	0.497949	0.215248	0.20396	0.0869034	0.0597771	3.52431e-08	2.58697e-17	0.0888673	4.25576e-09	2.76443e-16	0.193452	0.311264	0.193942	3.69092e-08	1.37428e-05	0.108472	0.254653
NCIA-01806	0.135841	0.280899	0.09811	3.83835e-16	0.485487	0.320993	0.000187215	0.0410453	0.159648	5.69833e-10	0.139156	0.445955	0.247242	0.0696095	0.0382312	0.107755	0.307496	0.15781	1.11485e-05	2.46028e-15	0.174099	8.35269e-15	0.184675	0.181241	0.00513109	0.111286	0.404098	0.392725	0.272245	0.0054665
NCIA-01807	1.13506e-05	0.20996	0.383971	2.73074e-05	0.289852	0.353718	0.0926923	0.180359	0.225562	0.0644047	0.00257296	0.0468575	0.0682853	0.190581	0.060817	0.301512	0.166849	0.0542608	0.607627	0.034202	4.27009e-05	5.7552e-05	0.307745	1.0735e-08	0.0234637	0.241992	5.40123e-08	0.407087	0.230608	9.71901e-05
NCIA-01808	0.251755	1.089e-11	0.512438	0.315522	4.95404e-10	0.255535	5.32021e-09	0.217138	0.194439	1.12442e-06	0.158066	0.374685	0.00271422	0.312317	4.68618e-08	7.99715e-06	1.94666e-15	0.000301269	0.0877746	1.58692e-07	0.188379	0.121889	0.242412	2.28045e-23	1.20741e-13	0.320891	6.36647e-13	0.172965	0.242447	0.371096
NCIA-01809	2.71132e-14	0.531462	0.0130578	1.26721e-05	0.803574	0.119084	0.279896	0.00962184	0.0325336	2.96178e-26	0.325802	2.04517e-09	0.0996671	0.0838066	0.268998	0.000175868	0.48714	0.0517494	0.0574168	2.50019e-16	0.333586	1.48201e-05	1.71082e-12	0.205479	0.27564	0.0415047	2.29266e-14	0.6603	0.190774	0.280232
MSKC-00258	0.101666	0.168313	0.124224	0.057437	8.73667e-21	0.00199167	0.410792	0.28399	5.98672e-09	0.464446	0.144712	2.35213e-09	0.0403507	4.93787e-14	0.00217133	1.0101e-08	0.0286894	0.167643	0.539443	0.000838313	0.0401732	0.575042	8.83533e-08	0.673533	0.170441	0.0132113	0.00407832	1.91097e-10	0.722994	0.0444883
MSKC-00259	0.0521755	0.102892	0.022394	0.194973	5.48955e-06	0.382583	7.98868e-13	0.404681	5.65473e-21	0.196495	0.139541	1.11587e-17	0.127705	0.000431947	0.183933	0.284523	0.190858	5.80389e-10	0.0737858	2.01511e-13	6.60576e-09	0.374447	0.178345	0.0938823	0.193586	0.419317	0.000155861	0.0426363	1.32	8.67937e-07
MSKC-00260	0.00723197	0.161059	3.96204e-07	0.15632	6.38237e-09	0.367374	9.68616e-08	0.385868	1.14929e-14	0.246984	0.0834197	3.76112e-17	0.164427	1.02621e-07	0.151746	0.224381	0.240476	3.89505e-14	0.2006	4.23e-12	5.30878e-09	0.354796	0.22292	0.182168	0.0943516	0.376593	1.12486e-07	0.0306033	1.27296	2.14623e-08
MSKC-00261	0.230919	0.0372468	0.365982	0.173014	3.73162e-11	0.103566	0.0639137	0.388407	0.000121323	0.0913556	0.445604	0.0976301	0.0386671	4.63212e-05	0.15548	0.243353	0.30897	0.00666869	0.0179871	0.2638	0.163849	0.0630407	0.906985	9.15196e-11	0.337465	0.037712	0.000618605	0.0046215	0.327868	0.0500724
MSKC-00262	0.12351	1.38564e-06	0.357177	0.000192914	8.33255e-16	0.148196	0.0965377	0.390696	4.33511e-10	0.101259	0.498212	0.335875	0.0704327	6.21483e-13	0.175409	0.288814	0.392449	2.90116e-05	5.41923e-05	0.276077	0.196392	0.0119059	0.705858	0.00113026	0.26387	0.0138509	0.0573793	0.0381587	0.519157	0.136214
MSKC-00263	0.0230941	0.000355545	0.256745	0.111946	0.161123	0.00266003	0.108846	0.112894	0.0986489	0.145	0.494627	0.159404	1.0762e-09	0.00400081	0.155448	0.271687	0.63511	0.0490796	0.031139	2.72198e-07	6.64584e-06	0.090301	0.651654	6.56978e-08	0.375241	0.0357915	0.2213	0.331447	0.628014	0.184177
MSKC-00264	0.231469	0.044712	0.386733	0.0838114	6.45121e-18	0.0674628	0.0332054	0.429281	7.04595e-08	0.101585	0.465223	0.0139808	0.0470447	3.88639e-08	0.112125	0.195086	0.26601	0.00591178	0.0490422	0.422444	0.238215	0.0904005	0.822944	7.27023e-09	0.237484	0.00507791	0.0216864	7.40109e-07	0.564097	0.028752
MSKC-00265	0.21765	0.047729	0.363815	0.0448196	8.94404e-12	0.123113	0.151956	0.273246	1.2089e-05	0.140706	0.440528	0.319023	1.51475e-08	4.30211e-06	0.123244	0.2205	0.460463	3.83859e-06	0.00934001	0.31779	8.84975e-05	0.0672441	0.772167	6.58697e-06	0.280819	0.251571	0.0418833	1.47638e-07	0.336046	0.0782577
MSKC-00266	3.26736e-11	0.504243	0.23724	0.0956368	6.6491e-13	5.1071e-10	0.268132	1.14264e-06	3.0715e-11	0.364664	0.0546538	0.0572187	0.065213	2.65116e-10	1.67321e-28	0.0600956	0.00498926	0.0233211	1.09876	0.0299878	1.36567e-12	0.557409	0.000457101	0.553683	0.00462204	0.101422	6.92594e-12	1.91671e-10	3.0514e-05	2.64736e-18
MSKC-00267	1.01023e-11	0.506906	0.221586	0.127507	1.77827e-10	2.97391e-14	0.226724	0.0019625	1.53544e-17	0.361199	9.34136e-10	0.0574047	0.0207661	1.00506e-11	2.11015e-36	0.0868367	0.0102768	0.000291122	1.21173	0.000491788	5.4751e-13	0.512216	0.0169855	0.560934	0.00282227	0.00210884	5.89793e-19	9.94483e-14	3.13054e-06	5.78527e-20
MSKC-00268	6.52217e-10	0.473848	0.207732	0.113605	1.53263e-09	1.36217e-13	0.241406	0.00100196	5.03511e-19	0.36347	5.83863e-09	1.82754e-07	0.0456217	2.10726e-11	5.61772e-32	0.0743896	0.000237649	2.70498e-05	1.18821	5.95006e-05	2.51754e-21	0.498642	3.11853e-09	0.566387	0.106474	0.123166	2.93454e-24	1.75322e-13	0.0308264	2.77412e-19
MSKC-00269	7.66028e-12	0.095974	0.152352	0.00343207	1.20544	4.04433e-07	7.81008e-05	7.70324e-14	0.295549	0.0344942	0.120404	0.0344412	1.17006e-10	0.188256	0.2086	0.296593	0.0864905	0.0858893	0.0575714	8.51587e-20	0.0268966	6.69645e-08	0.0274786	5.10488e-09	0.860508	3.52928e-12	0.568168	0.216037	6.97678e-05	0.231302
MSKC-00270	0.108343	0.289074	0.606827	0.256937	0.459028	0.319772	1.02639e-11	5.50879e-21	0.0778717	0.156847	2.74079e-09	0.0353355	0.0416733	0.25317	0.109293	0.135231	0.131406	0.00896476	9.85933e-14	0.0969832	0.00766493	1.63681e-11	0.53121	0.0285045	0.159401	0.122987	7.12577e-10	9.47988e-05	0.0441212	0.11019
MSKC-00271	0.00115286	0.0800577	0.0518586	0.0350562	1.59571	1.10426e-15	0.080104	0.000287604	0.262245	4.27763e-09	1.02255e-09	0.0779932	2.97165e-18	0.0831648	0.0901385	0.236486	0.0381744	0.145042	0.12087	7.7976e-15	2.06065e-05	9.03145e-05	5.13072e-06	6.93155e-11	1.29984	2.54012e-23	0.024836	0.0116692	2.03502e-11	1.35854e-15
MSKC-00272	0.163529	0.098573	0.260045	0.00197282	0.470817	0.0940553	0.0724821	1.559e-06	4.26593e-06	3.52255e-34	0.509008	0.194346	0.000263906	0.292732	0.124194	0.511306	1.02576e-18	5.48702e-16	0.0166316	4.03638e-05	0.323285	1.85367e-14	0.340776	2.76235e-10	1.40018e-06	0.44778	0.343962	0.228427	0.0162981	2.58746e-06
MSKC-00273	0.0609692	2.4515e-28	0.092025	2.31084e-22	1.19811	1.45742e-14	0.19854	7.18209e-10	0.509509	0.0593789	3.35997e-19	0.081643	1.60848e-24	0.0142308	0.0388145	1.1908e-07	2.25469e-13	0.246432	2.20575e-10	8.73652e-13	0.000167491	1.15989e-15	4.04203e-29	1.48291e-15	1.4074	3.22603e-30	3.21256e-18	8.11776e-18	4.38375e-26	4.64773e-34
MSKC-00274	0.0278375	0.0685092	0.00205479	0.240531	2.79154e-17	0.0157769	0.353784	0.348389	2.80515e-06	0.283057	9.75616e-07	6.52972e-06	0.00978582	6.91351e-11	5.0933e-13	0.0136974	0.185389	0.0736429	0.958105	0.189648	3.80695e-10	0.627803	1.42735e-14	0.335534	0.0627704	0.643463	1.97975e-07	0.06904	0.450632	1.86603e-14
MSKC-00275	0.000759831	0.0376286	3.58828e-05	0.217716	2.61952e-24	0.117821	0.341483	0.336677	7.70277e-09	0.314077	0.0089993	1.14692e-06	0.103067	1.00684e-07	0.00136101	0.0336746	0.158097	0.216852	0.754998	0.216334	0.2379	0.50563	1.01308e-13	0.479531	0.00120003	0.297844	4.36243e-05	0.0523119	0.676839	0.000774927
MSKC-00276	0.00703703	0.0533532	3.54408e-06	0.184133	0.029153	0.363989	0.010745	0.285145	0.000511963	0.154092	0.000121061	4.6912e-10	0.148661	0.126514	0.248613	0.298292	0.377315	0.148494	0.000121975	0.138208	0.0983162	0.167273	4.48065e-06	0.00225732	0.00156968	0.390046	0.00563308	0.297694	1.33116	0.0966648
MSKC-00277	0.190498	3.31615e-07	0.318809	0.0355537	3.06551e-18	0.051951	0.26714	0.282648	6.23602e-08	0.0794597	0.156813	0.261148	0.0357558	0.165356	0.149145	0.000912626	0.346144	0.0725268	0.0462173	1.15628	0.138122	0.00451931	0.337752	0.00359528	0.0119125	0.274962	6.30899e-05	0.104659	0.453757	0.106037
MSKC-00278	0.0651213	0.175844	0.211112	0.0655968	4.44361e-13	0.261668	0.303151	0.216191	6.27267e-06	0.1568	0.00328798	0.519516	0.172604	0.0647266	0.2194	0.19952	0.289839	0.0775631	1.01631e-07	0.969727	0.33646	1.66048e-08	0.257389	6.59585e-05	0.0152264	0.0583746	3.35674e-11	0.06785	0.286687	0.184505
MSKC-00279	0.242296	0.0142807	0.165327	0.138098	3.31394e-07	0.192685	0.396251	0.105773	1.54403e-06	0.0475226	0.242649	0.58065	0.0688462	0.158126	0.227769	0.158643	0.490208	5.47487e-08	0.0026004	0.692657	0.168697	3.14252e-05	0.413616	1.73635e-06	4.81876e-06	0.119224	0.0108499	0.188824	0.372428	0.193261
MSKC-00280	0.211253	5.95486e-08	0.288971	0.0340921	3.7149e-11	0.0747623	0.392318	0.157687	6.99093e-05	0.0495812	0.11487	0.25792	8.29391e-05	0.269784	0.20703	0.0477488	0.479364	9.25348e-05	0.0947139	0.873277	0.184407	0.00169465	0.43974	2.95085e-07	0.00109782	0.182962	0.0592049	0.217991	0.596967	0.145675
MSKC-00281	6.13799e-05	0.222276	0.0969663	0.190573	3.82039e-15	0.102406	0.433354	0.199556	2.4061e-07	0.385872	0.0769517	0.000616271	0.102103	0.000935232	0.110528	5.39803e-07	0.0212257	0.0956404	0.703564	0.241636	0.00406034	0.786555	0.00115549	0.506542	0.00821192	0.185672	0.136958	1.665e-18	0.199583	2.47779e-12
MSKC-00282	0.000166032	0.0771929	0.414278	0.128825	3.78025e-26	0.372123	0.235399	0.32147	4.02059e-15	0.110067	0.0020844	8.93394e-43	0.148967	0.256055	0.195384	7.51402e-07	0.17069	0.0850956	7.60042e-12	0.721079	0.155799	1.28205e-08	0.600683	0.0131657	8.62291e-11	0.235606	0.0440827	1.44196e-15	0.067896	0.0720328
MSKC-00283	1.51796e-05	0.136324	0.125522	0.227703	3.2386e-06	0.122643	0.45374	0.103529	5.21805e-06	0.326259	0.204676	0.000478308	0.0734485	0.0686514	0.271426	1.23618e-06	0.205154	0.16618	0.509299	0.174455	0.000382155	0.595386	0.0479775	0.294618	8.97615e-07	0.143508	0.416984	6.52063e-12	0.363751	0.054217
MSKC-00284	0.0544643	1.21104e-10	0.62526	0.425082	2.80077e-06	0.259121	0.297094	0.00935774	6.84686e-07	0.0743534	0.217393	5.51147e-05	7.67314e-05	0.178699	0.228629	0.132833	0.27106	0.00336163	1.46472e-06	0.545299	0.0113571	0.0635802	0.529636	3.29572e-11	0.173992	0.204468	0.233393	8.85772e-18	0.00734182	0.0757543
MSKC-00285	0.016592	0.00437944	0.619412	0.376931	2.55512e-25	0.255421	0.219927	0.243744	0.000777002	0.180512	0.0118303	8.94092e-16	0.0953591	0.152998	0.107643	1.53169e-06	0.000580358	2.48261e-06	8.7851e-13	0.845684	0.131175	2.32496e-07	0.630624	3.09047e-07	5.75908e-08	0.0424608	4.80182e-08	1.61169e-27	1.48861e-13	3.08224e-16
MSKC-00286	0.0321211	0.00129794	0.557515	0.395217	0.136748	0.192601	0.497299	0.0367469	0.000714202	0.17507	0.133006	2.07513e-21	0.00421057	0.288428	0.144102	0.101664	0.137109	0.0332223	1.68303e-09	0.497814	0.130062	1.73164e-07	0.539952	1.13305e-14	0.234893	0.0335633	0.202699	2.4196e-13	7.84636e-06	6.12357e-11
MSKC-00287	0.0736617	0.0281392	0.554441	0.399007	2.38013e-11	0.305557	0.343447	0.022458	6.5506e-05	0.1025	0.295469	0.220595	0.00235456	0.0974993	0.30692	0.199446	0.191221	0.00119688	0.000194559	0.512148	0.0851843	0.0255688	0.54152	5.2682e-07	0.00984473	0.0869503	0.283247	9.80205e-17	0.000650323	0.0390759
MSKC-00288	0.0899687	0.0109196	0.608617	0.421573	1.0087e-27	0.298081	0.294921	0.237241	0.000324224	0.164517	0.0002129	1.75275e-17	0.103466	0.121276	0.195657	1.80732e-09	3.87997e-06	0.00209614	2.15833e-09	0.791273	0.16316	1.28533e-05	0.650058	4.04343e-05	1.53654e-09	0.0284619	7.88702e-06	4.01849e-25	2.57789e-11	8.72195e-10
MSKC-00289	5.68296e-07	0.138397	0.32101	0.105494	1.15561e-19	0.0861149	0.274218	7.03705e-13	1.70727e-07	0.504627	0.162083	7.42334e-10	0.0305159	4.04875e-18	4.76857e-41	0.186841	9.99854e-06	0.265585	0.794918	0.130097	0.00407657	0.482078	2.49316e-15	0.688983	0.122479	0.0871653	2.95664e-07	1.37722e-14	0.049759	2.83357e-08
MSKC-00290	7.20353e-16	0.227748	0.179039	0.242451	0.0579065	0.332722	0.167583	2.71034e-15	0.00131875	0.462148	0.0129236	0.00160166	0.0370445	3.283e-09	1.23953e-39	0.264711	0.173101	0.0749102	0.785355	3.67906e-09	9.79788e-16	0.314002	0.127557	0.523645	1.59803e-05	0.265766	4.90729e-08	6.37773e-05	0.325768	4.79006e-06
MSKC-00291	1.05899e-08	0.152565	0.30672	0.167068	9.6366e-26	0.0483263	0.234497	6.34051e-06	6.19572e-17	0.514703	0.142035	5.28453e-19	0.0373307	1.09328e-17	1.11716e-57	0.116572	0.0492653	0.252155	0.86445	0.116721	0.019175	0.458987	3.42171e-10	0.686952	0.165645	0.116473	2.27618e-13	2.63638e-10	3.65044e-07	4.69309e-17
MSKC-00292	0.0480719	0.0634983	0.429809	0.352749	0.21751	0.000169289	0.0377251	2.05938e-26	0.267417	0.195892	0.167273	0.00603584	0.00016143	0.23541	4.20678e-06	0.476643	0.380038	0.116932	5.73223e-10	0.0300086	1.3785e-15	2.89383e-05	0.532507	9.44168e-12	0.298338	0.477374	0.0441205	0.217621	0.0126053	0.0837363
MSKC-00293	0.160403	0.27733	0.438118	0.29142	4.07807e-09	0.0102009	0.000124706	7.97872e-17	0.00947542	0.280502	0.328491	0.0102706	0.0518228	0.466005	0.0950449	0.301003	0.147082	0.102626	0.0190283	0.305428	0.0859163	2.15841e-12	0.714551	0.0150177	0.0561258	0.415245	2.73854e-12	0.000130048	5.49654e-07	7.13586e-18
MSKC-00294	0.209256	0.269331	0.378837	0.276125	1.05739e-17	0.0546889	0.00357339	3.07907e-11	0.0688447	0.22355	0.302955	0.0631555	0.0474346	0.488573	0.098214	0.213384	0.0646509	0.11574	0.019725	0.491619	0.0559723	2.2333e-10	0.813091	0.0505677	1.56787e-05	0.385947	1.51533e-12	6.38687e-05	1.1241e-15	1.25773e-17
MSKC-00295	0.248656	0.15722	0.483088	0.239502	1.31741e-22	0.0416595	2.5106e-08	3.70075e-15	8.91976e-06	0.346326	0.159672	2.24512e-16	0.0934585	0.395496	0.00603601	0.152454	0.0837162	0.166825	0.0663238	0.473801	0.104678	2.67607e-17	0.826542	0.0385546	0.00155137	0.290415	2.43123e-25	0.127711	2.95857e-19	8.8996e-20
MSKC-00296	0.162136	0.0124761	0.0126427	0.16684	1.07212e-14	0.130312	0.434299	0.260853	0.00927749	0.18276	0.219567	0.0797247	1.80412e-05	0.0310966	0.224832	2.18389e-08	0.0739124	0.116405	0.447114	0.0552006	1.64003e-06	0.870603	2.1343e-09	0.483419	0.00556406	0.382081	0.378067	1.10519e-10	0.372392	0.123704
MSKC-00297	0.149999	0.0792738	8.01031e-12	0.201401	4.49462e-14	0.0694508	0.517316	0.220087	0.00507334	0.197204	0.103062	0.0141093	0.00322272	0.0588221	0.169593	1.22528e-07	0.0809719	0.0857932	0.591498	6.05399e-20	8.04912e-12	0.848466	4.54507e-12	0.748257	0.0220211	0.143245	0.199501	1.0036e-09	0.230256	0.106258
MSKC-00298	0.117854	0.067237	2.17163e-10	0.194265	7.05438e-17	0.0776756	0.467972	0.321065	6.97961e-06	0.255476	0.196896	0.0115689	0.0292657	0.0278349	0.131655	8.90515e-10	0.0621204	0.164875	0.65643	1.99448e-12	1.9997e-09	0.857262	1.023e-08	0.718021	0.0499581	0.163106	0.154052	0.000884104	0.169159	0.0388951
MSKC-00299	3.00952e-52	0.00136662	2.06295e-45	5.33757e-24	0.956607	0.156171	3.14259e-53	0.325009	2.76225e-25	6.44345e-32	0.231058	0.142659	9.11331e-28	1.21418e-07	0.220124	0.129431	0.496915	3.92174e-59	0.0145017	2.70127e-25	7.0222e-28	0.44223	0.138764	5.32519e-14	0.0339093	0.17481	0.761379	4.57142e-16	0.444645	7.08019e-25
MSKC-00300	6.74511e-13	0.0485576	0.00189648	0.000383673	0.328858	0.259374	5.1896e-21	0.546196	6.47516e-12	3.47948e-10	0.52171	0.153568	0.186779	0.000896682	0.267917	0.198575	0.379632	1.44251e-23	1.21442e-05	0.32862	0.115734	0.124844	0.0765322	5.49595e-13	0.0439603	0.586225	0.881814	3.45327e-25	0.0958269	1.09355e-13
MSKC-00301	8.59754e-15	0.00294205	0.100577	0.0820941	0.228581	0.258835	1.66593e-15	0.484531	0.0241097	0.0883163	0.393583	9.15607e-10	0.231727	1.93997e-08	0.302307	0.11828	0.351367	0.0476003	9.75042e-13	0.6004	0.282125	0.0298351	4.6781e-11	0.00188825	0.178026	0.536495	0.767013	6.30861e-22	0.0660985	0.00210326
MSKC-00302	2.30701e-16	0.0320798	1.34466e-15	0.0017139	0.743355	0.260798	7.34486e-25	0.374962	2.62826e-10	1.27459e-12	0.472014	0.0582041	0.0736618	3.08109e-06	0.293994	0.134912	0.337753	1.17155e-33	0.0254873	2.71825e-05	0.0327024	0.295549	0.0793181	3.47151e-09	0.000653573	0.519153	1.05043	1.90473e-10	0.210954	6.48426e-05
MSKC-00303	1.15253e-11	0.00537388	0.00550492	0.133608	0.280012	0.308	1.40806e-24	0.564087	7.00177e-07	0.020918	0.49612	0.00181225	0.260698	8.08848e-09	0.288163	0.126012	0.18685	1.66731e-17	1.61605e-12	0.453223	0.20521	0.123148	0.000116774	1.08424e-08	0.215066	0.601829	0.725244	4.12792e-17	2.87307e-06	1.30747e-13
MSKC-00304	0.114888	0.247976	7.8642e-11	0.0291592	0.260679	1.16313e-06	0.379713	0.120045	0.233037	0.402358	0.066484	0.0267668	0.00598716	6.18316e-05	0.011006	9.24313e-11	0.0384361	0.0492236	0.669806	4.75273e-07	0.0018163	0.457984	4.83587e-08	0.884539	0.000305859	0.132974	1.79173e-06	0.00386402	0.165064	0.250216
MSKC-00305	0.141211	0.197499	1.69458e-07	0.037476	0.290195	0.000200197	0.315398	0.158069	0.0411807	0.373276	0.0950607	0.0959775	0.000358013	0.00284676	0.0126106	5.12958e-11	0.0629435	0.0520208	0.736652	2.62434e-10	6.93273e-13	0.480737	4.71564e-08	0.875672	8.79972e-10	0.126873	0.000141685	9.74002e-05	0.259919	0.175613
MSKC-00306	0.00044549	0.175138	0.0701292	0.02052	0.129725	0.000264628	0.176098	0.120013	0.264736	0.353091	0.0937172	0.000920272	0.0346646	2.31221e-10	1.87092e-14	8.02548e-12	0.0265899	0.252658	0.553683	0.0998512	0.143784	0.515415	5.8749e-12	0.907833	0.0279567	0.113366	9.74146e-16	0.00266861	0.182159	0.119211
MSKC-00307	0.263414	0.0818187	2.16631e-07	5.69313e-15	0.000146926	0.324739	0.119044	0.421026	0.0435363	0.000230832	0.270739	0.579973	0.0927864	0.307454	0.0373577	0.218344	8.87801e-06	0.000167527	0.000494225	0.42236	0.631756	9.04568e-24	0.384492	0.0321231	3.38731e-17	0.2787	3.36924e-12	0.0962857	6.1892e-19	0.144654
MSKC-00308	0.265487	6.12354e-09	0.199215	0.140578	0.5848	4.62155e-06	2.85856e-09	0.153452	0.227957	0.063217	0.0719098	0.399534	0.0479916	0.16929	0.152967	0.000131548	0.0934907	0.041412	4.02511e-20	0.243001	0.37298	9.78904e-11	0.433756	0.107337	7.35737e-06	0.265867	1.25049e-19	0.032292	1.84817e-10	0.223704
MSKC-00309	0.352636	2.37008e-14	0.230124	0.165211	0.234136	0.00614382	0.0130368	0.0743078	0.204608	0.0788995	0.36738	0.197893	0.000504326	0.114639	0.0615612	1.09348e-07	0.134079	0.172453	0.0107906	0.287711	0.251483	0.000180798	0.40705	0.028667	2.40013e-11	0.560326	0.0574105	0.084301	0.000105919	0.228345
MSKC-00310	0.201631	1.5603e-17	0.0332306	0.0340728	0.791238	0.0782796	0.195287	0.120229	0.0706545	4.4899e-16	0.357899	0.855302	9.85087e-07	0.2041	0.116061	0.342201	0.167461	3.70609e-06	0.00545369	0.00213362	0.0949112	0.000121179	0.134305	1.10781e-12	5.52325e-07	0.283476	0.186432	0.165916	1.04687e-06	0.24648
MSKC-00311	0.45675	0.103124	0.0609138	0.0763223	0.0553816	0.292569	7.07585e-12	0.164621	2.9328e-05	1.493e-16	3.0465e-05	0.419925	5.45077e-05	0.546502	0.188489	0.105651	2.86449e-06	1.38121e-19	0.000106594	0.502775	0.358908	3.32726e-15	0.395698	0.170679	1.14981e-21	0.492889	8.37779e-10	0.000225428	1.31174e-18	0.104783
MSKC-00312	1.28085e-15	0.153271	0.146357	0.00437758	0.731103	0.0681138	0.112302	0.060728	0.0331267	0.0315893	0.158912	0.0665269	0.058272	0.197851	9.44231e-36	0.000359184	0.174345	0.000257395	0.681091	0.010899	0.0735355	0.94492	0.099579	0.269915	1.71826e-10	0.474713	0.250985	1.7761e-05	0.0886024	7.48565e-17
MSKC-00313	9.39273e-05	0.159809	0.138794	0.100272	0.130345	0.144548	0.446098	0.000265885	0.00340438	0.209206	7.7653e-08	0.0444381	0.169912	4.48542e-05	3.14741e-45	5.2808e-05	0.0786342	0.188835	0.910277	0.00372418	0.227393	0.898518	0.00254736	0.672127	2.99022e-06	0.00235098	0.00499743	0.00625762	1.82846e-13	0.038798
MSKC-00314	4.71646e-17	0.222186	2.11992e-09	0.0883943	0.352929	0.13441	0.334433	0.0274423	2.04647e-08	0.156977	2.792e-13	0.000727307	0.0925268	4.01753e-08	6.88369e-58	0.0138639	0.102476	0.00476257	1.09082	0.000208622	0.21202	0.961509	0.0234239	0.597772	9.976e-06	0.124267	2.95525e-08	0.000546386	2.65468e-05	1.56108e-14
MSKC-00315	0.424534	4.03295e-20	2.07538e-05	1.75321e-19	1.63162	1.04768e-12	0.253917	1.53148e-09	0.26022	0.0491215	1.75614e-32	3.68622e-25	0.000168404	0.0744256	0.105626	3.9031e-05	6.21608e-05	0.604983	5.85719e-10	2.7592e-22	0.0124221	0.158721	2.39956e-24	6.13182e-15	0.930063	5.83417e-19	2.46583e-09	2.21436e-24	0.000846344	0.000247538
MSKC-00316	0.133845	1.34555e-17	0.0737146	3.52004e-31	1.73486	7.11291e-07	0.384366	0.00826784	0.295279	0.0782464	3.84994e-37	2.22403e-09	2.12208e-23	0.145399	0.0540234	0.057358	0.148244	0.302228	1.3263e-08	2.16921e-11	0.0050251	0.189162	5.03748e-23	6.27527e-18	1.09073	2.33298e-23	1.18457e-05	2.27618e-15	3.86583e-07	6.20179e-20
MSKC-00317	0.000167369	0.120819	8.7654e-10	3.27052e-15	0.202456	0.424202	0.0801198	0.328589	4.37557e-13	3.63986e-18	2.06457e-09	0.270087	7.93063e-06	0.499217	0.27471	0.300327	0.305554	0.123263	0.00129012	0.192783	0.335362	0.121914	0.462819	0.142287	2.60406e-08	7.85283e-06	0.135369	8.35389e-06	0.0414896	0.393316
MSKC-00318	6.09856e-24	1.51257e-13	1.75144e-10	1.45495e-26	1.91394	0.0140121	0.0983328	2.25458e-05	0.168115	0.0824852	1.59054e-32	0.156611	1.85744e-25	0.236588	0.121564	0.249625	0.19761	0.0984129	0.0522157	4.80183e-09	2.65138e-06	0.21536	0.0122221	3.80912e-18	0.790695	1.42756e-25	2.43442e-07	2.63473e-23	0.00346491	7.18386e-22
MSKC-00319	7.48639e-07	0.0577631	1.24128e-11	1.18519e-25	1.7122	0.0819906	8.22227e-07	0.0362156	0.372683	4.41114e-11	1.02144e-41	0.0818915	9.2965e-26	4.10881e-05	6.42614e-47	0.000968001	0.118735	6.00696e-07	0.0715307	0.0269468	2.29985e-08	0.289493	9.91346e-13	8.9347e-19	0.952473	1.76453e-30	1.02751e-32	3.59835e-28	2.18996e-09	5.46253e-64
MSKC-00320	0.017793	0.295825	0.0038111	0.0699215	3.09896e-18	0.0357245	0.434688	0.000305604	0.00167299	0.328125	0.305884	0.161594	0.00354505	4.23063e-06	2.4543e-15	0.120577	5.22868e-11	0.240809	0.822678	5.66853e-09	0.0693712	0.726554	0.0639792	0.647656	0.0464666	8.68364e-13	0.0847476	0.000726377	0.142526	0.0970344
MSKC-00321	4.93384e-08	0.275468	0.169078	0.0430634	1.79924e-22	3.68849e-05	0.334516	2.32079e-12	0.00305673	0.36798	0.241105	0.108656	0.0207425	4.8781e-10	1.86399e-29	0.0790114	5.61622e-13	0.296241	0.745019	0.0539684	0.0328306	0.777133	0.00312216	0.58023	0.146128	0.237285	9.00318e-12	7.75182e-07	0.0934842	0.00234238
MSKC-00322	0.241546	0.153526	0.514797	0.0970356	0.000290964	7.4788e-15	0.0192098	2.72748e-15	1.48542e-08	7.01838e-22	0.407605	0.256209	0.0741544	0.206003	0.0465408	0.398966	0.00016046	0.0341589	0.0502283	0.00880555	0.32535	0.101311	0.70436	0.0821819	0.207561	0.15003	1.03171e-10	0.154341	0.0041763	0.0506805
MSKC-00323	0.0695129	0.164985	0.309927	4.76004e-22	7.66364e-14	2.1062e-07	0.254633	1.19284e-08	1.53539e-15	0.000157473	0.431223	0.500191	1.20766e-07	2.02278e-05	0.0741515	0.462329	0.105832	0.166927	0.086585	0.0895874	0.512304	2.9615e-07	0.637291	0.15591	6.23862e-05	0.0720957	0.000224766	0.233561	0.0459716	0.257839
MSKC-00324	0.220992	0.146205	0.357184	0.118802	0.634822	2.4815e-13	0.20376	1.99375e-22	2.49821e-08	6.46129e-08	0.328155	0.109123	5.81628e-05	0.248766	0.0876368	0.479386	0.0554346	0.059977	2.23787e-10	2.70815e-17	0.206581	0.0682649	0.389163	0.125833	0.488144	0.0245456	2.90336e-07	0.233018	0.112442	0.218213
MSKC-00325	0.0378806	0.194491	0.358798	1.78131e-33	0.54004	3.58524e-15	0.179568	1.45367e-09	1.7665e-10	3.56691e-13	0.274365	0.447125	6.55579e-09	0.00043793	0.132072	0.770684	0.338691	0.121062	2.8757e-10	5.9542e-08	0.377513	0.00402551	0.305288	9.08977e-08	0.356797	2.88791e-05	0.114288	0.248841	0.20553	0.153764
MSKC-00326	0.273859	0.167503	0.414248	7.61409e-23	6.88574e-25	1.57602e-13	0.0873874	1.46364e-05	2.33187e-12	0.0372067	0.216056	0.136202	3.81141e-06	0.0723999	0.0446211	0.0642568	7.19747e-18	0.135425	0.0999815	0.465856	0.58894	1.05638e-05	0.848574	0.135877	0.00691484	0.0685693	2.07563e-17	0.0594234	5.93576e-14	0.0418072
MSKC-00327	4.1194e-06	6.58239e-14	4.70972e-13	3.52228e-05	0.510662	1.36157e-10	0.156581	2.52771e-17	0.4696	0.0881594	0.246265	0.202037	0.207611	0.347418	0.199054	0.00229286	0.0483083	0.0945567	0.0195022	4.11895e-18	0.023505	0.0754151	4.88048e-09	0.179786	0.152042	1.16055e-25	0.457127	0.387359	0.622508	0.362564
MSKC-00328	0.00346968	0.134756	7.90987e-10	4.11201e-09	1.59377e-21	3.92624e-14	0.413145	0.0627086	0.000161056	0.464341	0.200641	0.117469	0.0362039	0.117014	0.0123939	0.00815878	1.03504e-07	0.264527	0.692411	0.0213971	0.208637	0.631234	2.26367e-16	0.687795	0.0140899	0.142038	0.000943402	5.27085e-12	0.407367	1.54437e-10
MSKC-00329	0.000117359	0.111574	8.86352e-15	2.48177e-08	1.0875e-18	3.04526e-12	0.412935	0.0970033	0.00939614	0.466255	0.194976	0.14836	0.0623409	0.135946	0.00422786	0.0367399	8.91589e-06	0.226399	0.659279	0.00485796	0.184857	0.596162	1.44163e-14	0.731589	0.00018621	0.000568918	0.000351632	2.37023e-09	0.481274	0.0043552
MSKC-00330	5.24549e-17	0.157166	5.89279e-05	0.0241539	0.299708	2.79939e-13	0.00374477	7.75588e-17	0.237546	4.32556e-05	0.455265	0.735016	3.58916e-09	0.427726	0.164736	0.362991	0.0977419	2.39922e-09	0.0231816	6.1579e-07	0.50085	3.35964e-12	0.177968	0.128269	1.8359e-06	7.61054e-05	0.252222	0.324606	0.0482815	0.0859777
MSKC-00331	4.76876e-28	0.0803697	3.08246e-18	0.00648234	0.586424	0.0669674	3.93817e-36	4.92496e-13	0.171614	2.18249e-05	0.301611	0.432303	3.07216e-06	0.483471	0.0154018	0.476098	0.284078	6.16871e-15	3.77843e-07	6.33281e-05	0.283	3.4763e-09	0.225587	6.46559e-11	0.0967386	0.0133699	0.413538	0.275975	0.137168	0.185009
MSKC-00332	1.43074e-17	0.0104291	1.01348e-20	0.00930733	0.176253	0.0182276	0.0845921	3.07795e-18	0.165405	0.155671	0.582769	0.480636	0.00251824	0.506871	0.157768	0.19595	0.00119008	0.0668867	0.0538172	0.0767446	0.562632	0.000231091	1.33456e-08	0.0109534	4.06334e-16	0.23595	0.692604	0.363789	0.24142	0.0851886
MSKC-00333	3.13139e-21	1.37473e-05	3.65785e-17	4.32606e-05	0.435354	9.27617e-06	1.65285e-08	1.09895e-13	0.13618	0.0842947	0.578082	0.495476	0.000574793	0.436794	0.196925	0.242842	0.26237	0.0528517	0.0413559	6.55709e-05	0.358685	1.41826e-05	1.01179e-07	0.10004	1.85282e-05	0.046962	0.848811	0.334407	0.0990791	0.176439
MSKC-00334	4.44686e-15	0.00561786	1.67324e-18	0.000197705	0.684848	0.000401559	0.157435	1.73667e-09	0.250412	0.105456	0.499024	0.380411	0.0204087	0.307622	0.247846	0.188102	0.242861	0.0403784	0.0275797	2.99394e-10	0.25547	0.000210149	3.26966e-13	0.0964844	0.031022	0.000634839	0.903148	0.254553	0.141914	0.291234
MSKC-00335	6.82798e-09	0.253202	8.26334e-10	0.0862463	7.05314e-10	0.0603287	0.324241	1.85799e-22	0.129242	0.323928	0.129276	0.0881667	0.16772	0.0792508	0.069439	1.0243e-09	0.052031	0.305247	0.964981	3.23583e-20	8.44332e-07	0.354792	0.0853287	0.570884	0.0496673	2.40075e-16	0.237214	0.0357596	0.00937431	0.266168
MSKC-00336	3.44034e-09	0.303415	9.63211e-10	0.147367	0.000951154	0.114676	0.228356	2.41483e-12	0.14488	0.339375	2.31309e-05	0.0759584	0.191724	3.95163e-08	2.82889e-36	0.00888244	0.0471044	0.168264	1.24661	1.3334e-08	3.70969e-08	0.4288	0.0749617	0.545936	0.0575901	0.158075	0.000182996	0.0839632	0.000150899	0.0822823
MSKC-00337	8.1827e-05	0.278325	0.0122904	0.113765	1.75915e-10	0.085135	0.268031	0.00061217	0.00072904	0.35717	8.40519e-05	0.0118385	0.246269	0.0790031	0.000102724	0.000179953	0.0969358	0.360342	1.09591	0.0185955	0.000210923	0.378452	0.069253	0.635147	0.163179	0.0658942	0.00498701	0.0391559	8.74936e-12	0.160879
MSKC-00338	0.23527	0.134314	0.351051	0.00125318	0.35101	5.11202e-06	1.22236e-11	1.75146e-12	0.00066288	1.15736e-05	0.136636	0.300639	5.15593e-07	0.430628	0.113659	0.448116	0.194571	0.0830071	0.000319312	0.0947868	0.199574	1.57972e-17	0.618069	0.113292	0.00209536	0.276296	1.00012e-05	0.249252	0.0423048	0.0920365
MSKC-00339	0.166035	0.189558	0.401084	0.00011089	0.0614706	0.0340669	1.42721e-19	0.0079707	4.76771e-09	1.22486e-15	0.219199	0.268197	0.0148054	0.416945	0.104239	0.270707	0.105221	0.121752	3.77997e-05	0.367851	0.336232	3.91728e-21	0.719818	0.0297637	3.31645e-11	0.257093	5.78761e-13	0.174098	0.000205609	0.0212501
MSKC-00340	0.244707	0.0891802	0.00742319	4.98921e-11	1.53447	8.39028e-22	2.65982e-14	4.72417e-14	0.0294582	0.0290238	0.00424872	0.149875	1.09446e-09	0.146332	0.105323	0.441828	0.166235	0.000508338	0.0229244	5.9809e-25	1.42988e-11	3.06342e-12	0.251734	3.26943e-08	0.738208	0.0278092	0.078119	0.219553	0.00148042	0.178507
MSKC-00341	0.256666	0.141885	0.275245	0.00125695	0.688916	1.71088e-10	3.25673e-16	5.42052e-12	7.58038e-15	2.61572e-22	0.161108	0.267867	2.28414e-16	0.453004	0.085388	0.491681	0.16806	8.46163e-12	0.000231107	2.739e-14	0.0064658	2.38759e-14	0.70637	0.125307	0.00287893	0.184326	1.24531e-05	0.262246	0.0766044	0.106553
MSKC-00342	0.295038	0.249593	0.154999	5.74706e-06	0.156892	0.00017173	0.0021146	0.0274876	1.7438e-07	1.40487e-19	0.197016	0.463029	0.000395314	0.461356	0.103267	0.461461	0.0254166	0.00289731	0.151513	0.00507704	0.177052	6.67908e-14	0.801587	7.38221e-09	9.22887e-09	0.206343	1.93016e-19	0.176621	7.73244e-05	0.0858127
MSKC-00343	5.56312e-09	0.00375336	0.00215283	0.104461	0.121236	0.311611	0.254943	0.189537	0.329216	0.295561	0.0369547	0.244274	5.19057e-09	0.0795622	0.105431	0.166862	0.0868356	0.195651	0.287807	2.81581e-13	7.52858e-05	0.329557	1.59853e-05	0.491994	0.123212	0.027393	0.251526	0.0571315	0.601609	0.363605
MSKC-00344	3.68029e-18	0.0528404	6.5206e-23	0.113221	0.332198	0.472396	0.0232062	0.209627	0.161595	0.153699	7.43697e-05	0.152998	2.97085e-12	0.00023618	0.0698805	0.277251	0.113433	8.80083e-18	0.28802	1.60859e-28	2.89982e-12	0.347942	0.0774902	0.405575	0.000949993	0.0961397	0.227574	0.0592042	0.970048	0.209541
MSKC-00345	5.17078e-09	0.0732822	0.135382	0.00022276	0.00246507	0.030299	0.329639	0.239023	0.103027	0.414699	1.8215e-05	0.0233153	4.74319e-07	3.38415e-06	0.0411234	0.029695	2.08786e-09	0.233493	0.537227	2.48695e-06	0.0246671	0.522941	8.26336e-18	0.941457	0.175607	1.82824e-07	2.7769e-10	4.75484e-13	0.333128	0.159029
MSKC-00346	2.96616e-17	5.15481e-07	0.0153233	0.075598	0.366849	0.280622	0.0900741	0.011573	0.479966	4.70436e-12	0.315286	0.495292	3.22781e-15	0.218501	0.12481	0.210561	0.0810854	0.116353	4.1241e-07	9.39148e-15	0.00447831	1.89571e-12	0.0118749	0.0666783	0.196869	0.0858055	0.559555	0.26094	0.000113207	0.646519
MSKC-00347	3.32675e-11	0.00227133	1.10317e-07	0.113606	0.946407	0.156536	9.1054e-36	0.000117322	0.154561	1.60997e-14	0.268	0.52262	2.1843e-17	0.218937	0.062172	0.270569	0.0768462	2.97369e-10	3.27263e-12	2.41964e-13	0.000438005	1.3815e-05	0.174579	0.010616	0.459033	0.125522	0.19543	0.280558	0.170553	0.367236
MSKC-00348	8.07789e-54	0.010408	2.1518e-18	1.93969e-05	1.15379	0.143099	1.8305e-39	9.40078e-05	0.364518	9.06899e-13	0.188137	0.396726	1.53362e-26	0.0048834	0.0402702	0.240901	0.101529	1.20212e-29	0.0376735	6.19029e-09	1.69269e-17	2.4104e-08	0.0645688	3.59896e-09	0.25214	0.123828	0.280524	0.172902	0.0703758	0.337954
MSKC-00349	9.22053e-11	0.148576	1.86923e-06	0.125225	0.374774	0.250386	0.000194063	0.107054	0.360746	4.73966e-16	0.153052	0.601665	2.31105e-25	0.412736	0.0991542	0.314975	0.00636617	0.000123523	8.4882e-13	7.31296e-14	0.0626943	6.48304e-08	0.150773	0.00570401	0.344016	0.0670515	0.231611	0.219846	0.0588962	0.537662
MSKC-00350	3.50637e-47	0.062885	5.08767e-38	0.000127121	0.874152	0.19501	3.23837e-14	0.00086929	4.52067e-11	2.20409e-26	0.482654	0.0597536	2.18016e-16	2.65671e-12	1.20683e-33	0.00118458	0.167462	3.39072e-36	0.450879	1.23041e-12	3.17325e-34	0.369109	0.42935	5.08298e-12	6.37723e-17	0.000119596	0.712686	0.330221	0.308529	5.86921e-08
MSKC-00351	0.00220357	0.256384	1.35859e-12	0.215743	2.05366e-19	0.0840629	0.449363	0.0614921	0.00730206	0.253214	0.00156917	0.121796	0.0233157	9.55419e-06	1.10476e-06	2.13895e-08	2.79007e-14	0.262566	0.845662	2.74804e-08	0.0538969	0.667398	6.01158e-06	0.811648	0.153545	0.000226856	0.00303874	0.0966115	0.0602991	0.112096
MSKC-00352	2.96038e-11	0.301528	9.55321e-27	0.278214	1.26372e-20	0.22292	0.412429	0.120684	8.05432e-06	0.222705	1.8883e-05	1.77438e-08	0.0544237	1.13145e-09	3.82551e-22	0.00671066	9.55494e-09	0.195345	1.11015	8.88071e-15	0.000476964	0.690701	0.0508634	0.610954	0.185979	2.87806e-14	1.22348e-07	0.128028	0.121873	0.0120888
MSKC-00353	0.049662	0.102267	0.163942	0.21644	0.185668	0.110017	0.13875	2.65936e-18	0.265472	0.00952116	0.151797	1.07463e-18	0.0212986	0.179329	0.127609	0.0643399	0.125846	0.0695926	2.82152e-07	0.48993	0.195658	0.11182	0.367806	0.00972407	0.313363	0.559208	0.0178212	0.194384	0.28121	0.173112
MSKC-00354	0.148604	0.406832	2.32031e-18	0.0654611	5.92968e-14	0.38815	0.112803	0.133706	6.3729e-05	1.9171e-23	0.339763	0.332636	1.15549e-14	0.0696995	0.238899	0.210438	5.59565e-07	0.0954015	0.0885235	0.538235	0.497775	2.42222e-10	0.523372	1.32789e-05	5.42232e-12	0.000946457	0.179373	0.413038	4.08552e-06	0.0810798
MSKC-00355	0.149912	0.270712	2.06814e-08	0.15229	3.78944e-16	0.192034	0.27663	0.122283	5.05366e-11	2.46881e-08	0.314243	4.22643e-13	0.00708963	0.323836	0.182789	0.0672883	0.297699	0.0599768	0.103424	0.618667	0.4891	1.34763e-08	0.456657	0.16954	0.0889974	0.315411	0.218886	0.368186	0.0287841	0.146592
MSKC-00356	0.0707072	0.470008	0.11168	0.128872	1.32624e-11	0.511581	0.139732	0.0819407	0.000111265	2.28643e-08	0.154395	5.65298e-09	0.00495679	0.103531	0.315813	0.200749	0.138599	0.138716	0.000364996	0.786142	0.446351	2.64751e-08	0.483785	0.144184	0.0725842	0.124402	0.425269	0.281443	0.000735006	0.0825494
MSKC-00357	0.171453	0.341921	0.0497423	0.152077	1.03541e-05	0.255958	0.0733315	0.00103193	0.0219001	1.97182e-14	0.343167	1.32039e-11	0.00878913	0.212334	0.312705	0.140079	0.136274	0.093407	0.00216862	0.615697	0.454502	2.09659e-18	0.355694	0.115584	4.0208e-10	0.276392	0.459169	0.314561	0.00544633	0.0870292
MSKC-00358	0.0641144	0.154818	0.0543455	0.220136	9.89276e-06	0.297854	0.433776	8.07895e-08	0.283864	0.346691	0.0126127	0.0255144	0.000680828	0.121103	8.62555e-15	0.00379021	8.92969e-06	0.11831	0.489838	3.06373e-14	1.41999e-10	0.554256	8.41729e-05	0.7069	0.255334	9.41025e-10	0.161528	0.0194203	0.394034	0.247033
MSKC-00359	5.80082e-09	0.209549	0.0413021	0.220838	0.124989	0.319321	0.489313	7.60243e-11	0.236296	0.30965	4.81698e-08	0.000120902	0.00540409	0.033427	1.48043e-20	0.0300449	0.000198818	0.0656185	0.714813	1.59052e-10	2.10404e-10	0.600022	1.24705e-08	0.666695	0.217292	0.174395	2.1479e-11	0.109257	0.326317	0.0983353
MSKC-00360	9.14993e-10	0.114169	0.0309994	0.205644	5.0442e-05	0.26631	0.395335	5.12226e-09	0.455547	0.34414	6.64189e-05	0.0622879	0.0352332	0.125059	8.5425e-08	0.00136419	7.15065e-08	0.206786	0.371694	0.000300771	2.20171e-05	0.453071	1.41045e-06	0.748151	0.242252	4.0854e-09	0.0558434	0.0587245	0.312964	0.311349
MSKC-00361	0.22858	0.360454	0.26978	0.0231543	1.0692e-09	0.173728	1.81719e-24	0.150226	0.185749	1.43082e-14	0.137535	0.00433137	1.48839e-05	0.10078	0.309203	1.17711e-14	2.05126e-12	0.00252784	0.110168	0.920058	0.41963	0.0269951	0.152922	0.00205837	2.15868e-08	0.196578	0.642919	0.202578	0.0322548	0.0589112
MSKC-00362	0.376058	0.00722517	0.0192259	0.143479	0.612067	0.0594451	0.151026	0.0159972	0.327998	0.127065	0.158162	0.0770933	3.22929e-05	0.0348897	0.189716	0.147055	0.1053	0.178033	1.54662e-10	0.057361	0.208844	0.0273809	7.6508e-16	0.0598488	0.254373	4.47557e-07	0.782163	0.342672	0.452812	0.267895
MSKC-00363	2.58579e-09	0.0349513	0.108592	0.0913967	1.18741e-10	0.00170393	0.152382	4.4694e-15	0.23493	0.29411	0.223876	0.282874	3.33382e-06	0.0324288	1.67423e-20	9.00896e-11	0.108155	0.379288	0.366448	0.0118908	0.00893452	0.820617	9.17781e-17	0.677318	0.317249	0.409337	7.34504e-13	0.0427888	0.0607484	0.0205227
MSKC-00364	7.00119e-09	0.150877	4.44962e-11	0.162367	3.80839e-17	0.0135266	0.319719	0.000433223	0.000430323	0.389808	0.218891	0.120126	0.00116744	0.000962361	3.46615e-13	0.00494293	0.147011	0.407482	0.603474	1.77029e-08	0.106877	0.755286	0.0107313	0.865651	0.196777	1.05479e-08	1.5868e-09	0.0359929	0.0169255	0.102682
MSKC-00365	0.0570181	3.33659e-14	0.000263302	0.211661	0.201012	6.42909e-12	0.0776615	2.22336e-08	0.166677	0.0643389	0.605215	0.505372	7.41058e-13	0.415619	0.0241912	0.266993	0.586218	0.142328	8.20389e-13	0.101608	0.00012643	0.0978579	0.411435	0.00018421	0.055492	0.1099	0.324	0.261391	0.325301	0.0407438
MSKC-00366	0.0938583	9.22241e-10	0.190076	0.138723	0.363153	5.55295e-10	0.00877891	9.91183e-08	0.130966	0.0551979	0.479516	0.135594	3.26232e-12	0.340857	0.000120095	0.296507	0.63568	0.000249659	6.01948e-12	3.12428e-05	0.00872725	0.117389	0.581794	7.32797e-09	0.027004	0.562135	0.272701	0.382192	0.182653	1.0326e-14
MSKC-00367	0.144724	0.144522	0.122855	0.290318	3.99177e-18	0.00111812	0.0124625	0.173425	0.00574258	0.109235	0.349344	8.98033e-10	0.123078	0.546137	0.0394331	1.14521e-05	0.290768	0.171481	3.13229e-16	0.73694	0.213154	5.7824e-10	0.674062	0.113783	1.00344e-14	0.327218	0.226254	0.00855863	0.0187477	0.0652281
MSKC-00368	6.61731e-27	2.4097e-12	1.28093e-14	0.0636943	1.06496	3.39453e-10	4.23116e-10	0.0275134	0.184544	0.0787152	0.240385	0.347225	2.07836e-14	0.066424	0.0245761	0.141232	0.595993	2.08246e-10	1.22446e-08	0.0121234	8.796e-11	0.122202	0.285723	2.00684e-13	0.0452258	0.0803097	0.514655	0.283446	0.133094	0.18634
MSKC-00369	3.09279e-16	4.41751e-25	3.34562e-09	0.207406	0.431362	9.94264e-08	0.168556	5.49558e-05	0.361191	0.0660601	0.613609	0.299621	4.06003e-07	0.165603	0.0954612	0.00570587	0.597866	0.126092	5.39013e-09	5.28262e-05	1.67867e-05	0.113774	0.151125	2.46796e-05	0.000551393	0.177544	0.606431	0.384365	0.0512372	0.31907
MSKC-00370	0.0613798	0.196541	9.3993e-14	0.214251	4.80152e-09	0.336623	0.481849	0.0760443	0.165526	0.196293	0.171619	2.68525e-08	0.0926776	0.252073	0.0479467	0.000114113	0.0543635	0.0507663	0.426733	1.05721e-08	0.0439524	0.95695	0.0157024	0.3974	3.07645e-17	0.0695648	0.290509	0.00705143	0.399244	0.099528
MSKC-00371	0.000549313	0.228982	6.59507e-14	0.236562	4.35221e-09	0.36905	0.53285	0.101456	0.109906	0.227274	0.14821	1.20083e-11	0.0105269	0.157957	0.0282797	0.0013417	0.140159	0.00601527	0.467356	3.9814e-09	0.0648767	0.945194	0.0390401	0.423653	7.69188e-13	0.0823687	0.235676	1.99923e-07	0.438336	0.0403292
MSKC-00372	6.2287e-09	0.246097	2.45838e-23	0.201501	1.11143e-07	0.285171	0.480692	0.101758	0.261189	0.165544	0.2155	0.000396974	0.00223597	0.181316	0.0533991	0.00233384	0.0196813	0.0246587	0.41046	2.05135e-21	0.0193175	0.963523	0.019097	0.407199	4.22048e-15	1.58316e-06	0.313175	0.0304232	0.453803	0.0517512
MSKC-00373	0.0088415	4.99809e-12	3.1989e-14	0.150834	1.59402e-10	0.519265	1.15461e-18	0.853824	0.152253	7.5758e-10	9.74129e-13	2.67414e-09	0.151956	0.0741392	0.0545598	3.72427e-07	0.550884	0.152438	0.154052	0.440458	0.208266	0.206808	1.31582e-06	0.00045373	0.0796657	0.0595237	1.69285e-17	1.1021	4.85043e-09	6.28236e-21
MSKC-00374	0.000423039	1.94449e-13	5.06111e-18	0.172905	4.33583e-20	0.532479	9.47323e-24	0.808645	0.133057	6.90495e-07	3.71686e-05	0.0271262	0.185114	0.0500819	0.11367	1.01985e-10	0.37122	0.171769	0.14141	0.468139	0.202042	0.161048	0.0171365	0.107113	5.04328e-05	0.0460171	1.02551e-10	1.122	4.82884e-19	3.22194e-14
MSKC-00375	0.0535061	8.77488e-06	1.07242e-18	0.140395	6.34667e-29	0.363352	7.46131e-25	0.8291	0.121199	0.0592742	8.8321e-07	0.0774388	0.335662	3.41809e-14	0.00923797	1.12502e-20	0.0577096	0.180808	0.224549	0.522408	0.2878	0.251055	4.62362e-11	0.0806903	1.97334e-14	1.03288e-18	0.0196875	1.05612	1.57479e-22	0.00767633
MSKC-00376	0.0292444	5.16665e-05	2.87391e-16	0.14537	8.13045e-12	0.397245	3.40138e-20	0.78179	0.274216	0.000785488	0.0592942	0.0200234	0.298735	3.41816e-08	5.30403e-06	3.06396e-13	0.216148	0.119298	0.178349	0.398205	0.200792	0.181396	1.1195e-15	0.167408	2.0756e-11	9.00997e-08	0.0827072	1.10808	5.1493e-20	0.129939
MSKC-00377	0.00431765	4.23974e-19	2.17586e-20	0.171407	3.49925e-14	0.635623	9.20675e-15	0.786267	0.273654	0.0146169	1.44383e-13	0.226257	0.0976403	0.026018	5.31583e-05	0.00609111	0.281875	0.182511	0.187058	0.37257	3.68005e-07	0.134125	4.22119e-11	1.01244e-11	8.63853e-05	5.33015e-06	3.29567e-19	1.21273	3.36019e-24	1.74556e-16
MSKC-00378	8.06192e-20	0.175596	2.32962e-19	0.0538557	0.250083	0.000107907	0.243748	4.05077e-06	0.479519	0.279809	1.25716e-16	0.142979	0.0423372	0.000158049	2.53513e-56	1.72936e-11	5.69591e-30	3.3505e-11	1.00621	1.53491e-18	2.55961e-09	0.419665	0.129165	0.633676	2.11024e-09	0.084321	1.42583e-18	0.0702792	0.0980946	6.1671e-07
MSKC-00379	0.141936	0.041836	0.168343	0.0727673	0.255364	0.161398	0.00245084	0.157095	0.0476165	0.256361	5.54668e-20	7.6756e-25	0.294846	0.400273	0.026271	0.0286291	3.09508e-20	5.63716e-05	0.495012	1.7979e-07	0.13574	0.164105	1.18307e-05	0.412763	2.0852e-09	0.605827	1.25877e-15	2.78168e-05	0.758791	1.33971e-10
MSKC-00380	0.0309492	0.107216	9.35047e-10	0.0724031	2.46338e-08	5.85016e-05	0.388343	0.104511	0.335038	0.42402	2.52148e-16	0.122003	0.119812	5.27834e-05	1.21063e-35	3.42337e-15	2.18066e-29	0.101846	0.960072	1.31892e-09	0.0531923	0.427658	0.0123414	0.693514	6.09134e-06	0.075251	2.7717e-14	0.0133897	0.142109	0.0295254
MSKC-00381	0.250005	6.17389e-11	0.17695	2.46585e-31	0.808496	1.20909e-27	3.05936e-06	7.33189e-08	0.713269	0.0723071	3.47171e-17	3.15335e-18	6.45218e-10	1.81117e-21	0.068899	2.46965e-16	0.000242067	1.01177	5.76441e-31	3.19061e-07	0.0771901	1.38184e-23	5.84041e-42	9.35578e-15	0.549577	1.96754e-15	2.52401e-31	1.55508e-35	7.5836e-28	1.7354e-23
MSKC-00382	0.389936	1.7837e-32	0.130305	3.50056e-23	0.328965	6.21354e-22	2.9409e-20	4.27653e-21	0.835734	0.261493	6.83259e-18	5.65778e-41	0.000153891	9.90225e-21	0.140634	3.14893e-23	2.42354e-23	1.02412	5.92508e-50	1.67921e-12	0.187284	1.51653e-51	3.56577e-45	2.74673e-17	0.225744	1.28797e-15	3.3412e-37	7.30868e-24	5.5982e-40	4.72186e-06
MSKC-00383	0.372714	3.69942e-18	0.053275	1.41646e-25	0.761032	1.20094e-23	4.30221e-09	2.33696e-09	0.797152	0.0270617	4.86366e-19	4.01719e-24	5.48478e-17	1.1942e-19	0.202503	3.23663e-16	0.00020962	0.912095	6.63175e-37	4.47925e-11	0.121459	3.4464e-33	3.47272e-36	3.2618e-25	0.492558	2.64977e-16	6.20087e-26	3.64047e-25	1.0057e-24	2.83869e-16
MSKC-00384	0.314068	3.69153e-24	0.0681643	6.40381e-21	0.933979	3.05616e-16	4.37235e-09	0.0186604	0.875189	5.47372e-47	1.09147e-20	0.0948738	8.24383e-28	0.0583482	0.102303	5.06916e-19	8.69205e-07	0.519324	2.89177e-20	4.44821e-13	0.000135186	1.22594e-13	4.91738e-30	1.12725e-17	0.598549	1.21818e-10	3.48216e-22	3.6906e-25	8.73929e-41	7.86648e-33
MSKC-00385	0.184788	0.0714451	0.0575095	2.14124e-20	1.22559	1.6236e-23	4.24026e-09	0.0253329	0.672011	2.59355e-45	4.80555e-28	0.114517	3.08099e-26	3.67838e-05	5.73061e-08	2.15298e-14	0.120139	0.565286	8.48953e-15	6.68149e-09	0.00901153	2.31625e-07	3.69209e-27	7.55669e-15	0.768049	2.55128e-15	7.09768e-28	2.52326e-29	1.63128e-13	5.80574e-36
MSKC-00386	1.04779e-13	0.042004	2.79553e-05	0.133022	0.878695	0.0181696	0.0303636	1.93618e-16	0.270855	1.28569e-15	0.402718	0.0507998	0.00100433	0.311483	0.079376	0.000700528	0.000190106	3.55683e-10	0.481324	3.32032e-15	1.03864e-11	0.672188	0.0786059	0.193131	0.00941517	4.79317e-08	0.322764	0.280001	0.438057	0.0294314
MSKC-00387	0.253428	0.276724	3.85938e-06	0.213528	3.56712e-12	0.136027	0.155522	0.0381825	0.164941	6.11117e-09	1.27549e-24	4.83416e-23	7.2444e-07	0.762054	0.255395	0.00102879	1.48606e-09	0.00149142	0.134431	0.290385	0.657743	0.0878786	0.339882	0.328558	0.222991	0.257105	1.35657e-23	0.0501686	3.96809e-09	0.0924333
MSKC-00388	1.47236e-16	2.48692e-09	6.74459e-15	0.0204962	0.660328	0.0407865	0.375167	6.33787e-12	0.352107	5.34461e-06	0.16273	0.0618557	0.02952	0.146904	0.182878	7.17267e-06	0.0957142	0.00308322	0.396456	1.00682e-13	0.108085	0.261353	0.0217858	0.0445071	3.14472e-06	3.18953e-15	0.432003	0.473718	0.292528	0.374102
MSKC-00389	0.169993	0.0665612	6.19736e-06	0.206937	0.395601	2.10057e-05	0.188649	1.31791e-14	0.0960936	4.43069e-27	0.454638	0.226464	4.41095e-10	0.347944	0.185052	0.26235	0.117073	1.16757e-09	0.198085	1.71788e-09	0.456001	0.000138961	0.231416	0.141784	2.02043e-09	0.0790686	0.171497	0.40511	0.0238436	0.275785
MSKC-00390	0.204474	0.331377	0.000226388	0.200064	7.6524e-06	0.0145744	0.173369	0.0752134	0.0468643	2.15851e-15	5.68557e-11	5.9859e-19	1.06979e-06	0.695856	0.261746	0.0889401	0.0639109	3.70645e-07	0.230551	0.198808	0.644256	0.111002	0.42275	0.210149	0.163434	0.202073	7.17226e-13	0.108538	0.0113921	0.112465
MSKC-00391	0.136816	0.39825	2.77013e-10	0.132245	2.34325e-14	0.157071	0.246991	0.179989	0.0014716	5.62042e-08	6.40458e-13	3.68902e-10	7.22581e-10	0.473898	0.305631	0.242864	0.0772952	0.0290464	0.400191	0.437093	0.568415	0.152566	0.395761	0.117469	0.174966	0.0906028	4.29261e-08	0.261945	0.0498108	0.0104594
MSKC-00392	9.78844e-07	0.187552	0.0928445	0.000625464	0.423502	0.0645675	0.153317	0.462052	0.0796072	0.129647	0.124918	0.263626	0.164352	1.2014e-06	3.8469e-19	6.23173e-11	0.0824143	0.000292172	0.254902	0.0268503	0.000176649	3.68962e-05	8.58664e-14	0.331419	1.35421e-23	0.0226567	0.849152	0.395045	0.164982	0.425352
MSKC-00393	0.15171	3.55174e-08	0.161033	0.0900873	4.05959e-05	0.603448	6.13686e-21	0.392071	3.42713e-14	1.4196e-05	4.52768e-20	1.80628e-28	0.865138	0.275431	0.228394	1.90683e-07	0.104071	0.0639299	0.0223924	0.164564	0.0467859	1.10533e-24	4.43443e-30	0.462492	0.3798	0.122874	0.0192763	0.252048	0.241119	0.211297
MSKC-00394	0.000696703	3.83674e-08	1.44971e-13	4.6293e-21	0.138886	0.319325	1.52586e-25	0.829158	5.35728e-05	0.347606	2.75381e-13	9.4029e-29	1.45438	7.23971e-26	0.0505465	0.000110002	3.60613e-14	0.154591	1.26317e-14	0.693206	0.0654669	3.54734e-37	1.07302e-25	2.69402e-08	0.00264904	3.36874e-22	3.45003e-07	3.53179e-09	0.130618	0.0523947
MSKC-00395	0.016036	0.169099	1.32462e-12	6.13097e-08	6.70715e-09	0.687592	0.409529	0.306172	4.36582e-08	1.24258e-05	0.0641218	0.533347	1.02184e-11	1.44865e-08	0.271143	0.607511	0.325133	0.343578	1.19886e-10	1.51778e-05	0.116665	3.86459e-08	0.519659	3.19886e-08	0.229035	9.23854e-19	0.000148347	0.344199	0.111486	0.190614
MSKC-00396	4.32357e-11	0.0701311	1.35932e-14	0.298148	9.28373e-05	8.10794e-07	2.99252e-34	0.537336	0.0626718	0.164969	0.0383033	0.312907	0.196344	2.89711e-35	7.72842e-64	5.0617e-05	0.00568596	2.19863e-14	0.559577	0.666517	0.172142	7.49466e-13	0.255792	8.07113e-16	1.63373e-19	2.27149e-34	0.367004	0.501511	1.42201e-12	2.34095e-12
MSKC-00397	0.659998	4.79403e-11	3.42058e-09	0.132986	0.701596	5.09269e-05	0.142289	0.000626828	0.376325	0.242762	8.23947e-21	2.74639e-21	1.14536e-16	0.0228794	0.22108	0.16028	0.332704	0.610183	8.25181e-30	2.45122e-15	0.17542	1.62411e-20	2.79773e-30	5.28839e-19	0.369415	2.41562e-29	0.245416	3.37368e-14	0.201161	0.0227449
MSKC-00398	0.0775277	0.150722	0.0428133	0.160195	0.226168	0.280051	0.373267	0.0894769	0.0666456	0.161122	0.284789	0.238321	3.04582e-10	0.260736	0.195561	0.000389388	0.37631	0.17325	1.79728e-16	0.000750229	0.305925	1.17151e-11	7.7455e-08	0.0189454	4.41872e-10	0.368034	0.830549	0.212215	0.108975	0.239282
MSKC-00399	8.31986e-30	0.000351158	7.69703e-19	9.43925e-06	0.458477	0.135747	0.137854	0.147087	0.2657	7.87601e-20	0.0302345	1.65572e-07	0.197279	0.211189	0.285428	0.698018	0.224275	0.169606	0.0956849	3.22625e-30	2.89068e-21	5.31354e-17	0.137938	3.24553e-11	0.0172713	0.00639517	0.227975	0.394588	0.18705	0.384033
MSKC-00400	0.323622	0.076536	0.0880814	0.0889152	0.527701	3.99846e-21	0.00157956	0.0125651	1.459e-18	0.0819834	0.25736	0.119909	2.04185e-17	0.405046	0.0414073	0.591391	0.466049	5.13167e-20	0.145063	1.28142e-18	1.75181e-19	5.2236e-13	0.680287	4.28487e-06	0.00250628	0.272348	0.104773	0.244176	0.250629	0.00115479
MSKC-00401	0.0632689	0.00215232	6.96506e-06	0.204291	0.409863	8.60778e-15	0.364525	0.155249	0.791714	0.182797	1.36505e-17	0.186327	0.145756	0.128413	2.274e-42	0.0107006	7.06247e-16	1.22296e-07	1.00661e-08	3.2063e-08	8.74121e-18	4.48541e-13	0.0129721	4.71288e-26	0.300972	0.484781	0.111475	0.220909	4.87638e-07	0.397968
MSKC-00402	3.21428e-30	3.761e-06	2.61743e-11	6.66339e-15	1.24721	3.03042e-22	0.144956	0.0014293	0.104718	2.66195e-08	0.346799	0.283879	7.24286e-24	5.07934e-18	8.46719e-31	0.315682	0.312295	1.32116e-13	0.12684	2.23515e-34	9.63737e-21	0.0764891	0.0135957	9.36269e-21	0.626011	0.0144852	0.371457	0.183335	0.170615	0.210351
MSKC-00403	0.226283	0.147911	0.272756	0.306231	1.42179e-12	0.17277	0.311217	0.301923	1.01179e-05	0.0714012	0.0426132	0.436543	1.11374e-06	0.552584	0.00785181	0.125052	0.225745	3.19037e-10	0.00857144	0.0912353	0.195687	0.000183814	0.636932	0.0541207	1.81826e-11	0.127065	8.94187e-18	0.18057	0.103439	1.59455e-05
MSKC-00404	1.78162e-20	0.0134458	0.139107	0.189884	0.45193	0.116329	0.0012424	0.0106995	0.321824	0.0996921	0.569012	0.171986	0.0610847	0.293868	0.0120882	4.53121e-05	3.47687e-12	0.00248281	2.40321e-18	3.58191e-09	0.373136	3.18003e-20	0.00063283	0.25398	2.94511e-17	0.174815	0.974326	0.136923	4.04151e-17	0.326761
MSKC-00405	0.121436	0.261612	0.188895	0.161675	0.0808901	0.0818729	0.00329577	0.0135128	7.23852e-08	7.60724e-15	0.347242	4.93e-06	4.70152e-05	0.399557	0.0786014	0.0309568	0.138863	4.26902e-07	2.78559e-17	0.341554	0.756769	8.20755e-05	0.227924	0.215236	5.98307e-12	0.339876	0.448444	0.0768856	8.32464e-09	0.11443
MSKC-00406	0.212977	4.99715e-13	0.269681	0.451607	0.415845	0.000174784	0.0640662	8.17857e-14	0.262813	1.58283e-23	0.157167	0.661541	1.00664e-15	0.708441	0.212367	0.0854805	0.025845	7.48005e-13	1.47433e-13	1.53861e-13	1.76228e-21	0.0705663	0.294487	0.0513622	0.0748481	0.160354	3.39501e-06	0.079487	0.04046	0.106608
MSKC-00407	0.00444258	1.08987e-11	0.122374	0.0562417	4.56568e-07	0.355777	1.48948e-07	0.692608	0.0637915	0.0472627	1.76275e-10	0.0919691	1.7849	0.0443259	0.264378	0.00160654	1.56233e-25	4.34427e-21	0.00194973	1.00318	4.28749e-08	0.0204342	3.3342e-18	2.68017e-11	0.0493526	5.36235e-06	0.0394007	0.00188506	0.0898219	1.32275e-06
MSKC-00408	0.0196925	1.42665e-07	0.279899	0.100838	0.432877	0.644335	5.21748e-17	0.133942	1.48544e-08	3.05903e-08	1.2824e-10	1.16244e-16	0.775837	0.355793	0.289953	0.130295	0.211269	0.00876466	0.115227	0.00124947	0.0833993	1.27867e-17	9.79526e-17	0.270606	0.235081	0.181569	0.173298	0.148675	0.150544	0.282094
MSKC-00409	0.132805	0.0591247	0.207238	0.000575547	0.147313	0.0604647	0.145582	0.409114	1.7499e-12	1.41606e-25	0.458553	0.545142	0.0521039	0.27304	0.12212	0.671637	0.0563602	2.9064e-15	0.0300446	0.000383809	0.084042	9.7511e-14	0.67437	7.1687e-11	6.46957e-15	0.0559566	0.0180636	0.248813	0.211044	0.0671263
MSKC-00410	2.72802e-07	0.102384	0.0163915	0.158234	5.52545e-23	0.124949	0.496158	0.247281	0.157101	0.353111	0.119426	4.52809e-07	0.00190709	0.00254032	0.0236003	6.76753e-06	3.47314e-12	0.11784	0.590094	0.066507	0.135897	0.640473	0.0819479	0.568827	7.48235e-05	0.120621	0.257853	0.0273818	0.447461	0.128764
MSKC-00411	0.0300969	0.11193	0.00133392	0.0585004	0.99896	1.77707e-11	0.132641	7.25608e-08	0.000262595	0.0724378	0.323664	0.529333	0.127503	0.00358136	0.0740151	0.537536	0.330303	0.0386539	6.63157e-12	4.98939e-21	3.50901e-18	1.87098e-09	0.0323249	4.17934e-12	0.50202	0.182814	0.304592	0.325967	5.40301e-06	0.276275
MSKC-00412	8.09435e-06	2.53305e-10	3.71763e-05	0.00227131	1.53652	8.67234e-16	0.0631272	0.123329	0.0619225	0.070166	0.0628368	0.373117	9.96222e-22	0.00168536	3.09741e-49	0.452369	0.242617	6.377e-12	0.0825186	2.53789e-17	8.81993e-23	0.00814205	0.110181	5.97622e-16	0.689636	0.159645	9.42181e-15	0.0945238	0.127953	2.27358e-13
MSKC-00413	2.08389e-12	0.0406662	1.42147e-18	0.0677144	0.763722	0.00113616	0.000959049	0.134944	1.74118e-07	1.01646e-15	0.25205	0.0473445	2.17165e-09	0.529675	0.102535	0.848063	0.415605	1.1173e-23	1.17143e-06	6.3783e-28	1.75886e-06	2.04446e-12	0.515081	7.74524e-13	0.130798	0.0797165	0.391917	0.21343	0.417757	6.33096e-05
MSKC-00414	0.0841478	0.296518	1.90602e-09	0.371178	1.99422e-16	0.397843	0.0577609	0.670785	3.68231e-12	0.116432	0.34238	2.30531e-23	0.126589	1.42757e-29	0.0973477	7.2421e-07	0.057715	0.139982	6.06474e-11	0.458829	0.344654	1.34754e-18	0.174877	1.08396e-14	3.97974e-10	6.34088e-17	0.245766	0.34371	0.113032	0.0324118
MSKC-00415	5.00058e-14	3.01574e-14	1.51059e-06	0.0622037	1.15469	0.00694247	0.356105	0.070795	0.23186	0.0473729	0.0944393	0.315105	3.62083e-05	0.246861	0.0500673	0.489955	0.29061	0.0512975	1.60309e-14	2.71459e-09	0.0209097	0.0138828	1.38176e-16	1.63129e-15	0.731044	2.02446e-06	0.326194	0.0304812	1.15807e-09	0.146617
MSKC-00416	0.0490001	0.00506892	0.0889922	0.126872	0.102661	0.194558	0.000482057	0.106691	0.402609	1.34491e-13	0.51031	0.225458	0.0314076	0.119001	0.237894	0.000121507	0.41289	0.258572	1.22553e-10	3.01129e-09	0.0695084	0.302735	2.75997e-17	0.0980918	2.77498e-09	0.000110091	1.19508	0.391109	1.34404e-15	0.154378
MSKC-00417	0.273449	0.361152	0.000376212	3.56234e-06	0.181206	0.239566	0.114146	0.372577	1.14075e-07	2.18911e-19	0.260872	6.6003e-05	0.0857405	0.0956571	0.105351	0.315057	0.0122425	0.0261908	0.171402	0.54565	0.494287	1.45861e-11	0.198691	1.33667e-15	1.15744e-11	0.287043	0.675302	0.0490113	7.73636e-11	0.0775254
MSKC-00418	0.0879622	0.396248	0.324263	0.151167	0.0168985	0.141012	3.769e-12	9.38473e-07	0.0330617	1.9908e-05	0.243145	0.0577465	0.127339	0.626867	0.0663738	0.217922	0.0020997	0.00201413	0.00798873	0.398529	0.38749	6.04835e-08	0.434963	0.0275073	0.000728977	0.360047	0.0749235	0.322006	0.257309	3.72264e-08
MSKC-00419	0.465854	0.257167	0.013485	0.0632816	1.26574e-13	0.189414	0.0369968	0.307752	0.227378	7.08919e-11	4.15489e-07	0.0832554	0.226724	0.0301808	0.39414	4.21793e-15	2.32569e-16	0.249217	2.29873e-07	0.732165	0.401907	0.141985	0.202415	0.00873389	1.84671e-08	0.0753954	0.350515	0.101035	5.55077e-12	0.210109
MSKC-00420	0.118819	0.000175719	0.117448	0.0477808	0.0928825	0.333927	0.00889808	0.848787	6.85811e-06	0.261665	8.78111e-11	3.29387e-11	1.58451	6.29705e-11	0.063187	1.46339e-06	8.42796e-08	0.0545989	0.000180524	0.824938	0.0122971	3.77764e-09	2.07834e-16	0.0183449	0.0774407	3.7279e-13	8.23836e-07	0.0751716	1.90947e-07	0.0836705
MSKC-00421	0.170908	4.12732e-05	0.390678	3.75238e-22	1.63847e-15	0.214829	0.181681	0.333518	3.13919e-11	4.03955e-10	5.05659e-06	0.226073	0.307313	0.0566897	0.211371	0.0437076	4.07527e-10	0.035162	0.00364723	0.711023	0.425455	0.0656564	0.746729	0.150089	0.0745218	4.11919e-13	1.22348e-24	3.91348e-12	1.48846e-19	0.00143785
MSKC-00422	0.0153999	0.601383	0.114109	0.204654	4.0794e-13	0.401831	1.31996e-10	0.352422	2.73143e-23	1.63112e-18	0.465541	1.41815e-20	0.108978	0.00170243	0.0680486	0.402188	3.91243e-07	0.00940691	0.000385377	0.513014	0.340059	1.09684e-12	0.401219	4.54937e-17	1.11192e-05	0.000309641	0.560369	2.77902e-10	0.142444	6.8069e-10
MSKC-00423	0.227596	9.06921e-10	0.169835	0.0853773	1.93958e-12	0.11052	0.368444	0.0984532	0.162285	0.282304	1.1113e-05	3.84119e-12	0.015738	0.732565	0.238231	0.055594	0.0322048	0.305916	2.4876e-09	0.209604	0.532266	1.21147e-18	0.514086	0.0564399	0.202666	0.2629	3.54355e-17	0.0792059	1.49843e-15	0.0709557
MSKC-00424	0.0724216	6.94884e-05	6.15965e-15	1.65659e-12	0.0211247	0.0274563	4.72672e-07	0.950864	1.41737e-13	0.362942	1.02665e-12	0.0226114	1.30818	6.5749e-18	0.00120951	2.44334e-15	0.114961	0.0260125	0.175502	0.957815	1.10593e-08	2.53961e-09	2.71682e-14	8.44527e-06	2.86671e-05	1.94265e-08	0.104298	0.103963	0.462007	0.103562
MSKC-00425	0.0443682	0.017418	0.236421	1.43451e-10	7.32273e-14	0.450167	4.23378e-16	0.773886	4.40886e-15	0.300213	5.85967e-17	3.62246e-10	1.55985	2.19857e-14	1.0886e-15	3.95889e-12	1.6168e-25	0.0141331	0.00496432	0.950363	0.00626781	1.09605e-07	1.03208e-18	3.53734e-15	0.00394986	2.1385e-05	1.25948e-08	1.45212e-17	0.305814	3.15533e-14
MSKC-00426	1.45502e-09	0.194071	0.192513	0.253687	0.131718	3.77126e-13	0.215556	5.27635e-06	0.00397078	5.74922e-06	0.202769	0.537805	0.00103694	0.379266	0.273962	0.567051	0.0674553	0.0827203	0.187525	8.38054e-16	0.00572411	1.80415e-08	0.480224	2.08636e-07	0.0540869	1.71686e-11	0.04389	0.360236	0.377345	0.0503119
MSKC-00427	0.713986	1.39198e-28	1.2015e-06	0.00373879	0.37808	1.29389e-13	1.55099e-06	0.118225	0.714606	0.2586	1.18954e-11	4.5255e-10	8.33845e-14	5.83243e-19	0.169948	0.101498	0.00939797	0.646114	3.90061e-37	2.39028e-11	0.112431	1.83211e-19	3.09182e-41	4.83033e-10	0.593361	5.29648e-26	0.0222595	9.72032e-12	0.100709	0.295077
MSKC-00428	0.237723	0.0137769	0.232301	0.210836	0.213815	0.302985	1.62365e-14	0.279571	0.040288	1.19128e-11	0.527164	0.43154	2.77553e-06	0.000489745	0.23108	2.33749e-15	0.153668	0.219534	0.0781981	0.12376	4.68176e-14	0.034615	1.00106e-21	0.0907664	0.000986842	0.233127	1.06252	0.453609	0.0969848	0.101292
MSKC-00429	0.143996	2.21186e-08	2.76788e-12	0.000375869	0.0463158	0.234866	0.215246	0.706579	0.000728469	0.311331	2.33173e-15	2.43002e-07	1.08798	3.29555e-09	0.335475	1.31252e-10	1.6803e-10	0.232658	0.0188309	0.538501	0.0433631	0.00060373	1.61426e-13	0.0648353	0.154879	2.43218e-23	0.438297	0.00661148	0.168353	0.0644559
MSKC-00430	0.152968	1.79376e-06	0.0962748	0.00267656	1.51863e-05	0.304862	0.108233	0.576668	0.0623728	0.185079	0.0700564	0.105293	1.48883	4.19821e-12	5.145e-12	0.101088	6.73797e-17	0.00247516	0.00384138	0.637461	0.0935723	0.00599282	1.29653e-11	4.27155e-11	0.0999064	5.56303e-05	0.332796	0.0483008	2.64228e-11	0.161141
MSKC-00431	0.0468645	0.440774	1.03499e-07	0.0526037	0.402442	0.254772	0.0041704	1.15254e-07	0.000724739	6.10722e-17	0.132558	0.0345919	1.25417e-13	0.231204	0.23285	0.457658	0.232234	5.01499e-11	3.28013e-05	1.14104e-09	0.511106	9.67329e-11	0.233419	0.0937909	0.155829	0.0146489	0.566964	0.210606	0.204177	0.327206
MSKC-00432	4.3197e-24	5.64799e-13	5.90407e-11	0.2745	0.36356	0.507742	3.6884e-21	0.494244	0.255712	0.0934693	0.06747	0.0617571	0.405278	0.0455738	3.2812e-66	0.13188	7.76188e-23	2.55881e-06	0.410992	2.52305e-14	0.000298047	1.59904e-11	6.32469e-12	2.45757e-37	6.59601e-09	8.93819e-17	0.475422	0.39242	0.394472	0.000122791
MSKC-00433	0.653127	4.27892e-22	3.31075e-06	4.7636e-09	0.725877	1.19774e-13	0.115048	0.122413	0.47631	0.244516	3.41655e-27	4.96726e-12	2.08322e-11	1.991e-07	0.258941	0.455522	0.00223557	0.490199	1.96136e-22	7.54027e-13	0.0785156	2.04681e-30	1.63551e-39	1.23715e-08	0.477049	4.91677e-44	0.257103	1.43721e-09	0.196201	0.160619
MSKC-00434	0.201491	0.119834	0.114888	0.275595	1.13309e-29	0.000299705	0.17038	0.355552	1.63436e-06	0.0772613	0.15864	6.43201e-22	0.0551312	0.609306	0.0417837	0.00180537	0.292685	0.173955	1.84767e-12	0.602446	0.360843	6.13647e-09	0.676459	0.128589	2.81579e-16	0.243802	1.28413e-11	0.227446	0.0384593	0.00987858
MSKC-00435	9.50501e-09	3.8615e-13	6.19789e-37	0.23885	2.74415e-20	0.628868	1.95021e-14	0.757783	0.199813	0.00928486	0.000527953	0.147775	0.0370401	3.17454e-07	0.103508	7.66831e-09	0.43751	0.166083	0.155275	0.335335	4.70345e-05	0.0520736	0.0459258	0.123916	1.44341e-10	6.29886e-05	0.0944616	1.14575	3.90068e-18	0.141105
MSKC-00436	0.00499971	9.51941e-11	2.49303e-06	0.165943	0.632325	0.196426	0.211007	0.0640581	0.263753	2.19757e-29	0.00921581	0.54173	3.71181e-22	0.41193	0.052107	0.404174	4.36706e-10	5.43991e-10	4.69721e-10	1.03222e-26	4.83904e-09	1.71409e-19	0.0789622	0.0856012	0.000192686	0.0364431	0.0834885	0.298797	0.102454	0.702396
MSKC-00437	0.0548729	0.334602	0.143014	0.0394175	2.62204e-22	0.336938	0.145482	0.549938	6.60808e-08	0.0362563	3.73814e-05	1.74371e-06	0.0314316	0.00651288	0.106998	0.311964	0.254995	0.102045	2.35356e-09	0.609988	0.552107	0.33366	0.641462	0.0909501	4.45629e-09	1.91139e-05	0.00168535	0.0373855	0.044234	0.126561
MSKC-00438	0.154547	0.00394077	0.179463	0.168136	0.265021	0.00436286	0.328361	7.2377e-14	0.220852	5.36546e-06	0.39343	0.36381	6.40728e-08	0.606009	1.54323e-11	4.1449e-08	1.12128e-06	3.75419e-07	5.04713e-05	4.43899e-16	2.23866e-06	0.0225684	0.382083	0.383601	0.0632951	2.96737e-10	0.383504	0.0700851	0.0961804	0.51012
MSKC-00439	0.0110127	0.243562	4.57646e-25	0.040256	5.94494e-10	0.460774	0.330597	0.800341	0.190202	1.61732e-05	0.141712	9.22965e-08	0.232472	3.57023e-16	0.201486	0.265303	2.43206e-12	0.10274	9.82181e-05	0.193756	0.138905	4.52796e-13	3.64017e-22	8.81869e-10	0.204551	4.30135e-28	0.40726	0.258667	0.102552	0.257302
MSKC-00440	0.259587	0.340191	0.0474856	0.303741	1.0116e-09	0.0941331	0.105297	0.209485	5.9843e-09	2.13469e-12	0.271792	1.40854e-15	0.056083	0.758984	0.0991162	0.244507	0.183594	5.07532e-09	7.00997e-05	0.303561	0.158917	4.45436e-13	0.704961	4.05305e-08	4.08293e-22	0.418685	1.12827e-08	0.00077327	0.165182	3.55289e-13
MSKC-00441	0.0728876	1.65028e-07	1.38399e-20	2.0489e-05	0.0889258	0.326043	3.46338e-09	0.732317	0.0439807	0.146389	9.07261e-13	0.0884873	1.70324	6.86527e-08	0.290882	9.31782e-22	0.000262673	2.69041e-10	0.00354719	0.979519	1.76965e-19	0.121542	4.84173e-18	2.2426e-07	2.48141e-17	1.18802e-08	0.155962	4.30669e-09	2.0868e-10	0.0596381
DFCI-00501	0.0515543	0.464033	0.109454	5.11446e-15	0.00323784	0.837645	9.53678e-10	1.73237e-05	2.71473e-06	0.295474	0.474829	0.375219	0.306997	0.318428	0.22789	0.020491	0.15044	2.84291e-08	0.0227281	0.46046	1.19573e-05	0.37486	2.31193e-06	0.183609	0.258553	0.00932823	0.000228308	0.0332288	0.254859	0.578791
DFCI-00502	0.00154901	0.163826	0.0397474	0.000130383	0.195651	0.349461	6.22908e-11	5.46876e-07	0.100968	0.101318	0.586301	1.62838e-05	0.261827	0.677927	5.92071e-07	0.115683	0.500014	0.0070428	0.239569	0.250613	0.115401	0.292017	3.24499e-22	5.86143e-09	0.229795	9.27812e-20	8.77857e-13	0.154136	0.049429	0.129241
DFCI-00503	1.21598e-08	0.641774	0.136482	9.27448e-13	2.36434e-10	0.723556	1.75207e-30	0.00021397	0.0952094	0.325228	0.541567	0.312597	0.188648	0.509054	0.156576	2.70565e-10	0.427778	2.27605e-09	0.015253	0.394436	3.4078e-05	0.109249	3.44751e-14	0.132148	0.198717	0.00199054	0.0501205	0.221009	0.226104	0.293767
DFCI-00504	0.00359521	0.297695	0.0859828	3.2011e-08	0.10756	0.465997	3.34026e-13	0.107187	0.183301	0.214131	0.718613	3.31509e-11	0.397566	0.687693	1.3036e-05	0.0595132	0.508424	0.00261265	5.03203e-06	0.119715	0.126547	0.129888	7.81763e-22	1.08748e-08	0.251297	3.01279e-10	1.23028e-11	0.024819	0.365638	0.120321
DFCI-00505	0.298509	0.0998915	0.107385	3.99964e-15	0.249161	0.389755	0.118175	1.65472e-11	0.00472974	0.280909	0.676471	9.35312e-06	0.28291	0.353979	0.0715864	0.280466	0.220427	5.40493e-07	0.0757859	1.54188e-10	0.00539837	0.26337	4.3643e-09	3.5657e-12	0.218905	4.70587e-05	0.0300603	0.136751	0.189664	0.337299
DFCI-00506	0.00927541	0.514068	0.274893	8.28637e-17	0.059937	0.607459	7.14834e-08	1.59299e-08	0.0170626	0.396673	0.713919	0.107141	0.355026	0.464122	0.131082	1.53267e-06	0.220657	2.22922e-05	0.0238783	0.317863	0.00153103	0.418042	1.09432e-16	0.0850976	0.275027	4.04279e-11	0.0492677	0.0619864	0.444221	0.353139
DFCI-00507	0.0678042	0.193082	0.150809	2.37758e-10	0.0753376	0.447661	4.63069e-12	0.000663111	0.0682565	0.207715	0.450655	0.136403	0.272765	0.455365	2.55799e-12	0.000482314	0.580137	0.176539	0.0740837	0.438773	0.0302257	0.0417464	8.41148e-07	0.35831	0.0314568	0.000165976	1.88258e-07	0.256265	0.129673	0.204099
DFCI-00508	0.00652024	0.0021085	0.0476698	2.66854e-06	0.0159305	0.579886	5.91679e-12	2.54114e-10	0.119323	0.260798	0.858624	0.11059	0.395692	0.562471	0.0761572	0.000955397	0.423882	0.0644682	0.0512657	0.225319	0.0538965	0.200371	8.45557e-12	0.0605216	0.312548	4.38657e-07	1.58233e-17	0.271304	0.251817	0.299754
DFCI-00509	0.341777	0.413573	0.204996	9.30751e-22	0.0565867	0.938437	6.43285e-05	0.0250686	2.28579e-08	0.328556	0.27373	0.333534	0.119998	0.0220276	0.191179	0.231528	0.320723	3.71126e-09	4.18324e-08	0.599728	0.00021895	0.291355	0.197626	0.284063	0.187066	0.000137986	0.0182326	2.07922e-05	9.70249e-06	0.45841
DFCI-00510	0.502599	0.178822	0.261229	2.58782e-10	0.184453	0.61134	0.0502752	0.00234242	3.87002e-13	0.228231	0.786725	0.0512546	0.391633	0.105746	0.0016703	0.290382	0.367867	3.17555e-07	1.11184e-10	0.00371416	0.0740259	0.401615	4.38675e-06	0.16263	0.10176	2.20081e-14	0.0080366	2.00011e-05	0.372884	0.144574
DFCI-00511	0.233987	0.297386	0.0364605	4.77371e-05	0.175587	0.57508	0.0583599	0.142072	0.05763	0.260768	0.354094	0.268721	3.99757e-07	0.400942	0.260277	0.00398136	0.534371	2.65831e-06	0.211965	0.184373	4.8974e-08	0.182826	0.0229115	0.0188449	4.54637e-06	0.00206946	7.50114e-10	0.433429	0.015266	0.0162699
DFCI-00512	0.466498	0.13184	0.0321152	2.78533e-08	0.106412	0.42055	3.86187e-10	5.49373e-06	0.0728731	0.0644779	0.733682	0.0438935	0.34127	0.276484	9.47061e-07	0.198869	0.5081	0.116697	0.0208863	9.34504e-10	0.00929539	0.293306	4.68993e-06	0.0108786	0.0934423	0.000569865	7.26488e-11	0.206745	0.204543	0.167154
DFCI-00513	0.784983	0.112178	0.0731755	2.66633e-10	0.119133	0.343404	0.0825259	0.266012	0.111941	0.0944335	0.785791	4.73647e-11	0.14867	0.00199762	8.56242e-14	0.224622	0.488818	3.60823e-05	3.32784e-15	0.0167636	0.0406903	0.264208	2.25894e-11	0.154717	0.000383788	0.000536701	3.67394e-05	1.88834e-05	0.127475	3.10053e-06
DFCI-00514	0.182614	0.453308	0.00778929	1.23035e-05	0.0189211	0.0424622	0.0695974	0.177445	0.057089	0.150855	0.375458	0.0787422	3.36797e-10	0.404417	0.0669641	0.334945	0.555679	9.09379e-08	0.138214	0.12802	0.127817	0.206387	0.062322	0.264559	0.168592	0.0244698	1.16661e-14	0.0959158	0.0142226	0.512748
DFCI-00515	0.0336128	0.537771	0.114306	6.59234e-08	0.000933726	0.263775	3.65637e-06	0.101035	0.113022	0.225982	0.276307	0.361786	1.03184e-11	0.501124	0.176283	6.14282e-10	0.7654	2.94004e-15	0.18404	0.457537	6.60773e-09	0.0546267	3.89252e-07	0.163195	0.000169687	2.0271e-05	0.0681384	0.154812	0.179586	0.3102
DFCI-00516	0.174059	0.640168	0.330681	5.49817e-24	8.69219e-06	0.689854	5.63973e-13	0.0599448	0.0566979	0.309288	0.462102	0.230918	0.352807	0.388791	0.125291	7.46482e-05	0.38605	7.10379e-08	2.86073e-13	0.332129	3.33374e-05	0.191915	1.32787e-20	0.0479193	0.191538	1.31102e-08	0.0548217	0.0001581	0.275643	0.325248
DFCI-00517	0.500223	0.0928369	0.248111	6.14053e-20	0.079531	0.572156	0.0326913	0.000323898	0.0564919	0.181693	0.827795	0.0953674	0.337113	0.239907	2.41057e-07	0.148682	0.314583	0.220983	1.65887e-14	0.00132996	0.000468139	0.163715	1.14846e-12	0.0854985	0.170566	6.14861e-13	3.24327e-17	0.144342	0.284201	8.58321e-05
DFCI-00518	0.0190348	0.439381	0.290817	9.72284e-12	0.182374	0.512881	1.57737e-07	5.68902e-14	0.0758847	0.394814	0.371575	0.303567	0.135803	0.479404	0.208077	4.01771e-09	0.463198	0.0484929	0.00199924	0.255441	0.00757377	0.0897896	3.49577e-10	0.146639	0.110433	9.88642e-09	0.000149181	0.274855	0.206858	0.0695732
DFCI-00519	0.0958825	0.536014	0.117673	1.35546e-05	0.0197365	0.448855	8.19958e-09	0.000175868	0.116809	0.230199	0.6534	0.3524	0.0344311	0.501123	0.183058	0.0643153	0.593468	0.0182335	0.0204157	0.260755	0.000185336	0.217194	1.68714e-09	0.226068	0.0553594	0.00131579	0.0500096	0.0782687	0.0856962	0.242719
DFCI-00522	0.322756	0.284571	0.154594	1.02645e-05	0.046035	0.715961	0.128032	0.250495	0.0596569	0.122391	0.641453	0.130163	0.249253	0.14435	0.0690319	0.160878	0.386306	0.0272479	0.14808	0.172402	0.0118268	0.0682931	9.16463e-10	0.256184	3.47198e-12	1.2182e-10	3.50087e-15	0.0486025	0.117259	0.118423
DFCI-00525	0.262839	8.5248e-06	0.124289	0.0222942	0.026603	0.659341	0.0118079	0.111197	0.000464027	0.201809	0.345655	0.293532	4.66065e-06	0.159652	0.0793118	0.153052	0.558014	4.17201e-05	0.203739	0.297986	1.74476e-10	0.104118	0.21873	0.419583	7.74207e-06	0.0400236	1.12262e-08	0.39357	6.63704e-05	0.00153581
DFCI-00526	1.9431e-10	0.2414	0.000188927	1.58616e-05	0.113269	0.229901	4.5351e-11	4.14599e-10	4.27604e-11	0.137503	0.655287	0.149604	0.0111648	0.596527	0.129098	5.2594e-09	0.125939	0.00692368	0.396508	0.27201	0.101003	0.419536	4.25447e-05	1.348e-09	0.615884	9.80816e-22	0.000119109	0.477715	0.16023	0.616652
DFCI-00527	0.00657292	0.0830124	0.211928	1.30524e-08	3.11776e-08	0.637074	2.27302e-25	0.00562853	0.0309347	0.180516	0.39955	0.301632	0.309281	0.249763	0.106453	0.154638	0.488246	0.00552204	9.60467e-10	0.497054	0.157412	0.274687	1.51237e-05	0.442084	0.29124	0.00664411	2.63775e-05	0.164686	3.25112e-13	0.291119
DFCI-00528	3.0094e-09	0.508369	8.72104e-06	0.0010238	2.11248e-06	0.124588	0.094092	0.0535778	0.225679	0.00328457	0.47251	1.37712e-14	0.109177	0.642407	1.93707e-07	8.46486e-08	0.217678	2.40727e-08	0.283483	0.196501	0.109075	0.420227	5.50878e-17	8.17791e-24	0.567655	0.00530651	0.077224	0.240012	0.00969962	0.621607
DFCI-00529	0.140324	0.438381	0.0975657	2.65665e-08	0.214538	0.337547	0.154121	6.04023e-09	0.0931982	0.29319	0.583826	0.0996175	3.80241e-05	0.374077	0.163252	0.135839	0.269732	2.99487e-08	0.227376	0.105978	0.0130095	0.327575	8.75231e-12	8.30909e-09	0.188034	1.90486e-11	8.33393e-12	0.201615	0.173366	0.54184
DFCI-00530	0.134885	0.118594	0.077016	3.8106e-09	0.252014	0.314573	0.000406212	2.63084e-11	0.138527	0.116205	0.678519	3.0228e-24	0.292529	0.495979	1.26164e-27	0.0607573	0.271065	0.0132683	0.239593	0.0314276	0.0887843	0.327217	1.53967e-23	7.83326e-17	0.388639	1.28153e-16	5.78741e-12	0.0249451	0.200161	0.384464
DFCI-00531	0.118665	2.01406e-06	0.13616	0.000336478	0.0658345	0.283112	1.65581e-22	3.25797e-07	0.000125507	0.260466	0.685252	0.137852	0.501531	0.378234	9.09501e-09	0.104001	0.380659	0.00144435	0.0545501	0.047563	0.214744	0.409958	2.06442e-16	0.0112122	0.578721	1.01742e-12	4.30378e-08	0.308747	0.152205	0.399752
DFCI-00532	1.35129e-12	0.639439	0.0698392	3.67282e-07	1.54855e-07	0.0770003	2.69188e-10	0.00392303	0.000149112	0.222847	0.440747	0.0899138	0.00057239	0.42855	0.146156	1.09179e-13	0.0414708	1.84437e-11	0.320136	0.466927	0.00689108	0.621048	5.59673e-05	0.155273	0.650797	2.54792e-06	0.274325	0.3188	0.101736	0.958005
DFCI-00533	0.0419352	0.208958	0.11604	3.33474e-06	0.107516	0.571193	8.94353e-08	3.00532e-06	0.0779991	0.348603	0.451811	0.238168	0.153729	0.820094	0.145784	0.0772752	0.68972	0.00575534	0.0623923	0.21212	0.00516548	0.091417	1.89573e-06	0.00402193	0.0528087	0.000535887	0.0473995	0.221062	0.129092	0.00135506
DFCI-00534	0.124045	0.12606	0.180533	3.30785e-08	0.0680866	0.519021	0.1207	1.52639e-05	0.15689	0.209977	0.42282	0.153011	0.336537	0.66958	0.000173363	0.0624586	0.670444	3.72079e-05	0.128143	0.128527	0.0648779	0.12505	0.00211045	0.000989578	0.155095	1.03276e-10	1.80483e-08	0.266345	0.0312731	0.0885839
DFCI-00535	0.0007644	0.322162	0.429509	4.17788e-13	0.147355	0.641293	8.80901e-08	1.09763e-11	0.0816654	0.34481	0.457385	0.157121	0.330765	0.476094	0.0895797	0.00358924	0.465255	0.113306	0.000141623	0.236617	5.61046e-05	0.117965	0.000339323	0.176435	0.229056	1.42897e-05	3.59862e-13	0.118147	1.82752e-05	0.00711332
DFCI-00536	0.0783988	0.225668	0.0441349	4.23667e-13	0.0279859	0.334069	3.41732e-20	1.62608e-11	0.0833431	0.142237	0.879031	0.0357363	0.314015	0.663716	0.0693459	6.59179e-07	0.479412	0.0325663	0.0723903	1.90776e-07	0.0266592	0.302185	5.47402e-05	7.33046e-13	0.593228	0.144941	9.07755e-09	0.333593	0.0773781	0.315272
DFCI-00537	0.000692699	0.294638	0.128753	0.0347815	2.00398e-05	0.708854	1.7618e-11	0.134663	0.0879754	0.219832	0.44267	0.235063	0.0168394	0.33107	0.156881	4.77948e-12	0.596157	9.5407e-08	0.364101	0.349236	4.21661e-07	0.291838	1.99098e-08	0.107255	0.154228	3.9915e-07	1.5124e-07	0.430164	0.174064	0.232197
DFCI-00540	0.0508725	0.539848	0.0718534	1.40196e-15	1.1711e-09	0.554303	0.00517764	0.005697	0.132985	0.273668	0.649128	0.0856751	0.278439	0.430465	0.0993227	0.00461072	0.438905	8.42354e-09	0.127814	0.290429	0.0044399	0.288607	3.58244e-18	5.38507e-07	0.292614	4.59173e-07	0.0983544	0.0410681	0.315206	0.554503
DFCI-00543	0.0417911	0.0665978	0.249468	1.22647e-08	0.176207	0.782798	0.000155209	6.93553e-06	2.77274e-08	0.107	0.60245	0.117532	0.394014	0.00723627	0.00782369	0.435737	0.317598	4.02601e-06	0.148916	0.285498	0.0855726	0.339132	0.182627	0.215224	0.160999	0.00128389	5.32775e-11	0.057345	0.0948473	0.263032
DFCI-00544	0.094973	0.420258	0.149229	2.44627e-18	0.313302	0.633788	2.49635e-09	8.97062e-17	0.000660525	0.275585	0.706764	0.131496	0.2558	0.431428	0.147329	7.92133e-08	0.0381769	4.57809e-05	0.1336	0.199523	0.0353968	0.461376	3.89747e-23	4.5608e-10	0.370248	1.11844e-09	0.0468359	0.0532152	0.165117	0.498899
DFCI-00545	0.205284	0.106204	5.39398e-16	4.16402e-10	0.117245	0.130248	0.0659336	6.19152e-08	0.0945935	0.0547202	0.806647	6.16473e-17	0.205415	0.415953	1.598e-24	0.10389	0.579656	0.0236782	0.131619	2.4454e-08	0.164393	0.396401	2.44743e-20	8.65593e-15	0.11328	6.57816e-14	1.44077e-14	0.0961465	0.216344	0.3999
DFCI-00546	0.565984	0.256854	0.00534515	3.92983e-10	0.210032	0.508119	0.31914	0.0903028	0.0113729	0.288777	0.694709	0.202568	0.0801627	0.0871454	0.178591	0.214868	0.370942	7.00508e-05	0.00383047	0.114174	0.0741994	0.110332	0.0117425	0.000184013	8.63271e-12	0.00256147	7.45925e-12	0.00052568	0.0556289	0.197417
DFCI-00547	0.182462	0.00094403	1.50138e-05	0.201808	0.0548947	0.254789	1.04399e-10	0.178948	0.135929	0.0450294	0.469405	0.064461	0.191074	0.456782	7.73132e-05	0.029122	0.677453	1.05341e-07	0.352437	0.0615663	0.0188088	0.372914	0.0498533	0.00536365	0.19531	4.59546e-07	9.08434e-09	0.285801	0.0003296	0.022144
DFCI-00548	0.26656	0.216449	0.134349	3.03116e-10	2.9577e-05	0.0918863	2.12364e-08	0.00467925	0.114291	0.0877952	0.591339	0.1312	0.162651	0.234497	0.0357929	0.000825152	0.610427	1.63734e-13	0.235307	0.309859	0.000940286	0.47479	0.115015	0.065335	0.295389	2.51444e-06	0.130577	0.25472	5.47656e-05	0.657463
DFCI-00549	0.302188	0.0376098	0.289837	2.32547e-06	0.155315	0.654271	5.53526e-09	0.0651558	0.0424404	0.15547	0.752644	0.232367	0.500681	0.275784	2.14084e-12	0.189224	0.573931	0.00729336	7.16267e-09	0.00199895	0.0520787	0.355835	9.79039e-07	0.0629157	0.147445	2.72461e-05	0.00171964	0.129574	0.0338721	0.00191084
DFCI-00552	0.383818	0.406975	0.18444	3.82099e-18	0.13639	0.605369	0.17756	0.167131	0.108534	0.195627	0.510357	0.237073	0.116373	0.0329878	0.0423728	0.341202	0.563945	1.83786e-11	3.72052e-12	0.279221	3.49922e-10	0.113141	0.0117365	0.149589	0.000162723	4.31456e-05	1.11599e-10	0.000174471	0.00896027	0.0498094
DFCI-00555	0.450758	0.554135	0.0185585	9.30968e-19	0.0210371	0.674272	0.0477761	0.160869	0.216663	0.151134	0.551893	0.0330944	0.279013	0.323584	0.123779	6.51569e-07	0.106381	3.23167e-07	0.00560238	0.0649937	1.23187e-05	0.259901	3.68878e-15	9.91119e-17	0.123484	0.152778	0.109973	0.00856353	0.045048	0.58896
DFCI-00556	0.618326	0.215917	0.00101066	4.59303e-06	0.11053	0.2644	0.301375	0.250754	0.186269	0.25614	0.563072	2.13315e-19	0.0166577	0.347418	0.198446	0.0571738	0.240053	4.83202e-10	7.50612e-06	1.82205e-06	0.0837645	0.196223	6.81377e-19	1.55716e-25	1.51809e-16	1.98632e-10	4.28814e-07	0.000237711	0.0505482	0.349364
DFCI-00557	0.24918	0.452116	0.210397	8.86677e-24	1.45456e-05	0.55759	3.23558e-05	0.0576117	0.0900325	0.304664	0.746858	0.217337	0.217579	0.38714	0.142561	3.52134e-08	0.250789	4.70185e-09	0.0185066	0.00684456	1.24061e-06	0.361758	3.17669e-05	0.146575	0.259814	0.0318574	0.153919	0.137153	1.31192e-05	0.635596
DFCI-00560	0.000429812	0.330791	0.086373	0.00713202	0.00305182	0.335373	0.00012732	0.2063	0.291819	0.031264	0.404266	0.0970461	2.15881e-09	0.571252	1.28823e-09	0.000120005	0.635905	4.68025e-12	0.363561	0.216411	0.000757266	0.282399	0.0014549	0.137936	0.00919152	5.30882e-11	0.118065	0.281339	0.0252653	0.265663
DFCI-00563	0.439047	0.256953	0.10444	6.55687e-20	0.0907857	0.664053	0.219088	0.0799811	0.0315552	0.197255	0.734579	0.0989748	0.444039	0.107111	9.23472e-17	0.243726	0.420606	1.12964e-05	1.15584e-08	0.220649	0.00735106	0.106294	8.4952e-05	0.0793573	7.40816e-12	0.0577685	1.1263e-06	0.0026805	0.00655261	0.170224
DFCI-00564	0.551986	0.340056	0.0430347	6.89179e-28	0.13804	0.997542	0.0017142	3.45139e-05	0.0219184	0.246015	0.732041	0.239322	0.321399	0.0138556	0.117941	0.130912	0.132092	2.63527e-09	5.19051e-15	0.178262	2.73257e-09	0.197714	2.53708e-06	0.00367195	0.0974077	0.141819	0.0185208	1.08312e-06	0.186377	0.499338
DFCI-00565	0.36969	0.0138186	0.218018	1.70169e-06	0.143671	0.745544	0.112711	4.19463e-08	0.000652962	0.240101	0.585824	0.22674	0.298727	0.438893	0.0881181	0.139786	0.513903	3.56772e-06	0.103634	2.12618e-10	0.0804288	0.0356254	0.0664463	0.0996544	1.00079e-08	6.34545e-10	5.75229e-08	0.180151	0.0555281	0.000211518
DFCI-00566	0.442018	0.169212	0.11034	2.30248e-09	0.210017	0.543956	0.124394	3.20785e-08	0.156408	0.124915	0.573461	0.112125	0.160567	0.52318	0.0622772	0.0536576	0.295594	0.000138064	0.132614	0.057726	0.00584403	0.204658	0.0797385	3.47718e-15	0.0110162	0.0262004	0.00241853	0.000642402	0.0358045	0.379103
DFCI-00567	0.0734705	0.276146	0.274143	0.000536213	0.0463086	0.835569	6.56433e-07	0.0237956	7.81763e-07	0.165457	0.633028	0.449735	0.399192	0.478852	0.00222263	0.103994	0.452367	4.21326e-05	0.000944751	0.216778	0.101319	0.239478	0.154184	0.254322	0.435765	1.12757e-14	5.82647e-07	0.120091	0.0246201	2.61797e-11
DFCI-00568	0.00291416	0.390876	0.183099	0.00897129	0.0010918	0.59216	7.74305e-08	0.0445263	0.104252	0.290078	0.310644	0.567674	0.0430539	0.674972	0.178267	4.94667e-11	0.641682	6.22597e-11	0.0748388	0.319105	0.0585618	0.183347	0.0437461	0.150818	0.212912	8.64115e-12	0.0395944	0.16017	6.17056e-09	0.0109104
DFCI-00569	0.00202418	0.533407	0.0373337	1.1998e-09	0.157996	0.916903	8.76674e-17	0.000919893	0.0612112	0.219454	0.336739	0.302222	0.0136466	0.523665	0.286266	8.90953e-14	0.197616	9.24432e-08	0.394612	0.394135	1.32019e-05	0.225585	0.108613	0.000197265	0.279897	0.0177814	0.0203591	0.363832	0.000136694	0.199025
DFCI-00570	1.81385e-12	0.658734	0.0198776	1.5616e-09	0.00117622	0.497045	1.73026e-12	2.30189e-07	0.130174	0.112031	0.621437	0.128235	5.09137e-06	0.646697	0.140041	1.66848e-17	0.059068	8.08048e-06	0.22985	0.312564	0.0354922	0.368315	0.00122802	3.93634e-07	0.419838	1.12331e-06	0.302222	0.32215	1.48044e-07	0.779273
DFCI-00571	0.400662	0.38582	0.00152559	5.54438e-13	0.000932821	0.246752	0.196216	0.0322964	0.0393776	0.129959	0.487331	0.3661	0.00741482	0.279832	0.0310863	0.217376	0.493379	2.66231e-06	0.0211519	0.261418	0.0227799	0.215278	0.128102	0.183376	0.286035	0.00270763	7.46576e-05	0.0402623	0.0875356	0.521166
DFCI-00572	0.832431	0.0055619	1.97569e-08	2.36268e-14	0.100183	0.328418	0.0912372	3.81091e-14	0.168839	0.150826	0.88551	5.22467e-06	4.73268e-10	0.00526308	0.0424182	0.223649	0.122971	0.0364557	2.01473e-19	0.201917	3.01562e-16	0.292855	2.93826e-18	0.0138822	0.191679	1.86168e-13	9.24997e-06	0.0403377	0.276427	0.193119
DFCI-00573	0.820215	0.361841	0.0072017	2.46081e-23	0.256189	0.498337	0.225164	2.50694e-14	0.121456	0.226024	0.896402	0.00671707	8.73023e-08	0.0298423	0.171282	0.0349875	0.0122271	0.0142005	1.61437e-14	0.0498463	1.20781e-08	0.295034	2.70813e-14	2.77153e-14	0.136388	0.00027319	0.0115515	0.0989096	0.112087	0.247929
DFCI-00574	0.00584388	0.248222	0.000106801	0.000155729	0.0456464	0.000149167	0.0336546	0.0354345	0.175238	0.0578336	0.622157	2.4933e-29	0.205911	0.631053	7.06167e-05	1.80934e-08	0.299787	0.0742603	0.208395	3.71004e-05	0.223488	0.414894	3.79897e-06	1.7933e-33	0.300605	0.00158961	0.102611	0.216517	7.37006e-14	0.558583
DFCI-00575	2.70693e-06	0.201813	0.0861216	2.78875e-07	0.0407174	0.480127	7.70859e-06	6.92856e-05	0.0984967	0.00898611	0.720672	1.43121e-05	0.160573	0.582498	0.00105388	8.8457e-07	0.422922	0.00237031	0.187939	0.137705	0.0415045	0.631217	2.21363e-16	0.00985597	0.773856	3.28795e-10	0.00947026	0.232545	0.169626	0.507376
DFCI-00576	0.000476865	0.378326	0.0493959	0.000165501	0.062862	0.580488	1.05123e-09	0.0896535	0.155101	0.132196	0.364931	0.251923	0.00374524	0.734985	0.120843	3.79854e-10	0.549521	1.99025e-10	0.18196	0.252219	4.88468e-09	0.156288	5.87462e-08	1.22888e-09	0.365409	6.75292e-08	0.0041129	0.278939	0.0882555	0.0894475
DFCI-00578	0.411778	0.100515	0.204337	2.63228e-11	0.0805495	0.735386	0.106926	9.5702e-06	0.0996824	0.163748	0.319123	0.228786	0.0619315	0.302234	0.0854091	0.0668555	0.483647	0.00893767	0.139561	0.297106	1.6815e-08	0.0777929	0.197623	0.280023	0.000616413	2.10101e-05	1.13414e-16	0.334474	4.73461e-08	0.0670414
DFCI-00579	0.247351	3.85664e-08	0.10234	5.8688e-10	0.152852	0.642335	0.171364	1.30452e-14	2.16036e-09	0.226075	0.760994	0.127809	0.475014	0.340699	0.0701634	0.120458	0.154748	0.000181303	0.093031	0.0329382	0.0176759	0.36835	0.0873103	0.0549604	0.318868	0.0636224	1.93321e-10	0.127842	0.141182	0.387818
DFCI-00580	0.722714	0.167987	0.041354	1.60563e-08	0.100626	0.323467	0.0910301	0.0968144	8.14505e-08	0.149502	0.675173	0.0581066	7.2672e-10	0.221759	0.08777	0.158497	0.37714	4.88278e-13	0.0291207	1.84613e-11	2.27567e-07	0.372717	0.118272	0.230091	0.194895	1.12718e-06	2.99624e-07	0.218364	0.494127	0.00665777
DFCI-00581	0.644825	0.250957	0.000172757	3.60249e-09	0.201074	0.183602	0.255815	2.27579e-06	6.82914e-11	0.184485	0.748712	0.00176534	2.07442e-05	0.386551	0.0473342	0.263426	0.271992	5.22191e-16	1.99897e-06	2.06295e-17	0.0637336	0.552397	0.0279914	4.84911e-09	0.271569	7.10093e-18	0.103098	0.00672932	0.706909	0.149727
DFCI-00582	0.837223	0.0796122	0.0355251	4.2364e-18	0.0871061	0.481116	0.0285694	1.55909e-08	5.23693e-07	0.0141515	0.690142	0.274062	0.130997	6.17826e-05	7.2043e-15	0.0986826	0.114529	0.0663133	3.44071e-08	0.338008	0.0415424	0.547144	1.74003e-07	0.348911	0.366955	3.45473e-14	0.0122351	0.000839476	0.436628	0.436193
DFCI-00583	0.709172	0.242433	0.0596812	0.000170834	0.278548	0.654776	0.214023	0.135754	0.00106927	0.197992	0.615483	0.131035	0.259698	0.0260856	0.056807	0.328448	0.140124	9.49985e-08	0.0330596	0.12883	3.44191e-06	0.0799967	0.00322679	0.0797514	2.55054e-10	1.00592e-06	1.62935e-06	4.97696e-10	0.132574	0.0305979
DFCI-00584	0.471795	0.3824	0.277495	1.13619e-37	1.96333e-10	0.063481	1.99774e-11	8.28681e-25	0.0250923	0.405292	0.800117	0.202827	0.00774775	1.1584e-07	0.119422	0.00012953	2.29154e-09	5.67164e-08	2.22859e-09	0.441206	0.00135682	0.452514	3.13554e-22	0.437296	0.506888	3.30184e-07	3.6191e-05	0.0849425	0.244198	0.91504
DFCI-00585	0.0438996	0.28384	2.07113e-09	0.00760688	0.130513	4.34549e-08	0.119698	0.00526272	0.0918068	0.0975889	0.459744	0.0434013	1.81391e-13	0.550063	0.106811	0.0412439	0.263875	1.60781e-09	0.339363	0.0716499	0.0641392	0.519202	2.58738e-13	1.78035e-20	0.563351	1.42814e-20	4.29031e-07	0.303031	0.0678042	0.670041
DFCI-00586	0.28536	0.0327578	0.0264627	2.18206e-10	0.122866	0.712984	0.0903347	0.18267	4.12568e-05	0.184745	0.779906	0.186612	0.232399	0.19249	0.0638766	0.200667	0.464527	0.00021335	0.143955	0.145407	0.00231615	0.223017	1.34169e-05	0.0651269	0.239971	0.0301125	0.000148295	0.111894	0.0021879	0.228535
DFCI-00587	0.031096	0.118003	0.155091	5.51317e-17	0.148474	0.4639	3.95117e-10	0.107467	8.35506e-08	0.284283	0.654388	0.152279	0.14597	0.180925	0.135402	1.27485e-06	0.362832	9.75475e-05	0.0821723	0.202909	0.0488202	0.292279	7.88304e-12	0.250712	0.255065	0.0381227	8.63639e-09	0.261402	0.0709772	0.710603
DFCI-00588	0.179096	0.314355	0.0685374	7.21051e-10	0.13419	0.169816	5.32585e-06	0.0455515	1.95245e-08	0.365151	0.396948	0.0396708	0.000786825	0.473542	0.0825024	0.121638	0.508625	0.000468365	0.294149	0.339139	0.0950059	0.242783	0.000245163	0.295661	0.181064	8.73049e-09	3.83789e-12	0.241033	0.0115202	0.56535
DFCI-00589	0.18802	0.004639	0.19519	6.25689e-13	0.19177	0.172609	0.104121	9.43827e-06	0.00246254	0.304627	0.595078	7.23902e-13	0.169695	0.147234	0.0608863	0.145427	0.396117	0.0305427	0.138058	0.055999	0.0942223	0.379145	1.11599e-16	0.0527243	0.202568	8.19777e-05	4.78396e-20	0.297037	0.0408156	0.695752
DFCI-00590	0.180811	0.565623	0.0565155	1.92109e-18	0.18099	0.55773	7.80088e-09	1.71796e-18	0.000183393	0.268655	0.831154	0.242011	0.198828	0.422393	0.147653	0.073073	0.0528902	1.5859e-07	0.000503117	8.71321e-11	1.1879e-10	0.437976	1.04863e-05	9.63443e-09	0.507491	0.00131548	0.00593612	0.236558	0.279461	0.609595
DFCI-00591	0.195685	0.472382	0.155927	3.80221e-09	0.0140578	0.00328605	0.00051425	3.59494e-05	4.83938e-10	3.14655e-07	0.229776	0.054365	0.00548987	0.193362	0.156201	0.136151	0.1873	2.98481e-10	0.168443	0.340744	0.188747	0.620346	0.0591423	0.245989	0.880681	1.17475e-06	2.62191e-08	0.501195	3.96291e-10	0.777947
DFCI-00592	0.651989	0.214033	0.00868164	3.04681e-11	1.71116e-05	0.260786	0.210512	0.145468	1.43991e-06	0.10753	0.833633	0.0799962	0.0125851	0.32409	0.0069053	0.0907818	0.217345	0.0126548	0.0403867	0.000332433	0.000520678	0.385745	0.0879609	0.228967	0.470284	1.17943e-08	1.79668e-18	0.0236558	0.177195	0.519038
DFCI-00593	0.0910783	0.016774	0.185985	1.09241e-10	0.0131817	0.264302	0.143571	0.106316	0.0332338	0.208905	0.407773	0.117935	0.00761477	0.201225	0.0841662	5.01802e-13	0.451337	0.00688023	0.00463206	0.412961	0.13547	0.521049	5.53421e-09	0.302903	0.306546	1.14298e-07	6.50444e-05	0.214742	4.70332e-07	0.678719
DFCI-00594	2.37938e-09	0.674177	0.0502106	1.76389e-16	0.0811766	0.446862	1.11341e-18	1.42702e-18	0.00336125	0.307598	0.552646	0.101819	0.130165	0.31796	0.224004	1.60869e-08	0.0452503	5.63042e-05	0.271583	0.389652	1.54337e-06	0.386933	1.03237e-06	0.124235	0.481332	2.50582e-05	2.9115e-08	0.40323	0.109864	0.744548
DFCI-00595	0.308481	0.562039	4.20356e-05	1.68565e-08	0.0636303	6.53517e-11	0.158617	1.29185e-08	4.74037e-09	0.06719	0.356337	0.289884	2.05028e-28	0.118655	0.19937	0.125325	0.207613	7.79309e-15	0.127603	0.258164	0.00176119	0.7075	1.92607e-14	0.239271	0.695413	3.96135e-13	4.60193e-07	0.191562	0.0177411	0.860759
DFCI-00596	0.483625	0.283763	0.055325	0.0013001	0.117672	0.232693	0.215701	6.73077e-05	5.49037e-09	0.281717	0.568488	0.403839	7.05527e-18	0.0171171	0.18185	0.102987	0.385143	3.65272e-15	0.107388	0.241425	0.0340136	0.370184	0.0884978	0.187003	3.34713e-07	1.25834e-12	0.000170874	0.0834259	0.203271	0.46623
DFCI-00597	0.230408	0.742392	0.134751	3.51064e-26	0.000596579	9.23513e-07	0.165164	1.4027e-07	1.22109e-05	0.323552	0.317563	0.168205	8.47918e-06	0.162126	0.169485	4.19353e-11	0.0024391	5.97023e-12	0.106866	0.69239	0.00173989	0.572164	0.158399	0.168993	0.481836	0.0126728	0.230512	0.0176295	2.44068e-05	1.21319
DFCI-00599	0.0261967	0.218056	0.0594875	3.69516e-13	0.0691294	0.441306	7.01483e-17	0.137103	0.114919	0.257228	0.427228	0.231958	0.116333	0.305148	0.238557	9.08953e-06	0.686861	4.0567e-14	0.187479	0.539284	7.74109e-09	0.224841	0.0206356	0.166056	0.0455613	0.00522078	1.85252e-05	0.376629	4.92816e-08	0.38491
DFCI-00600	0.00650537	0.156166	0.138479	9.63123e-05	0.00351418	0.574418	5.67709e-15	0.0343942	0.0196746	0.189899	0.329944	0.426242	0.00442334	0.189837	0.138389	0.0779885	0.562258	1.85565e-13	0.182556	0.61799	1.37619e-05	0.330152	0.191534	0.331351	0.184465	0.00174207	0.037952	0.446987	1.8442e-06	0.446728
DFCI-00601	3.53519e-10	0.273614	0.0104141	0.0961788	0.057737	1.29573e-07	4.24441e-08	0.0173877	2.09964e-05	0.124579	0.613392	0.00292364	0.124158	0.561185	0.0908507	0.0451731	0.463591	1.25156e-09	0.263059	0.279165	0.103726	0.438362	7.87875e-05	7.00837e-14	0.709273	3.18711e-11	0.0230098	0.43099	4.81724e-10	0.621822
DFCI-00602	0.508107	0.196787	0.0940659	0.00190362	0.146276	0.16998	0.000294902	0.13164	0.0443114	0.217311	0.656558	0.113589	5.16417e-08	0.0660201	0.139158	0.0475564	0.459144	7.26664e-07	0.149869	0.227583	0.00383244	0.399303	9.5824e-07	0.1149	0.214402	1.48484e-09	0.0642417	0.183306	0.0942183	0.47297
DFCI-00603	0.0099258	0.589921	0.0746143	8.7208e-24	2.16966e-07	0.411611	0.00351508	1.58326e-14	0.000138742	0.345094	0.606399	0.14566	0.178759	0.00245911	0.134067	0.152108	5.22636e-08	3.49526e-10	0.0286103	0.507319	0.0599093	0.322458	1.18334e-08	0.0954984	0.312927	0.140509	0.0274706	0.121916	0.301993	1.08137
DFCI-00604	0.232846	0.486634	0.105949	4.57981e-06	0.132671	0.0099172	0.214785	6.33478e-11	2.11187e-07	0.18108	0.320685	0.357299	3.90126e-29	0.00394304	0.193156	0.000624084	0.283188	3.88297e-16	0.189539	0.492979	1.08943e-07	0.526028	2.98569e-09	0.180929	0.236293	2.07934e-15	0.0163598	0.336223	0.246817	0.827709
DFCI-00607	0.119073	0.56667	0.410733	7.63287e-21	3.16308e-05	0.319423	0.110911	1.83504e-15	0.00438981	0.35684	0.547861	3.77269e-08	0.297739	0.0976561	0.121127	4.81153e-10	0.0282376	6.16945e-05	0.00011057	0.199783	0.022915	0.681016	1.68314e-08	0.263959	0.512207	0.000659047	0.104478	0.0130249	0.24462	0.930761
DFCI-00608	0.00725346	0.0538568	0.219964	2.5727e-06	0.130922	0.0120059	9.47053e-07	0.000432853	0.0130567	0.151033	0.449261	5.87499e-08	0.247872	0.525366	0.113411	0.0297419	0.345239	0.000100873	0.280352	0.2416	0.095502	0.351537	0.285717	0.122154	0.576393	1.88254e-08	2.5147e-12	0.379662	0.182633	0.6245
DFCI-00609	0.364272	0.417879	0.0442144	3.19678e-10	0.0461022	0.307607	0.00582162	6.55105e-07	0.00354546	0.0812007	0.828186	0.123859	0.16622	0.114755	0.0296785	0.221247	0.174736	3.57856e-10	0.17461	0.163465	0.000994872	0.358338	0.218163	0.155273	0.382972	0.0985797	1.00179e-08	0.260759	0.0695942	0.587783
DFCI-00610	0.510877	0.021991	0.0237255	9.17873e-10	0.0958124	0.31287	5.96011e-06	6.93835e-07	1.71626e-08	0.259241	0.758785	0.110157	0.0692798	0.253456	0.110499	0.218338	0.343926	0.123331	0.212617	0.0230116	8.74831e-06	0.297963	0.000102176	0.00021282	0.219457	0.000294391	2.77315e-13	0.135231	0.425879	0.470311
DFCI-00611	0.466483	0.0541078	0.132039	6.68893e-13	0.146311	0.437758	0.00384844	1.66203e-06	3.16977e-07	0.327994	1.09922	0.0227686	0.249864	0.0842288	0.0985192	0.142176	0.0190375	0.0123154	0.0465846	0.00416004	4.16315e-08	0.429349	8.9031e-11	0.164833	0.136318	1.57679e-05	0.0682013	0.163744	0.58651	0.383536
DFCI-00612	0.493344	0.232497	0.204678	1.84257e-11	0.19523	0.617889	0.0811728	0.000355772	0.153176	0.268768	0.620951	0.168116	0.159515	0.0160778	0.0341693	0.280596	0.136067	7.46618e-05	0.0100585	0.309187	1.70376e-13	0.105645	2.05736e-10	0.109527	2.70943e-09	1.61989e-09	2.05273e-07	2.93669e-07	0.214848	0.2587
DFCI-00613	0.258132	5.54236e-08	0.0238379	4.92336e-06	0.194712	0.129264	0.0962334	1.54644e-08	5.54108e-05	0.213931	0.740927	6.56459e-09	0.000103925	0.000156533	0.0321414	0.144529	0.129463	0.0010355	0.235649	0.279685	0.121001	0.388607	3.00328e-19	0.156253	0.348183	4.52707e-09	0.0813118	0.33777	0.0703257	0.717844
DFCI-00614	0.254254	0.282757	0.173281	6.32115e-15	0.0142127	0.632449	0.0490228	6.24004e-05	0.0367167	0.39596	0.794616	0.16508	0.302093	0.00357877	0.14403	0.410621	0.0267902	2.92435e-08	1.58493e-10	0.30831	1.12495e-09	0.249724	0.152393	0.2202	0.103585	0.0295627	0.00566793	0.0136642	1.77284e-05	0.404104
DFCI-00615	2.91263e-08	0.603373	0.162821	1.32549e-17	0.0717047	0.200029	5.44675e-14	1.30601e-10	0.0625106	0.218059	0.570248	0.241366	8.27963e-05	0.241511	0.192932	7.27516e-13	0.0898444	5.43033e-09	0.283029	0.458715	0.00108002	0.444394	0.0418125	0.0434299	0.473704	0.00254081	0.195203	0.272369	0.00459833	0.958245
DFCI-00616	0.0819376	0.504915	0.191417	6.0702e-09	0.141595	0.487018	1.04636e-05	0.000335018	0.0885393	0.280737	0.45866	0.373162	1.2049e-11	0.166788	0.119674	0.196113	0.526588	7.88824e-11	0.000589996	0.463765	4.15583e-07	0.132541	0.0671375	0.263176	8.79558e-07	1.7638e-06	0.00425246	0.163592	0.0902386	0.227318
DFCI-00617	0.171534	0.656911	0.0341842	5.31861e-12	0.00125112	0.225629	7.53529e-05	0.000738066	3.64651e-07	0.0923561	0.369499	0.293495	2.14919e-06	0.316438	0.144579	0.0279325	0.0616339	5.72206e-15	0.366492	0.140693	0.144313	0.370869	0.0345307	0.202115	0.684945	0.002384	0.062156	0.379392	1.0848e-08	1.0787
DFCI-00618	0.197947	6.75112e-06	0.0113836	3.34077e-06	0.297985	0.399507	0.101193	0.179082	7.13515e-07	0.259008	0.427817	0.292059	7.91513e-12	0.00575469	0.152349	0.280293	0.315301	5.56146e-09	0.352079	0.294128	3.82335e-06	0.135034	0.12875	0.00829161	1.16783e-06	0.0100579	1.09747e-15	0.256856	0.069462	0.275879
DFCI-00619	0.51473	0.00089562	0.133062	6.78731e-15	0.133803	0.4106	0.0866742	7.38986e-11	0.0587959	0.268703	0.644581	2.39663e-05	0.371683	0.0489611	0.0777917	0.113391	0.155562	0.133921	9.04591e-05	0.0438205	0.0307797	0.239968	3.75199e-12	0.19894	0.0681279	0.0479997	4.08476e-05	0.0637815	0.115043	0.537203
DFCI-00620	0.24828	0.459839	0.16365	2.29366e-17	0.000101761	0.879708	0.0369121	1.51718e-05	0.126182	0.289728	0.611253	0.430073	0.0838469	0.0444359	0.182642	0.0180356	0.188762	2.0712e-13	7.8671e-07	0.427496	6.02835e-08	0.19626	0.166546	0.159396	0.0138467	0.0897909	0.1172	0.208666	2.88847e-05	0.534101
DFCI-00621	0.000253123	0.0947891	0.040838	3.36655e-10	0.197692	0.551852	6.76606e-08	4.38981e-07	1.27781e-05	0.190623	0.643773	0.08005	0.440371	0.286507	0.110955	0.00133747	0.516552	6.75297e-07	0.212947	0.324067	0.0934303	0.364244	0.0145683	6.53869e-05	0.303623	0.0409744	0.0121085	0.316963	4.65278e-05	0.465786
DFCI-00622	0.155155	0.427748	0.203125	1.9757e-20	1.19239e-06	0.0346651	0.00118305	0.0105013	0.364764	0.322193	0.175176	3.45392e-06	0.0687976	0.346933	0.211923	9.80891e-09	0.27316	2.64763e-10	0.155003	0.335834	3.22005e-05	0.377722	0.164198	2.25486e-09	0.0726096	0.187705	3.31842e-05	0.000132656	7.81526e-10	0.748837
DFCI-00623	5.14371e-08	0.351586	0.0466233	0.0260748	0.118922	0.0112611	0.0407353	0.0160367	0.182874	0.275329	0.373945	0.089767	2.74208e-16	0.527489	0.072377	0.0330663	0.446618	8.48689e-15	0.25531	0.219508	0.148622	0.550123	4.32293e-09	3.09998e-19	0.113769	1.27616e-20	0.183598	0.15809	0.0579293	0.624495
DFCI-00624	3.20322e-06	0.76363	0.365008	9.72936e-29	1.57436e-10	0.697573	4.66402e-23	0.00130197	0.217622	0.261086	0.204225	0.232903	0.070695	0.186403	0.196977	1.74856e-20	0.194787	9.99349e-05	2.18362e-15	0.582382	7.68488e-07	0.249855	2.25687e-10	0.313167	2.36111e-06	0.186402	0.0986544	0.075096	5.53076e-14	0.47423
DFCI-00625	0.157823	0.233788	0.07781	6.62185e-05	0.000164779	0.330911	0.11584	6.57803e-13	0.00975562	0.337058	0.539235	0.34362	9.46266e-09	0.361821	0.124326	0.0491051	0.469429	1.78976e-09	0.0673423	0.295761	0.0557238	0.448854	0.10444	0.0862449	0.213422	1.73914e-09	0.16407	0.271018	0.118213	0.569984
DFCI-00626	0.0288253	0.0329259	0.139715	6.1419e-07	0.01659	0.387769	0.000143932	3.49097e-06	0.000385405	0.260363	0.733116	0.208866	0.187052	0.145681	0.113098	0.112483	0.428381	7.44405e-07	0.00187202	0.404923	0.122216	0.384668	0.0262214	0.105183	0.466952	0.00092342	0.11013	0.288536	0.0340606	0.787515
DFCI-00627	0.356986	0.239385	2.365e-05	8.93976e-15	0.118929	0.284483	0.26507	7.9838e-05	0.0771265	0.29264	0.648182	0.015469	0.000587468	0.146696	0.116712	0.103484	0.0166694	7.87769e-14	0.0913921	0.173957	0.0967919	0.401016	5.7078e-08	2.7676e-12	0.149044	0.155662	0.00244385	0.111793	2.57927e-07	0.804119
DFCI-00628	0.347919	0.0370985	0.157336	3.91014e-13	0.123129	0.672948	0.0178897	1.24784e-05	5.84905e-11	0.356324	0.78264	0.147054	0.335893	0.00122434	0.109055	0.307382	0.0439305	1.87508e-06	6.57842e-06	0.178545	0.091915	0.427604	0.199562	0.189027	0.206544	0.0678601	0.00836137	0.152255	0.00103963	0.418938
DFCI-00629	0.372497	9.35721e-12	0.229037	4.59511e-11	0.0267145	0.470157	0.111944	1.81561e-08	0.0226603	0.191695	0.62729	0.00339753	0.107256	0.0738702	8.11898e-07	0.0127883	0.121661	0.258696	0.0611388	0.294344	0.0518469	0.538263	1.55404e-11	0.357585	0.342253	4.44313e-13	2.52765e-07	0.0338478	0.261605	0.481233
DFCI-00630	0.00260773	0.228052	0.150691	7.43177e-10	8.19777e-05	0.442652	8.08834e-18	4.66834e-06	3.67439e-07	0.310571	0.349286	0.368225	0.00867473	0.169542	0.241712	0.000727315	0.240381	3.46244e-08	0.280212	0.461109	0.140996	0.325925	0.129499	0.480183	0.316467	0.000741574	5.21179e-06	0.488321	2.03669e-06	0.610856
DFCI-00631	0.168672	0.420029	2.6249e-05	9.81501e-24	0.000680072	0.0128007	0.087304	5.24463e-06	0.0455809	0.149218	0.110873	0.248536	1.79144e-11	0.0663927	0.133216	3.03102e-06	0.44918	1.60432e-07	0.0259691	0.559373	0.222347	0.370272	0.0245397	0.167668	0.367513	0.000243669	0.0124531	0.437517	0.00299523	1.14803
DFCI-00632	0.457269	0.179056	0.245607	1.35391e-19	0.150705	0.624642	0.109646	3.65123e-07	0.000250649	0.197155	0.601853	0.27542	0.013915	7.87834e-15	0.0211611	0.407511	0.179858	8.65891e-10	2.98777e-07	0.333342	1.47158e-09	0.245066	0.299443	0.400913	0.0434727	0.000792342	2.20906e-07	0.0198861	0.0816098	0.219285
DFCI-00633	8.72548e-10	0.363772	0.00167163	2.95849e-16	0.0207568	0.00233298	0.101749	0.158593	0.393932	0.209895	0.438015	5.22057e-31	0.000403567	0.471476	0.11952	7.5549e-17	0.29356	0.0981876	0.0728744	0.510085	0.0889974	0.312665	2.71301e-06	2.63273e-21	0.0994201	0.000137998	2.29359e-11	0.0411716	9.14373e-06	0.615357
DFCI-00634	0.00515813	0.520077	0.00575281	6.92406e-05	6.92826e-07	0.396051	1.13188e-06	0.238303	0.292912	0.140944	0.155804	0.298736	2.44685e-25	0.273398	0.116007	4.30859e-21	0.532764	1.74701e-16	0.138772	0.597097	0.00681271	0.290175	0.100186	9.30686e-07	4.02743e-20	2.88114e-08	0.249545	0.23223	6.78116e-17	0.287603
DFCI-00635	0.180539	0.346828	0.00420541	1.24846e-15	0.0111402	0.515209	0.000539357	0.00702686	0.0947645	0.246066	0.493904	0.133077	0.101674	0.170685	0.149982	4.29636e-05	0.196805	2.60837e-17	0.237311	0.33359	0.115612	0.400555	1.03426e-06	0.0505723	0.295754	0.0437928	0.159728	0.30626	4.0465e-07	0.968407
DFCI-00636	0.157129	0.559747	0.0231805	9.05747e-15	1.52627e-12	0.841902	2.17511e-12	0.000490242	0.151598	0.32519	0.315307	0.296056	7.58994e-11	0.0673663	0.30593	3.44758e-08	0.273663	6.01718e-14	0.0966414	0.540699	1.46142e-18	0.334531	0.129412	0.24307	1.18359e-11	0.0470154	0.00296393	0.344331	2.17332e-09	0.192218
DFCI-00637	0.462936	0.00218991	0.193032	2.47387e-05	0.175049	0.811988	0.192161	3.34295e-05	0.000205458	0.306825	0.582627	0.255592	0.258497	1.59942e-10	0.0300615	0.258375	0.231392	4.42296e-10	0.00382678	0.255055	0.0897032	0.224599	0.240972	0.238523	5.73328e-08	1.4922e-05	0.000153029	0.111235	1.49907e-08	0.0922355
DFCI-00638	0.0497377	0.553531	0.14879	1.04611e-15	6.50216e-05	0.855842	3.52061e-15	1.33844e-08	0.0688614	0.352496	0.330818	0.37607	0.185049	0.0316982	0.246061	0.00364379	0.410859	9.29123e-11	9.4897e-09	0.614844	1.00655e-05	0.245238	0.265905	0.253076	1.86166e-11	0.113019	0.11261	0.111681	4.34361e-11	0.260721
DFCI-00740	0.00355119	0.000167958	0.0666213	2.15909	0.194402	1.0036e-05	0.66479	5.91634e-13	0.0753121	0.0196304	0.161269	0.0277421	0.200458	0.175895	2.3248e-09	0.428142	0.0166107	0.0613391	0.00202938	8.35525e-05	0.000908474	0.0158504	4.07458e-05	9.56659e-11	0.00013805	2.6659e-13	0.0135623	0.00412362	0.15606	0.0225423
DFCI-00741	4.10546e-10	0.00789847	0.0350274	1.99594	0.165915	1.6646e-07	0.453602	2.9834e-19	0.156251	1.49616e-15	0.118542	1.04963e-13	0.136604	0.233759	1.92076e-20	0.235211	0.000420395	0.242666	0.000922631	6.77194e-06	0.000291029	0.0413764	2.90001e-05	6.11167e-16	0.0666198	1.82204e-12	0.00133757	0.0977244	0.152566	0.181475
DFCI-00742	0.0738925	5.72003e-09	0.0393286	2.01816	0.147303	0.0349974	0.483776	4.8634e-05	0.117748	0.00776653	0.000185466	4.65737e-05	0.220089	0.223363	0.060535	0.460565	0.0605192	0.157651	9.03157e-11	0.055328	4.6779e-05	0.00976295	8.78178e-06	8.61183e-10	3.83882e-16	1.50926e-16	0.0808622	0.000978312	0.103701	0.0789426
DFCI-00743	2.62248e-05	0.0683044	0.00558711	1.8375	0.259922	2.27221e-08	0.495844	4.75034e-14	0.0142269	2.1163e-22	0.058094	8.54964e-31	8.99396e-05	0.035801	2.54542e-52	0.0623032	0.00188064	0.265019	0.00378846	9.89961e-06	0.0543459	0.047057	2.06852e-16	4.30549e-28	0.241421	4.97786e-16	7.56422e-08	0.176579	0.112863	0.451012
DFCI-00744	0.204636	1.20648e-36	0.077547	1.93409	0.0059254	0.136101	0.659421	0.0011184	0.14173	0.0329922	2.4064e-12	0.0743833	0.0631319	1.02766e-08	0.00956315	0.233209	8.64026e-16	0.0673219	1.21573e-08	0.219762	1.60226e-06	0.0028401	0.146886	0.126513	3.63269e-17	0.000788923	0.00914273	2.86408e-10	0.0487501	0.146664
DFCI-00745	3.49382e-05	0.126993	6.47754e-05	2.11237	0.116016	0.0149975	0.244062	6.75139e-09	0.171515	1.35024e-07	2.62999e-07	0.000150278	0.203894	0.294915	0.250875	0.176011	0.0740538	0.389201	0.00731101	0.0750081	2.58099e-14	0.0208459	0.00082027	0.0701057	0.0867115	3.02251e-20	0.000300533	0.0722858	0.0932211	1.81224e-06
DFCI-00746	0.0154865	2.21756e-07	0.10934	2.15842	0.106944	0.245152	0.578269	0.000271489	0.114987	0.0231008	0.0360668	0.0393128	0.166971	0.112872	0.258059	0.169307	1.26046e-12	0.0690603	0.00982086	0.0717975	1.77401e-06	0.0173552	0.121712	0.000605139	4.68894e-15	5.37093e-13	0.00369709	0.0147706	0.130582	0.161094
DFCI-00747	0.00865131	0.15084	0.0366568	2.1939	0.196624	0.0208592	0.426615	0.0123191	0.00256418	3.55649e-12	0.00224378	3.62325e-06	2.28674e-05	0.249358	0.200673	0.177891	0.0173577	0.227536	0.0458307	0.0118247	0.000223409	0.0560611	3.95777e-05	1.02366e-09	0.0959465	5.3131e-13	0.164786	0.0970175	0.181065	0.0706064
DFCI-00748	0.000166514	7.49715e-12	0.0233934	2.03695	0.145423	0.149337	0.469839	1.30797e-11	0.117539	0.00541908	0.0701479	4.88573e-16	0.226015	0.0581696	0.219883	0.170117	0.0701974	0.208799	0.0244377	0.0275241	0.00324948	0.0337987	6.525e-13	3.86885e-11	0.0790847	1.07326e-13	0.0015834	0.0931538	0.123485	0.116505
DFCI-00749	0.0456389	1.12043e-29	0.0334732	1.77843	0.0817193	0.115283	0.544156	0.113083	0.112249	3.36353e-08	2.67111e-11	0.00134067	4.3811e-09	2.15308e-17	0.02957	0.180048	0.0606372	0.0616057	0.000201022	0.1488	0.125259	0.145822	8.9788e-08	0.126836	9.04187e-06	0.0216756	0.132726	0.0125887	0.000240831	0.505144
DFCI-00750	0.00473337	1.83231e-13	0.0900562	2.28271	0.223566	0.160886	0.457751	1.56469e-11	0.0276688	0.00328328	2.2563e-05	0.000939158	0.228793	0.152164	0.308021	0.161896	0.0636206	0.130701	0.0446202	0.02304	4.94378e-10	0.0360652	6.10626e-07	4.23202e-07	0.00132354	7.4299e-13	0.0735946	2.26915e-07	0.260211	0.00274708
DFCI-00751	0.0435024	0.00157517	0.0483275	2.04338	0.112328	1.04911e-06	0.338506	0.245762	0.168526	2.78655e-11	1.13016e-10	7.94047e-05	3.17149e-07	0.250932	0.00680228	0.115281	0.181258	0.14781	0.0437183	0.00738743	2.04803e-11	0.0742776	3.01577e-13	1.21198e-09	0.04615	9.28443e-07	0.132292	0.061666	0.0967766	0.158535
DFCI-00752	0.237974	9.03003e-13	0.0319823	1.89731	0.154191	0.094988	0.714768	0.05902	0.088088	8.89044e-16	1.43817e-05	0.0447447	0.279227	9.71228e-06	1.34122e-15	0.206082	5.96881e-12	0.0415605	0.000135249	0.126802	1.54767e-05	0.0431367	0.0377945	1.11527e-05	6.70015e-14	1.79215e-10	0.00538061	5.31268e-17	0.116433	0.023981
DFCI-00753	9.54714e-06	2.37591e-07	0.01219	1.90523	0.129163	0.123538	0.510899	2.38583e-07	0.186693	0.0338359	0.117859	3.62651e-08	0.15096	0.0170041	7.15264e-17	0.0875176	2.25412e-22	0.112748	5.34128e-05	0.0441087	0.0403122	0.12407	0.0307195	1.42442e-07	6.81598e-16	0.129167	0.122251	0.0503088	0.0210323	0.310045
DFCI-00754	0.0573126	0.0194802	0.000161575	2.1	0.103515	0.0363043	0.370794	0.112928	0.125173	6.59301e-11	0.0194848	0.0693273	0.0953753	0.0743863	0.075469	0.262461	0.0127003	0.172736	0.0451927	0.0759298	8.6423e-05	0.134772	0.064048	0.00521991	6.42618e-07	2.65901e-11	0.0619591	0.00612987	0.040997	0.177352
DFCI-00755	0.00837017	1.46429e-13	0.042732	1.99353	0.0176212	0.0845307	0.545773	0.176075	0.191092	5.96564e-06	6.03118e-11	0.162785	3.42023e-08	0.03857	0.273031	0.0753415	0.0910091	0.0478909	0.0991615	0.123915	0.101472	4.72141e-05	0.0945302	0.0939167	9.05678e-14	5.93872e-11	0.00182772	0.0358928	9.39539e-15	0.308053
DFCI-00756	4.3324e-05	0.000922035	0.00573636	2.05708	0.197339	0.00374276	0.437149	0.0597084	0.107154	3.60556e-09	0.0364792	1.64882e-07	0.215046	0.0818484	0.0398236	0.0880009	0.000100506	0.136109	0.107073	0.0567337	6.36561e-06	0.00161806	3.31468e-05	8.04101e-09	0.151879	3.67206e-11	0.0721944	0.193827	0.244332	0.167319
DFCI-00757	0.292545	3.42023e-22	0.000496158	2.13996	0.074647	0.0342483	0.506498	0.00281919	0.145017	3.01978e-05	0.0540594	0.046554	0.124979	0.0411949	0.204199	0.183546	1.84287e-05	0.159682	8.66226e-07	0.109458	0.00129887	0.000308074	6.62807e-16	0.10012	2.26492e-10	1.94831e-13	0.0112952	0.00145151	0.162692	0.0152383
DFCI-00758	1.60352e-05	1.12579e-07	0.0495486	2.05116	0.140323	9.50758e-05	0.618841	0.078919	0.103449	7.74371e-11	0.0027988	0.0651234	2.72756e-05	1.10664e-10	4.20932e-15	0.139562	2.33372e-15	0.000358319	0.144352	0.116472	0.114889	2.92005e-05	0.0953699	0.0846416	0.0147793	0.0294619	0.0498325	0.144166	0.213824	0.287941
DFCI-00759	0.214381	3.61549e-18	0.0281856	2.0123	0.010739	0.0638459	0.57315	0.156831	0.208706	0.00417358	6.55183e-09	0.0154384	1.23469e-11	1.06938e-07	0.0816809	0.199352	8.83032e-09	0.0466987	2.59284e-08	0.160441	0.000386288	0.000565276	0.00555914	0.26263	6.15604e-15	0.0979039	0.0156553	0.0358753	0.00918099	0.139755
DFCI-00760	6.60178e-07	0.111136	0.0140265	2.41716	0.234183	1.33501e-06	0.357819	0.000433891	0.0873938	1.17066e-11	0.00238036	1.52814e-08	0.17632	0.242817	0.222923	0.022143	0.0716727	0.151112	0.0607032	0.00730529	0.000816152	0.0461112	9.4435e-05	3.68684e-20	0.143116	2.27747e-12	0.136659	0.0268226	0.0219774	0.0310706
DFCI-00761	0.0983372	1.29659e-06	0.0132666	2.16237	0.00792714	0.014074	0.526849	0.1836	0.18023	0.0285747	5.91908e-07	1.72886e-09	0.133419	0.0673507	0.143695	0.197876	0.197049	0.113717	0.000614859	0.102566	4.39957e-05	0.00373844	1.21075e-20	0.00616403	1.08459e-07	2.15309e-09	0.0931966	0.0832428	0.0542106	0.000256354
DFCI-00762	5.23633e-05	0.000280895	0.00851763	2.21062	0.17287	1.7797e-12	0.448536	8.75566e-10	0.133576	8.01762e-10	0.11677	8.37651e-15	0.219741	0.23825	0.144936	0.130865	0.0885848	0.106744	6.82944e-08	0.000357938	0.0192697	0.0610291	9.6113e-12	1.90284e-30	0.00357339	4.04946e-18	0.0780858	0.0749231	0.135741	0.00954981
DFCI-00763	1.12215e-05	0.0354155	5.2493e-07	1.89784	0.16371	1.08622e-13	0.471197	0.0854017	0.176514	1.90827e-12	1.69044e-05	3.29767e-24	1.52192e-11	0.111807	2.74166e-13	0.189786	0.0971553	0.130904	1.42665e-14	0.0100716	0.0460227	0.108344	1.11293e-15	3.71913e-27	0.190611	2.25552e-14	0.0470789	0.14978	0.0434997	0.222396
DFCI-00764	0.146818	0.0237496	0.00980743	2.05528	0.140028	1.86854e-05	0.447413	0.206253	0.0958863	3.55223e-08	2.15527e-09	0.083071	7.8473e-10	0.0329621	0.0926202	0.205512	0.081938	0.0517303	0.000105603	0.0911314	2.85136e-09	5.27506e-08	0.00391868	0.114389	0.0693159	3.83536e-10	0.115849	0.0655258	0.215168	1.09955e-05
DFCI-00765	0.0302805	2.9417e-06	0.026483	2.22645	0.088631	0.0339172	0.443901	0.120005	0.113894	0.0114242	5.41951e-06	0.000138652	0.177529	0.206779	0.291062	0.0757401	0.0439918	0.197836	0.149052	0.0387675	0.0629778	0.00089151	1.14444e-07	0.0692613	7.01256e-12	2.96186e-14	0.00540512	0.0645198	0.0547675	0.00185226
DFCI-00766	0.238057	0.0486571	0.0616735	1.91235	0.109287	0.0173396	0.696656	0.240516	0.0956203	0.0011013	7.46991e-07	0.0583287	0.190911	0.0255049	0.2828	0.223939	1.93847e-11	0.0936064	0.00032492	0.0223367	0.000192096	1.4438e-10	0.0720442	0.115577	6.93306e-06	2.68334e-12	0.0546809	1.09463e-07	0.0860692	7.00795e-05
DFCI-00767	6.89907e-05	0.0251772	0.0675135	2.27164	0.0597401	6.81006e-08	0.267648	0.0513909	0.211773	1.92773e-05	5.93964e-11	0.0335054	0.00031609	0.35405	0.326407	0.0435682	0.110122	0.210865	0.214821	0.0385461	4.54479e-07	0.0101026	0.00012859	6.44203e-10	9.88096e-05	6.49276e-13	0.103399	0.118339	0.00929428	0.000764721
DFCI-00769	0.061603	4.18901e-11	0.00514292	2.66256	0.308582	0.000105589	0.866466	0.0579994	3.10565e-11	6.24193e-10	3.89238e-05	0.000831034	2.36609e-12	4.24931e-06	4.39357e-21	0.158892	0.0402622	5.67085e-07	9.19361e-06	0.0432535	0.00384376	8.13848e-08	3.99387e-05	1.80104e-05	4.15362e-08	4.33496e-20	0.0569905	9.89619e-20	0.122737	6.63349e-14
DFCI-00770	0.00331053	1.42101e-12	3.44983e-05	2.63165	0.262847	4.57704e-11	0.782535	4.5804e-16	0.00792332	0.0344958	0.0669722	6.77787e-19	0.00113047	0.111044	0.0966488	0.112491	0.0321717	0.0456956	1.49234e-06	8.40059e-05	0.0908012	0.000133945	8.96302e-18	1.35508e-20	0.000852264	2.48106e-20	0.000319261	8.65253e-08	0.0767006	3.06869e-06
DFCI-00771	0.234472	8.92128e-12	7.25319e-06	2.6137	0.24544	2.00355e-05	0.891467	0.0926457	2.50179e-10	0.00179704	7.63772e-09	4.14979e-07	8.26209e-07	0.0145415	0.0728209	0.0871178	0.0181174	6.22719e-05	9.54486e-08	0.0206242	2.08258e-05	1.3752e-09	8.08644e-11	3.98314e-07	2.07315e-10	5.83554e-21	0.0857842	1.86309e-27	0.0829646	9.47275e-20
DFCI-00772	0.000487396	8.94313e-09	0.0162765	2.65637	0.268662	0.00263687	0.787085	1.03824e-06	0.0355991	0.0691737	2.10729e-08	9.78187e-08	2.69878e-10	0.0042846	0.0341079	0.17505	0.0144103	0.0129663	4.81247e-09	0.0415645	0.0876206	0.0378003	0.000164896	0.0703769	3.1424e-07	6.53374e-07	7.79692e-05	0.0871435	5.32445e-05	0.0385104
DFCI-00773	0.00203347	1.33124e-18	0.0385751	2.48519	0.297654	0.000373685	0.863276	1.55737e-18	0.036305	0.00719621	0.0832925	0.00489473	9.61501e-10	2.9124e-09	8.72132e-25	0.180231	3.44276e-16	0.00226624	0.104873	2.7443e-05	5.77498e-06	2.69379e-05	0.108814	2.18182e-11	5.54951e-12	5.12036e-12	1.51695e-05	0.00302543	0.000337809	0.110799
DFCI-00774	0.0206123	1.18151e-17	0.0373347	2.49206	0.169484	0.00523418	0.803635	0.0587585	0.106909	0.0372137	1.05949e-09	4.2153e-10	4.89549e-14	6.00133e-09	1.26396e-20	0.124025	0.192374	0.036466	5.73862e-14	0.110016	0.0062866	0.000991078	2.11712e-14	0.0298902	8.07086e-11	4.62749e-13	1.85356e-07	0.00420999	1.52731e-06	9.85402e-08
DFCI-00775	0.149582	5.34841e-12	0.0524273	2.3922	0.213178	1.46483e-20	0.813593	6.98911e-17	0.0220015	0.00201033	7.39844e-15	2.25314e-09	4.54466e-19	2.55003e-13	0.0895707	0.00997611	6.50033e-09	0.0991111	2.05542e-06	2.2262e-06	3.26694e-07	0.000540555	2.79586e-05	1.79631e-10	0.274372	1.16099e-17	8.02266e-07	0.0481031	0.0626911	0.245881
DFCI-00776	0.00288124	0.00249136	0.0289217	2.66138	0.0705832	1.79372e-05	0.691856	0.0239161	0.117159	1.75281e-10	1.3452e-19	0.107234	1.20821e-22	0.069987	0.21946	0.0327237	0.172795	0.0419434	3.23468e-09	0.12658	5.10401e-07	2.14004e-06	0.0102175	0.208335	1.03971e-10	2.06447e-05	8.69338e-07	0.0618624	1.11339e-13	4.78248e-14
DFCI-00777	0.038977	0.000255129	0.000209966	2.43071	0.333341	5.15551e-08	0.818023	3.72808e-05	0.0073181	0.000183249	0.08773	1.06231e-18	5.42253e-15	0.0101628	8.97778e-17	0.156809	0.101625	0.00845037	1.08827e-05	0.000573568	0.0999428	1.08249e-13	1.445e-08	2.95162e-13	0.00304751	1.75293e-18	1.4688e-08	0.00358535	0.0623992	0.113622
DFCI-00778	0.0331068	3.23713e-11	1.15733e-07	2.47315	0.339787	2.07472e-14	0.787475	0.0411804	6.23904e-11	6.24876e-12	7.11679e-05	0.00233755	7.29476e-19	0.0842127	1.45135e-28	0.113828	0.0981113	3.16347e-08	0.00352928	6.98846e-06	0.0510457	0.00273073	0.0610793	2.36456e-16	0.00197504	6.12799e-18	0.0542375	1.18184e-15	0.137087	1.96374e-11
DFCI-00779	0.0741875	2.70944e-12	0.0148212	2.501	0.268934	2.40233e-20	0.915152	2.82541e-06	2.05421e-07	1.63688e-10	1.01205e-05	0.0840669	5.43089e-20	2.64832e-12	2.80687e-11	0.186845	2.90353e-05	5.40908e-09	1.89314e-05	0.000546415	0.104738	4.90111e-06	0.0559132	1.30514e-07	0.120651	2.28576e-09	0.000518096	3.17194e-07	0.125505	0.207557
DFCI-00780	0.325941	2.34476e-25	0.000295775	2.56038	0.138721	1.13326e-09	0.846685	0.145483	2.9602e-10	5.18192e-18	4.53111e-20	0.0993564	1.48178e-28	4.99402e-13	0.165157	0.0206291	0.0158062	2.43974e-06	6.26461e-07	0.0246278	2.35151e-10	3.6684e-13	0.196168	0.120289	2.34689e-09	1.7272e-19	1.36951e-06	2.0878e-23	1.23481e-11	1.03832e-09
DFCI-00781	0.156075	0.0262823	0.00233751	2.63006	0.270877	0.0297058	0.940571	0.0210222	2.86792e-08	0.00808365	0.00709582	1.86656e-05	1.49845e-09	0.0322147	0.021841	0.0617784	0.0368936	8.88218e-07	4.47759e-07	0.000943109	0.0611059	2.69517e-08	0.0939956	3.24697e-05	3.5054e-11	5.53051e-15	0.125632	4.56246e-09	0.000161643	4.86875e-09
DFCI-00782	0.035893	1.21852e-07	0.000376543	2.53434	0.325413	4.46223e-12	0.791415	9.46806e-09	4.00973e-05	0.0188536	0.119014	0.000196604	3.06833e-10	0.00530395	1.871e-07	0.238255	0.00111889	0.0221634	0.00347389	1.30485e-09	0.083913	9.6748e-09	0.0165467	6.99524e-11	6.39679e-10	1.06703e-17	0.000108223	8.81546e-11	0.0656716	0.0454909
DFCI-00783	0.0528262	0.0913363	0.0134817	2.61428	0.223495	0.050707	0.755295	0.00364335	0.0931356	0.0287953	8.06462e-08	0.0276879	3.47588e-22	0.000122814	0.0222545	0.0705025	0.00279107	2.00755e-07	4.92427e-15	0.0190147	6.77285e-05	0.00512693	0.093394	0.0445134	6.73715e-14	1.20384e-09	0.0271777	0.105759	1.541e-06	3.93588e-10
DFCI-00784	0.0330083	0.000169046	0.0702451	2.65557	0.314374	2.17943e-08	0.789805	0.00125992	0.000929535	3.42753e-09	6.6696e-06	0.104133	2.58535e-16	0.000535045	0.00038627	0.241015	0.0191841	0.00148547	0.00912531	0.00249849	0.0139767	2.17855e-05	0.0665007	9.97627e-07	0.000234092	9.71335e-14	0.00465948	8.30765e-06	0.0460161	0.0856072
DFCI-00785	0.00164519	3.57863e-20	4.24146e-09	2.2435	0.282553	3.47997e-08	0.870149	7.70801e-12	0.101059	0.0396818	4.88943e-11	3.91857e-16	1.04763e-18	1.25909e-18	7.11518e-10	0.149811	0.0348724	1.17084e-07	1.23881e-10	3.27357e-07	0.110608	0.0248454	6.27022e-12	2.4258e-15	9.70148e-12	1.40138e-17	0.0503267	0.0883835	5.21608e-09	0.194605
DFCI-00786	0.37717	5.74614e-14	0.000211029	2.50463	0.177465	0.0891487	0.983093	0.164029	4.85104e-14	0.000891454	1.43769e-08	0.0401423	7.06208e-05	0.0211369	0.0345431	0.00976927	0.0156523	1.22806e-09	0.0112384	0.00110474	4.14875e-08	1.15046e-18	0.0134491	0.0922097	4.328e-24	3.20454e-20	0.00172082	1.05897e-15	2.09018e-08	6.65876e-19
DFCI-00787	0.126257	1.57187e-18	0.0336688	2.59706	0.193656	0.0689845	0.818029	0.0800137	0.0263221	3.34352e-15	1.97437e-16	0.0750781	7.67089e-22	0.000199994	7.99633e-33	0.138645	0.0551428	0.00056724	7.64391e-13	0.0679881	2.99669e-08	2.88402e-05	0.0571572	0.0768894	1.41142e-20	9.91874e-07	3.24567e-05	0.00812277	2.23367e-07	2.68127e-08
DFCI-00788	0.395669	3.44066e-15	6.29038e-06	2.46115	0.163111	0.0578548	0.951564	0.161785	5.14335e-12	4.34702e-05	1.44825e-11	0.0688061	4.1993e-12	0.00169313	2.61356e-09	0.0708877	0.041037	3.79973e-12	2.32215e-07	0.0255422	1.08648e-09	1.31207e-15	0.0122158	0.0990735	4.71585e-24	6.75107e-16	0.00269078	5.00575e-10	1.40882e-08	2.50228e-14
DFCI-00789	0.0461249	5.86512e-19	0.0152106	2.47275	0.338914	0.077396	0.968873	0.00112474	0.00059994	0.0228826	0.00244672	0.000570063	2.87598e-13	6.87476e-15	1.34897e-10	0.19684	0.0498576	0.000119657	1.70944e-08	0.00300689	0.0908452	1.00497e-10	0.0367688	5.57932e-07	3.5968e-06	1.54015e-20	0.0528757	1.0082e-09	0.0471055	1.66077e-05
DFCI-00790	0.165309	2.86575e-16	0.00289656	2.649	0.211805	0.0129963	0.895113	0.00767134	1.24169e-07	0.0003863	1.53571e-13	0.0715496	1.03581e-17	2.73002e-09	0.0305221	0.234554	0.0935841	5.16405e-08	1.3931e-08	0.0561797	4.93873e-07	3.39063e-12	0.0956057	0.107604	1.13168e-14	1.15978e-13	0.00111512	3.81387e-10	3.2164e-05	1.00485e-08
DFCI-00791	0.221607	5.78716e-21	0.00297004	2.48568	0.308812	0.036148	1.01166	0.00251996	1.21097e-06	0.0012217	0.000101266	0.00181743	6.82703e-16	8.27273e-15	3.21665e-08	0.135284	0.0679587	1.64312e-08	8.94768e-06	1.72523e-06	0.00574858	4.3946e-10	0.138589	3.7822e-07	1.90354e-11	2.82415e-20	0.0114029	3.43343e-05	0.0381885	0.0207775
DFCI-00792	0.280564	1.25888e-25	0.0260073	2.56943	0.16717	0.00272918	0.894034	0.0257082	2.29022e-08	9.37117e-10	7.98897e-12	0.0842546	1.7956e-18	6.58852e-13	0.0173361	0.212847	0.0804479	1.88564e-09	8.81471e-13	0.0436485	7.68019e-09	1.34191e-16	0.146012	0.154132	3.36246e-21	8.32286e-18	9.19529e-09	1.56776e-13	2.10403e-10	7.95192e-08
DFCI-00061-01	0.158854	4.82769e-30	1.07524e-13	8.64396e-16	1.55682e-05	2.88939e-11	0.0140001	2.2388e-11	0.146099	0.111031	0.127155	0.320951	0.299504	4.63782e-22	0.146494	0.00148711	9.43709e-23	0.592101	2.84371e-05	0.10104	0.117601	0.140641	0.299006	0.0497811	0.137019	0.980664	0.353607	6.26006e-06	8.55406e-10	0.200227
DFCI-00062-01	3.25612e-16	0.173559	5.52039e-08	1.05753e-22	1.66055e-13	9.28847e-11	1.07532e-20	0.0156245	0.19308	0.0425677	1.12032e-12	0.52381	0.11677	1.21835e-20	0.134594	1.64715e-21	1.70292e-25	0.689149	5.92189e-18	0.234604	0.304337	0.255234	0.35718	0.55889	0.00492251	0.801864	0.348068	1.5899e-06	1.92184e-23	1.79396e-14
DFCI-00063-01	0.116996	3.578e-20	0.000718486	0.0496264	0.0335444	1.7126e-11	0.237172	0.296456	0.00655825	2.64063e-09	0.144203	0.309988	0.185539	7.63884e-09	3.90329e-16	0.00659926	2.81164e-23	0.300462	0.0384898	4.49618e-07	0.177779	1.18615e-10	0.41692	0.22013	0.332902	0.830241	0.427413	0.0631601	0.450302	0.0786132
DFCI-00064-01	0.0838145	8.07279e-25	0.0110017	1.96744e-13	0.103561	0.0780198	0.241326	0.332855	0.0082059	0.0223783	1.07261e-08	0.208708	0.42971	1.05334e-07	0.107069	0.00260196	2.35214e-29	0.301357	0.0987234	0.000461441	0.122384	3.57503e-10	0.361958	0.0326782	0.313761	0.919986	0.59116	1.78089e-15	0.411157	0.0679351
DFCI-00065-01	1.57434e-06	2.77323e-07	2.07895e-17	1.69203e-06	0.0273394	8.99372e-07	0.165073	0.173506	0.0383834	9.08101e-26	1.79241e-06	0.246445	0.381386	0.256368	2.28221e-17	2.02847e-12	1.28856e-12	0.253114	0.188537	5.14242e-12	0.290151	0.00796654	0.360251	0.0139087	0.310709	0.900338	0.62578	0.115923	0.297734	2.01946e-07
DFCI-00066-01	5.05153e-06	2.80401e-16	3.51558e-06	2.68133e-08	0.140452	0.0628894	0.123486	0.253438	0.0241265	0.107291	6.48397e-08	0.310066	0.391019	1.3419e-11	0.270161	0.119181	4.20205e-15	0.334369	0.00140562	4.23107e-07	0.0746874	1.4873e-06	0.502288	0.15632	0.316268	0.864493	0.477687	1.42275e-11	0.237176	0.0195003
DFCI-00067-01	0.0576267	7.26971e-18	3.04803e-11	5.90014e-12	0.10227	0.138314	0.22593	0.297585	0.0116027	0.00158562	4.03297e-07	0.257822	0.693434	1.34454e-07	0.00562616	0.251851	4.04164e-22	0.271461	0.0301818	2.73396e-12	0.0376752	1.01878e-12	0.438103	0.0955997	0.0299736	0.841477	0.400912	5.68082e-16	0.314466	0.00733195
DFCI-00068-01	0.00010337	0.141425	8.18595e-06	1.47189e-08	1.71774e-08	1.69892e-11	0.0489229	0.398802	1.98015e-05	6.75812e-25	3.52239e-13	0.345609	0.00571778	0.136303	7.27089e-05	2.7105e-07	0.0661711	0.298373	0.066347	2.39681e-09	0.168438	5.79182e-08	0.353152	0.236724	0.514735	0.845108	0.62457	0.000117572	0.404109	0.189934
DFCI-00070-01	4.02733e-12	0.168521	0.0846825	0.00860159	1.31982e-13	0.000262705	0.0731315	0.178959	0.101612	1.09199e-08	0.000204247	0.256415	9.15352e-11	2.64247e-05	0.130456	3.49602e-08	6.66544e-24	0.550135	0.244569	0.0142148	0.408161	0.0214136	0.406796	0.0827563	0.540537	0.424236	0.989175	0.101932	3.50522e-09	0.0033088
DFCI-00071-01	1.30499e-16	0.00138493	4.498e-13	8.5364e-12	9.82817e-06	5.5124e-06	1.2708e-06	0.169279	0.028827	0.044342	6.52425e-07	0.377788	0.117428	0.367137	0.188241	3.1898e-11	8.69664e-12	0.389135	0.277737	1.17569e-07	0.166048	2.05266e-06	0.39132	0.270627	0.364968	0.992782	0.547866	0.057171	0.364052	2.08302e-14
DFCI-00072-01	9.18762e-07	0.116219	5.8956e-07	1.23031e-12	5.9175e-12	5.67542e-08	1.25245e-06	0.460988	0.0328402	0.000781474	1.22867e-12	0.523751	1.31413e-05	0.059811	0.274712	4.27926e-08	3.18377e-13	0.421285	0.222865	0.0282152	0.132363	2.11092e-05	0.303524	0.559216	0.589434	0.940228	0.342843	0.0188399	0.103417	3.27926e-09
DFCI-00073-01	0.0116264	0.0741703	0.043126	0.0281298	0.00047022	2.32459e-09	0.0612544	0.435915	0.000135156	1.85095e-07	3.9468e-16	0.729804	7.04524e-14	5.03951e-18	0.0266028	0.120424	0.152615	0.314232	5.30163e-08	0.0380698	0.128989	5.88618e-09	0.418106	0.593968	0.305851	1.043	0.342106	8.0801e-06	0.112737	6.44882e-14
DFCI-00074-01	6.12792e-08	8.27722e-07	5.59927e-11	6.2278e-06	0.00267085	0.162966	8.4203e-09	0.447388	0.0877375	1.02512e-21	9.99544e-14	0.308299	0.222312	0.289411	1.27444e-16	4.65361e-08	3.82873e-08	0.34421	0.113577	3.17518e-08	0.174712	0.0836342	0.505256	0.223692	0.276225	0.971791	0.439043	0.0182252	0.24379	2.18621e-11
DFCI-00075-01	0.047123	0.180915	0.000203159	2.42911e-09	9.12012e-06	0.161425	0.000847041	0.598473	0.0763668	0.011053	9.05761e-14	0.377392	0.395775	1.12868e-05	0.204339	0.0945232	6.13367e-10	0.516224	3.13368e-07	0.000285151	0.0934107	2.15763e-08	0.260359	0.44565	0.000203604	0.868106	0.178026	1.98751e-11	0.265935	1.73467e-12
DFCI-00076-01	2.62672e-06	0.157846	1.43495e-06	2.84737e-06	2.21556e-10	0.00432603	6.98096e-05	0.579347	0.116924	3.41274e-14	1.39394e-06	0.612599	9.44498e-06	3.56602e-06	0.178382	0.023224	2.07993e-11	0.388333	0.231471	0.0343663	0.0876633	7.60778e-14	0.579995	0.556584	0.184801	0.853539	0.276271	0.0350983	0.0839187	2.62753e-14
DFCI-00077-01	0.121156	6.43564e-12	0.0535585	1.23501e-17	0.0221146	7.93937e-08	0.209062	0.509292	4.02662e-06	6.31719e-12	2.33334e-07	0.570922	1.383e-06	7.24581e-24	2.09838e-19	0.0271362	9.76333e-13	0.251866	1.14012e-06	0.0385796	0.0468206	3.49854e-08	0.543031	0.47214	0.209331	0.730481	0.526787	3.28121e-08	0.302201	0.192493
DFCI-00078-01	0.000488539	0.00093549	0.0078013	9.27782e-11	0.000499007	0.00539125	0.0686069	0.692191	0.0178386	4.95573e-11	1.66979e-16	0.352354	0.00704269	5.5883e-07	0.255474	0.115416	0.129981	0.378851	0.0694282	0.0307274	0.0934565	7.02455e-10	0.420047	0.371477	0.220645	0.821249	0.528998	4.32541e-12	0.230043	0.000240979
DFCI-00079-01	0.130151	2.58947e-14	1.33971e-05	2.42069e-21	1.09163e-06	0.163941	0.102284	0.466914	7.3413e-06	0.0162406	6.51536e-08	0.375394	0.44241	1.32412e-17	7.74292e-05	0.129858	1.56002e-19	0.268676	5.48938e-06	9.27441e-06	0.0909213	3.01775e-12	0.41869	0.307807	0.189422	0.849633	0.365757	8.89471e-15	0.351963	0.0984276
DFCI-00080-01	5.36481e-07	0.0754438	0.00770322	3.58085e-17	0.0751877	0.00263295	0.0588834	0.205017	1.92543e-06	7.85737e-11	0.0292189	0.424249	0.335303	2.61787e-06	0.000363378	0.09568	8.16898e-23	0.318093	0.0314508	1.40569e-10	0.132651	4.35931e-13	0.585302	0.428332	0.271234	0.793561	0.409428	1.38397e-08	0.435947	0.172906
DFCI-00081-01	0.0468794	0.134962	0.0228026	2.9208e-11	3.39991e-06	5.17639e-13	0.146125	0.755966	0.0195882	1.48105e-09	1.41643e-12	0.455736	0.16436	4.60688e-20	0.0644961	0.106803	1.36607e-10	0.242698	2.17934e-10	0.0379811	0.122494	5.0351e-08	0.391436	0.574539	0.384941	0.726642	0.286356	2.02162e-17	0.207471	0.0197922
DFCI-00082-01	0.0723307	4.77489e-06	5.62874e-05	1.56959e-20	4.81995e-05	3.49899e-05	0.143859	0.462349	0.00387236	4.67453e-10	0.0595131	0.330103	0.391795	6.83747e-12	1.23594e-22	0.102987	2.20777e-15	0.419331	0.0154521	0.0151602	0.127292	0.00714892	0.579191	0.221617	0.192163	0.858414	0.441137	2.10776e-07	0.13739	0.0782336
DFCI-00083-01	2.74292e-13	0.249323	2.29858e-08	1.56964e-10	0.00135646	0.000891713	0.0125598	0.309685	0.0455589	0.000545471	8.53691e-17	0.218007	0.100744	0.180587	0.235328	0.102109	1.94983e-13	0.428164	0.345411	1.45597e-08	0.163178	3.65035e-15	0.379456	0.125255	0.510463	0.965552	0.474997	0.000271388	0.0680833	0.00801675
DFCI-00084-01	1.71649e-10	0.191489	1.1617e-06	2.49916e-10	0.00863432	0.22556	0.00070308	0.407865	0.000337469	5.88408e-14	1.02582e-10	0.505921	0.150284	0.0082492	0.188613	0.1107	4.87086e-16	0.293502	0.190136	2.61825e-07	0.12367	1.91215e-09	0.47811	0.337877	0.207279	0.967297	0.455288	0.0285677	0.241933	2.0941e-07
DFCI-00085-01	3.44158e-15	1.94136e-13	4.8116e-07	5.57532e-09	3.5005e-08	0.00136771	3.82034e-06	0.208274	0.0700933	0.0512334	8.44846e-14	0.440988	6.12538e-06	1.69072e-18	0.311801	3.45336e-10	9.49526e-27	0.425547	0.0886685	0.117921	0.346419	0.113282	0.442725	0.590376	0.21252	0.885405	0.579709	1.52533e-05	0.0595711	0.119608
DFCI-00086-01	0.131057	0.0529489	6.42975e-05	3.08737e-19	2.97889e-16	0.0181806	3.11384e-13	0.179352	0.109191	0.135898	1.25912e-16	0.380283	0.243694	8.31744e-09	0.335175	2.78099e-05	1.24842e-17	0.769527	4.49667e-13	0.0817919	0.220803	0.176265	0.126615	0.278051	5.98202e-07	1.01241	0.106241	4.49927e-07	1.10935e-08	1.10449e-18
DFCI-00087-01	0.185442	3.03549e-21	0.0235298	1.11224e-13	0.0378328	3.94648e-05	0.0183811	0.199777	0.152621	2.15985e-08	3.83802e-13	2.05834e-23	0.644242	1.27429e-06	0.0155378	0.0399063	2.09611e-12	1.05711	2.96838e-15	0.124308	0.227619	0.163573	1.21327e-12	0.111964	0.0865123	0.490443	0.00240462	2.88029e-05	2.76694e-07	0.0564833
DFCI-00088-01	6.14481e-16	0.174381	0.047086	1.59388e-09	0.000521181	9.32995e-08	3.38476e-09	0.122056	0.0955644	7.21845e-05	0.073185	0.401659	0.0342584	1.20541e-15	0.336575	2.41557e-18	2.68662e-26	0.622879	0.125602	0.0118675	0.261406	3.03928e-07	0.566998	0.417877	0.267959	0.810152	0.495335	0.114239	6.25037e-08	0.00109594
DFCI-00089-01	5.34522e-16	0.371851	6.35708e-08	1.08175e-05	1.47689e-06	2.12819e-08	0.160711	0.732123	0.0644367	0.00183449	9.3199e-15	0.258322	3.77157e-10	5.38801e-05	0.315531	1.54985e-08	6.76009e-18	0.451059	0.0822546	0.155911	0.49387	0.0307219	0.371964	0.242749	0.243849	0.384407	0.280472	0.000312483	0.117511	8.31555e-05
DFCI-00090-01	1.32719e-11	1.98846e-16	6.21923e-09	1.25544e-12	1.13585e-07	0.000478139	0.0969895	0.0871523	0.0253424	1.3105e-14	6.88909e-06	0.417223	0.210034	8.16599e-18	2.75666e-08	1.27735e-16	3.3837e-13	0.416665	0.193926	0.161043	0.312982	0.0607042	0.45581	0.36069	0.214152	0.947567	0.559346	9.06413e-09	0.00167773	0.216028
DFCI-00091-01	1.12604e-23	0.179227	1.3692e-25	4.09676e-08	0.0497567	4.33384e-17	0.00613126	0.34925	0.13899	8.78031e-21	3.62778e-15	0.078969	0.131674	0.345554	0.114406	6.82885e-17	0.102127	0.316035	0.367014	1.05667e-09	0.114126	0.0060622	0.0410956	7.33091e-14	0.451723	0.746647	0.791875	0.0433469	0.0524421	0.000239073
DFCI-00092-01	4.93442e-24	6.17496e-06	6.12544e-35	6.19104e-13	0.0768634	4.22167e-19	0.092388	0.149239	0.162828	7.12408e-08	0.00673417	7.47617e-23	0.201801	0.383421	0.109223	2.39302e-06	2.22525e-27	0.306533	0.362332	3.08797e-09	0.191381	0.0919106	0.0582899	1.92004e-33	0.351449	0.485951	0.540742	0.060222	0.400403	0.0485333
DFCI-00093-01	0.116657	1.07347e-07	1.14965e-10	8.72427e-07	5.45358e-08	0.00131509	0.121803	0.620243	0.0730455	0.0279326	1.7691e-05	0.286686	0.247718	7.88047e-06	0.129488	3.99664e-06	8.46693e-16	0.262651	0.000266133	8.53247e-07	0.0791212	0.00903124	0.173298	0.168894	0.23612	0.885175	0.462921	1.44556e-05	0.707043	4.89691e-11
DFCI-00094-01	0.0300632	0.16806	1.18571e-07	1.09843e-11	0.0738352	4.13957e-12	0.113216	0.240457	0.0020687	2.58984e-10	0.000232744	0.39997	0.293589	0.101221	0.0813811	0.0294769	2.64623e-06	0.320128	0.00941426	4.79979e-10	0.0142119	1.43419e-07	0.446941	0.126806	0.604836	0.881089	0.635873	0.00366744	0.311823	0.0186863
DFCI-00095-01	1.30004e-15	5.39165e-06	0.0263449	5.20429e-07	0.0230733	1.47653e-08	0.15377	0.132534	0.0106535	0.0668554	0.000132569	0.437287	0.174247	0.2069	0.199355	1.60281e-07	4.46012e-06	0.270463	0.151482	0.000368301	0.165409	3.50094e-09	0.464107	0.0639853	0.382056	0.927852	0.651409	8.50802e-06	0.506713	0.00144169
DFCI-00096-01	2.99369e-10	2.3154e-27	0.000113459	3.78611e-12	3.97419e-06	2.9063e-17	5.79709e-06	9.2584e-21	0.177315	3.01765e-08	4.18053e-10	0.728373	0.0180447	2.65128e-38	9.01928e-05	2.14506e-06	9.3191e-12	0.451494	0.0115263	0.17025	0.442961	0.12138	0.408577	0.492063	0.305355	0.724495	0.25976	7.76897e-13	2.58977e-08	0.111012
DFCI-00097-01	0.0891817	3.02798e-05	2.94095e-06	3.5916e-05	0.0698825	6.27446e-08	0.311424	0.339103	0.0124162	7.29975e-15	0.126511	0.326782	0.37035	1.1947e-14	6.99014e-12	0.0637462	4.3509e-22	0.398042	0.0100629	0.0304191	0.115456	1.63843e-12	0.5355	0.0882105	0.109249	0.892057	0.426969	0.0455798	0.24649	4.48457e-06
DFCI-00098-01	3.57009e-09	8.24847e-08	0.136921	1.23705e-09	4.77787e-24	0.000538267	0.0361839	0.308517	0.0396215	0.116845	9.52618e-14	0.541353	0.014773	5.7097e-21	0.223869	1.08734e-12	7.60739e-31	0.42922	0.0283843	0.0847563	0.119249	1.30388e-14	0.498421	0.81064	0.314535	0.745838	0.349672	1.35201e-08	3.15793e-07	1.93382e-22
DFCI-00099-01	0.0408186	0.000617162	0.049395	8.48664e-18	5.7121e-06	0.0578869	0.069884	0.486648	0.0516418	0.101104	1.41498e-15	0.533139	0.182209	2.3784e-21	0.253293	0.0261143	4.70405e-11	0.486567	4.17414e-05	0.0789022	0.0350272	2.6875e-08	0.58682	0.615833	0.241597	0.928829	0.205093	1.07617e-12	6.73144e-05	2.77998e-05
DFCI-00100-01	6.73297e-05	2.23492e-06	0.00107538	1.16899e-11	0.109007	0.0968694	0.15895	0.310692	1.5877e-08	0.00655105	2.63627e-08	0.222354	0.457184	3.26338e-15	0.0110894	0.185074	2.94186e-06	0.368694	0.0333118	5.61412e-09	0.162153	2.18452e-15	0.491742	0.0330577	0.273903	0.818572	0.566488	1.64922e-10	0.323531	0.00689074
DFCI-00101-01	1.27134e-13	7.75671e-21	3.29253e-14	0.000279844	0.000376367	2.56497e-15	8.07832e-13	0.371281	0.105378	0.000409809	3.0894e-14	0.223075	1.39068e-06	0.294401	0.174147	1.78067e-17	0.0171406	0.359668	0.48426	0.0155484	0.195842	0.0237435	0.266809	0.150093	0.415349	0.871596	0.612963	0.0717154	0.000929177	0.0354614
DFCI-00102-01	1.40862e-06	0.198373	4.62788e-06	2.06807e-12	5.8414e-10	0.113814	3.42044e-16	0.280175	0.0291864	2.70364e-11	1.40738e-08	0.43806	0.0080657	0.281101	1.26702e-12	4.07865e-10	9.6498e-08	0.351761	0.00129907	2.99623e-08	0.178256	7.50627e-13	0.278105	0.694563	0.265053	1.05916	0.393686	0.0705513	0.343147	3.29208e-20
DFCI-00103-01	3.39107e-14	0.315901	0.0895562	5.44113e-06	0.00487641	0.00551543	4.36324e-14	0.469283	0.109008	9.50416e-19	3.35593e-07	0.288984	0.155741	0.106865	4.08717e-13	2.75806e-08	2.88156e-08	0.456869	0.363928	0.0144608	0.0326856	6.43284e-18	0.364605	0.271909	0.236989	0.945787	0.501418	0.101836	0.0332903	8.93805e-18
DFCI-00104-01	8.22779e-19	0.155854	6.18206e-26	4.88963e-14	0.0576507	5.91676e-14	4.30936e-05	0.208424	0.0477442	0.000222298	9.56269e-12	0.203024	0.186792	0.265885	0.199139	6.54976e-05	7.9938e-09	0.445894	0.247492	8.60206e-14	0.131742	1.8175e-12	0.329101	2.43439e-07	0.46711	0.852979	0.627255	0.0390195	0.144544	0.174682
DFCI-00105-01	4.70376e-06	0.173421	2.39278e-07	6.7092e-08	0.0702074	0.0230717	0.00569466	0.467007	0.0567008	8.34692e-11	3.46855e-06	0.410234	0.0622473	0.0427414	0.180668	0.108963	0.026304	0.412495	0.269577	3.52527e-08	0.0352621	7.07993e-14	0.450465	0.372357	0.0699041	0.900324	0.403486	0.0636931	0.13427	8.05399e-09
DFCI-00106-01	6.5679e-05	2.82159e-26	0.0182646	1.21981e-05	6.23497e-05	1.08486e-08	0.18649	1.44898e-05	0.116051	7.1274e-13	1.75226e-18	0.763736	1.01814e-17	6.34549e-36	3.01179e-08	2.8476e-08	1.98375e-10	0.323953	0.0897295	0.240901	0.382452	0.165156	0.444944	0.579116	0.142351	0.687179	0.261329	1.37164e-12	2.0287e-11	2.31663e-14
DFCI-00107-01	1.66547e-08	0.297458	2.14987e-10	2.98665e-10	0.0206785	0.114834	9.07364e-09	0.571359	0.12695	5.96856e-12	1.35047e-06	0.339376	0.112423	0.0437153	0.137253	3.17382e-06	2.22994e-11	0.337715	0.255108	0.0289481	0.157675	2.01236e-15	0.452519	0.417765	0.137038	0.868436	0.461738	0.013526	0.0515243	1.34807e-14
DFCI-00108-01	1.4077e-22	0.277102	1.23754e-24	8.88309e-19	0.0169992	3.63567e-05	4.30216e-12	0.20141	0.0353838	1.4816e-15	1.25412e-09	0.156688	0.326084	0.35195	0.0500736	7.85072e-05	3.51939e-10	0.416998	0.325779	2.21595e-14	0.0931838	9.78339e-21	0.346722	4.25982e-06	0.428744	0.979345	0.487513	0.123738	0.296426	6.4253e-06
DFCI-00109-01	2.05655e-05	0.101248	0.000116206	1.65971e-12	0.0709146	2.05241e-06	0.0099243	0.465913	6.17561e-06	4.19442e-21	0.00126936	0.262429	0.414493	0.114254	7.85109e-31	0.316264	1.89064e-15	0.413451	0.110501	2.42443e-08	0.0341489	1.43668e-25	0.501043	0.372664	0.229869	0.920203	0.394937	3.28353e-06	0.290396	1.05788e-11
DFCI-00110-01	0.044974	5.3418e-18	0.00220898	5.77524e-12	0.0533115	0.155678	0.174551	0.343637	0.000178661	1.63818e-07	0.014534	0.324387	0.454118	1.87742e-14	5.46579e-18	0.246134	1.47422e-23	0.333101	0.0332415	6.49025e-09	0.127678	2.02004e-17	0.562098	0.175824	0.00351173	0.82995	0.294472	5.14127e-14	0.376342	7.70485e-07
DFCI-00111-01	1.88957e-06	1.44141e-11	5.52927e-08	2.66393e-15	0.0336923	0.000823597	0.193937	0.190586	0.000114681	0.0833479	0.0972739	0.523416	0.235437	1.1587e-16	0.19994	0.0435419	3.00228e-19	0.197476	0.0857928	0.000483585	0.226271	1.06311e-13	0.577585	0.266857	0.261878	0.896914	0.449443	3.51581e-12	0.308667	0.0460737
DFCI-00112-01	0.0138092	0.086384	1.94776e-16	1.04482e-12	1.51694e-05	0.124863	1.26674e-07	0.487296	0.0767256	0.00311811	7.15565e-08	0.331719	0.38201	0.0307303	0.239194	0.124778	8.24434e-14	0.396042	0.153767	9.85214e-08	0.00659216	3.75578e-11	0.515981	0.299705	0.124668	0.995252	0.322465	3.68105e-08	0.208046	5.00119e-14
DFCI-00113-01	0.0274015	0.265624	6.195e-10	4.10682e-12	1.87297e-06	0.223229	1.16003e-07	0.493184	0.0814709	2.8216e-06	7.91951e-12	0.38278	0.324855	0.000229043	0.322439	0.124469	4.25072e-12	0.467018	0.00486565	1.91548e-11	0.14257	9.06347e-15	0.423674	0.330112	3.68949e-06	0.991892	0.0257651	1.97225e-09	0.242732	8.84268e-13
DFCI-00114-01	0.0324026	0.0912077	1.2434e-06	2.96656e-13	0.067143	0.042718	7.71793e-05	0.228213	0.12308	0.0575128	8.76629e-08	0.298212	0.387909	0.000906448	0.291591	0.105622	5.70982e-15	0.673751	0.000181022	0.00742733	0.138842	0.00521885	0.437362	0.064183	3.60139e-06	1.08776	0.222462	9.58223e-17	0.200115	0.0242855
DFCI-00115-01	0.00037948	2.78802e-05	0.000249574	2.98352e-14	6.63549e-07	0.161413	0.116659	0.320406	0.0622929	0.12949	3.21852e-07	0.225988	0.511019	1.20031e-08	0.162841	0.0513873	7.15454e-34	0.595974	0.0113916	0.0607141	0.234358	1.31909e-11	0.40031	0.204296	0.124506	0.979337	0.00828957	2.5167e-05	0.16815	2.67917e-12
DFCI-00116-01	0.147036	3.435e-43	0.126884	1.89531e-16	1.47686e-17	5.74426e-16	1.70457e-11	1.87179e-29	0.264935	0.0741712	9.95721e-29	0.000216324	0.0928236	4.21234e-28	0.225787	1.5162e-12	2.60126e-27	0.913753	1.84121e-24	0.192829	0.400766	0.177608	2.14716e-40	0.312516	0.0590636	0.349112	7.21715e-19	1.70159e-35	2.66764e-12	1.44379e-29
DFCI-00117-01	6.29733e-07	0.000239251	0.0405646	1.65509e-06	1.0305e-10	1.07817e-06	0.0259912	0.476264	0.0455654	1.02403e-09	7.23831e-16	0.488653	0.310739	9.32934e-16	0.00230196	0.0735233	3.4422e-16	0.350661	0.205425	0.0840219	0.157047	0.0212045	0.556831	0.531471	0.179442	0.871854	0.289319	6.16388e-08	0.0232564	4.58308e-11
DFCI-00118-01	3.10873e-05	1.80191e-12	0.0284099	2.01624e-10	0.126954	0.0534634	0.163777	0.252882	0.00139641	3.88547e-14	7.14872e-05	0.360163	0.520273	1.15091e-10	1.77262e-19	0.308499	9.21559e-30	0.250446	0.0619784	2.64427e-08	0.119922	1.81596e-14	0.467395	0.0856688	0.112119	0.785186	0.472766	1.22558e-13	0.486404	0.00211931
DFCI-00119-01	2.65853e-22	5.79263e-07	1.14435e-19	1.05853e-22	3.38634e-17	3.68107e-06	3.74628e-22	0.000651144	0.165075	0.0591525	6.08831e-08	0.528744	0.0540616	2.47778e-15	0.279644	2.22919e-27	7.5927e-19	0.524457	0.0545677	0.159727	0.302855	0.101029	0.241329	0.382741	0.109689	0.956304	0.57247	0.00182243	6.21197e-17	0.0857774
DFCI-00120-01	2.20533e-10	0.114109	0.000424772	0.0249703	5.82093e-06	1.63679e-11	0.141492	0.425748	0.0279017	0.0212952	7.827e-07	0.425587	3.7378e-05	0.000265912	0.140333	1.316e-07	5.1033e-15	0.341959	0.0647214	3.54709e-05	0.21453	6.27457e-09	0.256719	0.304811	0.455998	0.760199	0.608771	0.000125217	0.366547	5.46376e-05
DFCI-00121-01	1.31775e-10	0.230283	7.44308e-13	1.39679e-08	0.145863	1.68695e-20	0.100841	0.220454	6.18113e-08	4.32633e-33	2.62524e-11	0.144717	0.131693	0.216615	1.13246e-18	0.184921	0.016848	0.225264	0.251813	8.30677e-15	0.112177	0.000241383	0.316964	4.21734e-13	0.497993	0.839785	0.509866	0.0344886	0.165065	0.146453
DFCI-00122-01	0.144062	2.30714e-06	0.00706788	0.00304638	0.121753	0.000709397	0.117678	0.576107	0.0323667	0.0351427	4.97775e-06	0.193741	0.077443	1.57654e-08	0.00508638	0.0923678	4.7459e-08	0.386054	2.15519e-06	0.00805855	0.0958315	3.59328e-16	0.162294	0.482881	0.0552793	0.833229	0.524304	8.05677e-07	0.38972	1.21418e-07
DFCI-00123-01	1.95883e-12	1.52151e-07	1.44104e-23	1.15635e-22	0.103162	1.00327e-07	0.0148234	0.0948158	0.000123991	0.0546552	0.169561	0.209739	0.529209	0.0877657	0.283119	3.29043e-09	3.63341e-22	0.329852	0.022374	4.26e-09	0.0355204	4.28338e-07	0.387549	2.67399e-11	0.15593	0.997188	0.496597	1.77976e-05	0.385453	0.291051
DFCI-00124-01	0.00253138	0.0882026	0.00141741	1.43174e-13	0.100608	0.000801346	0.131248	0.334694	8.3105e-05	6.59727e-09	4.02457e-06	0.283781	0.410893	0.00182252	5.38046e-14	0.350465	3.11932e-25	0.283515	0.0942549	4.49825e-08	0.0546231	2.17956e-21	0.445694	0.128362	0.147679	0.872527	0.452479	1.99829e-15	0.379103	3.97325e-10
DFCI-00125-01	0.154724	7.44324e-06	2.72884e-14	1.62023e-09	0.0725824	0.00401745	0.258783	0.488884	0.0261711	0.0225162	0.0269814	0.197637	0.306788	1.22856e-10	3.1099e-07	0.0101814	2.63716e-28	0.277678	0.0528006	0.000142591	0.152765	1.04922e-17	0.38191	0.0446656	0.15732	0.793324	0.491131	6.45941e-05	0.300162	0.0394621
DFCI-00126-01	7.37026e-15	6.99029e-05	7.96619e-10	4.46415e-11	0.112211	4.02097e-05	6.91723e-08	0.0986402	0.0125848	7.09805e-10	0.0193517	0.105353	0.57392	0.226814	0.0189443	0.143697	8.38325e-09	0.336849	0.0984715	4.539e-12	0.0893104	1.34802e-16	0.391433	1.43406e-05	0.470857	0.897164	0.634203	0.0128623	0.479258	0.0454997
DFCI-00127-01	0.000161885	1.60932e-38	0.207168	0.00125793	9.63283e-37	1.40707e-19	0.0751507	7.09215e-16	0.144643	0.057071	1.13578e-29	0.697696	4.21759e-17	1.00654e-51	0.144138	2.65838e-23	2.96797e-29	0.336642	6.04839e-05	0.26214	0.319109	0.197519	0.0908533	0.632971	0.108097	0.536145	0.437876	1.15491e-28	6.84784e-25	3.46453e-42
DFCI-00128-01	0.0031279	5.59036e-06	3.39744e-05	3.517e-11	0.0496889	0.128774	0.128381	0.44866	0.0565198	7.44016e-06	0.00202394	0.369637	0.4274	0.0289573	0.0852295	0.0231929	6.97946e-15	0.266537	0.0230774	0.0200536	0.115119	4.45804e-10	0.54958	0.269753	0.119402	1.02003	0.366472	1.5174e-06	0.335191	6.29804e-12
DFCI-00129-01	6.13168e-13	0.139902	9.4713e-12	8.16556e-17	0.0324395	0.318569	1.61988e-09	0.149798	0.0758652	1.22415e-09	1.00772e-12	0.383358	0.294436	6.71689e-09	0.100744	2.97764e-17	1.34091e-15	0.606485	0.184119	0.0994925	0.0620796	0.0212343	0.391031	0.309964	0.0205995	1.09896	0.273084	0.13143	6.73453e-13	2.54801e-14
DFCI-00130-01	0.0311322	0.0679946	0.119622	2.36748e-21	3.40805e-06	0.000167083	0.22286	0.59865	0.0044927	0.0184921	5.44808e-08	0.280948	0.30314	1.12945e-26	0.0148143	0.0115817	3.75774e-06	0.437354	3.81755e-12	0.0549499	0.141819	3.23354e-07	0.292229	0.340742	0.346483	0.583597	0.518039	4.2358e-14	0.173582	0.00269724
DFCI-00131-01	2.29904e-22	0.173427	4.33208e-09	1.21442e-14	1.05403e-11	0.0256924	1.16397e-12	0.296901	0.0726715	1.21734e-16	3.52787e-15	0.337711	5.11949e-05	0.290939	0.037896	7.98313e-19	3.4347e-23	0.291092	0.226032	2.04664e-06	0.203284	4.93266e-12	0.311084	0.393864	0.400602	1.07676	0.615462	0.0795169	0.344771	8.25199e-11
DFCI-00132-01	1.40583e-08	0.0689149	7.07384e-17	1.48213e-13	0.0475498	1.5912e-08	1.66426e-07	0.269887	0.057232	0.0331981	0.00630805	0.202621	0.508386	0.274644	0.150982	3.98001e-06	5.1182e-06	0.479784	0.157763	1.77217e-05	0.0169475	7.72942e-07	0.305866	0.0128889	0.336473	0.937145	0.581598	0.0356401	0.314372	0.00497568
DFCI-00133-01	4.08709e-09	0.0679794	0.102777	8.86082e-12	0.0378865	0.000148051	0.0568681	0.357706	0.0140398	0.119852	0.0428309	0.424963	0.00251997	6.05582e-09	0.257391	8.61071e-07	2.18341e-19	0.418411	0.0947651	6.07918e-05	0.129296	5.86869e-16	0.469435	0.408338	0.240088	0.982912	0.435732	3.70347e-09	0.122804	0.100797
DFCI-00134-01	0.019283	1.94142e-05	0.00403127	1.11758e-05	9.04732e-05	0.0030781	4.83776e-05	0.615298	0.103938	0.0471654	6.02053e-12	0.3882	0.000229073	1.25911e-11	0.387766	0.0504336	0.0108329	0.344391	0.0962009	0.00633023	0.0997071	5.9041e-11	0.523892	0.556482	0.368506	0.861529	0.243139	9.82395e-06	0.00588311	7.36585e-09
DFCI-00136-01	0.000238864	0.187504	0.000625803	3.68173e-21	0.0434226	0.186608	1.98603e-13	0.470412	3.77512e-08	0.00293978	0.00394739	0.480922	0.276912	4.1521e-07	0.0369189	0.140926	0.000436001	0.41077	9.24965e-07	0.078003	0.0108291	9.82258e-06	0.400629	0.368316	0.261512	0.909482	0.409903	1.96283e-11	0.251937	0.00362917
DFCI-00137-01	1.35682e-09	0.116677	2.14483e-14	1.23419e-08	3.04242e-07	0.0481224	6.29956e-06	0.452491	0.115317	4.07633e-06	8.31518e-17	0.457805	5.4283e-09	0.05657	0.266714	8.71819e-10	2.20873e-17	0.408651	0.12274	0.0457845	0.094098	2.57844e-09	0.226856	0.589395	0.142648	0.994049	0.449976	0.0556785	0.136693	7.58439e-21
DFCI-00139-01	0.123691	0.00230644	2.29027e-05	4.25262e-14	0.0193494	0.0743276	0.0592551	0.41746	0.0837446	6.50956e-05	0.0055623	0.398676	0.617738	1.65933e-14	7.72114e-11	0.0704584	1.14231e-07	0.386412	0.0418868	3.21038e-05	0.00187338	3.49065e-08	0.566366	0.0472552	0.219453	0.860019	0.357909	0.000104854	0.195529	3.40874e-09
DFCI-00140-01	1.78407e-15	0.108754	1.86528e-16	0.00153658	0.0352161	2.49168e-08	4.18835e-10	0.338962	0.0523201	2.7044e-17	2.96735e-11	0.167981	0.0989884	0.166358	0.141929	7.5617e-13	0.0867747	0.445982	0.277554	8.74871e-08	0.219925	1.00854e-16	0.273756	0.389032	0.437192	0.800082	0.414281	0.123233	0.100104	1.80898e-18
DFCI-00141-01	0.0486173	0.0375364	0.000132192	6.35762e-14	0.021331	0.00219822	0.00952443	0.627697	0.0716143	5.46459e-06	0.00377505	0.41804	0.162833	2.08128e-12	0.0614104	0.124372	2.06588e-16	0.285856	0.208193	0.0023749	0.145193	8.65738e-09	0.61105	0.185934	0.143596	0.756572	0.541768	1.04762e-11	0.209731	0.0232899
DFCI-00142-01	9.19375e-24	0.240986	1.54896e-16	1.41409e-16	0.00113208	3.8501e-14	7.9982e-19	0.211235	0.0901722	3.01304e-38	4.00313e-12	0.177489	0.0134386	0.378665	1.68939e-25	2.82177e-14	2.9268e-14	0.463539	0.365508	1.24062e-05	0.192617	3.80288e-11	0.148718	3.58587e-05	0.490514	0.802635	0.659661	0.108906	0.222216	0.016098
DFCI-00143-01	0.189844	0.150749	0.0520141	1.00388e-11	0.025695	0.0877984	3.79543e-06	0.459373	0.0252785	1.81537e-05	0.0021454	0.371894	0.0555469	1.04847e-13	0.00709425	0.230879	1.45278e-09	0.651112	1.29958e-09	0.00918292	0.0630485	6.39595e-15	0.503621	0.481278	0.0716449	0.892109	0.255535	5.95149e-05	0.0166177	2.71019e-18
DFCI-00144-01	3.38403e-09	2.04146e-11	5.69911e-13	8.37774e-17	2.57893e-05	0.12953	5.23222e-11	0.123332	0.0351842	0.068985	1.0308e-08	0.488598	1.61443e-07	0.138122	0.30651	1.72582e-15	6.27708e-12	0.540233	0.0796878	0.0518094	0.250617	3.31072e-11	0.37308	0.566226	0.178669	1.00456	0.423076	0.0791992	2.83392e-08	2.42839e-17
DFCI-00145-01	0.0114768	0.0252296	0.0062205	5.09827e-12	0.079551	0.0206192	9.83154e-08	0.197547	0.0663062	0.0931787	0.000646494	0.208154	0.252771	3.76108e-09	0.32535	0.016714	2.39761e-25	0.691526	1.5793e-07	0.0145832	0.313607	0.187375	0.39553	0.346898	0.0223667	0.966923	0.175799	0.0518144	0.000319656	6.50236e-10
DFCI-00146-01	5.28734e-10	0.277714	0.0197498	1.58664e-11	1.01913e-14	0.0245486	1.2431e-21	0.204961	0.069588	0.00900735	2.17893e-16	0.394942	0.0562182	0.100376	0.234459	1.42317e-11	6.78943e-23	0.534082	0.0764718	0.0670375	0.276479	4.91996e-08	0.103855	0.801247	0.238406	0.999149	0.211796	7.77533e-11	4.84668e-07	3.10891e-15
DUKE-00650	0.0743354	0.117021	0.380199	1.04937e-08	0.220584	0.362339	8.2416e-40	0.332244	1.5145e-14	0.0125741	0.000960776	0.286294	0.110232	0.194239	0.218412	4.34915e-15	0.263419	0.21356	1.2123e-06	0.38066	0.22922	5.33903e-07	1.3065e-16	0.441585	0.221433	0.0573743	0.15989	0.168244	0.341776	2.17014e-26
DUKE-00651	0.220221	6.61234e-16	1.323e-07	1.14982e-09	0.239077	0.275737	0.232024	0.197264	8.1245e-06	0.217469	0.220595	0.368094	0.17362	2.08209e-05	0.292176	0.160276	0.329525	1.39708e-15	0.220266	0.54689	0.326583	0.18061	0.0672196	0.177753	0.0762177	2.38821e-07	0.408509	0.00630508	3.5231e-13	0.124435
DUKE-00652	0.000956383	0.255592	0.102084	0.195404	1.17345e-08	0.137416	3.43847e-22	0.326377	0.0991936	9.99036e-53	0.255655	0.208604	0.151265	0.0332014	5.19953e-27	0.000673819	0.223191	0.331608	2.30479e-08	0.130002	0.0218972	6.90337e-06	0.161639	0.763768	6.56353e-27	0.290121	0.119786	0.184009	0.0879802	3.04814e-33
DUKE-00653	0.282636	0.0401597	0.0812185	2.02631e-07	0.345297	0.137207	0.0732255	0.484562	0.107308	0.0911561	0.209321	0.1324	0.007135	0.098494	0.113696	0.121358	0.00917878	5.65348e-06	0.620109	0.346168	0.429465	0.00042468	0.0722705	0.276011	6.94949e-07	1.39171e-05	0.242992	0.228942	0.218259	4.72155e-15
DUKE-00654	0.36649	0.178725	0.0182199	0.101604	0.237092	0.365829	0.109987	0.29479	0.00265116	1.1004e-07	1.87926e-05	0.546433	0.128257	0.595461	0.0422251	0.13418	0.12709	0.219865	0.227837	0.298846	0.185767	0.0653844	0.147246	0.322087	1.19888e-10	0.0814065	0.0866201	0.224842	0.172472	8.58739e-06
DUKE-00655	0.205398	3.47278e-10	0.239942	0.28843	3.38678e-13	8.5509e-31	0.230339	1.59839e-05	0.0415178	0.114901	1.67767e-13	0.275678	9.00964e-05	2.30887e-09	0.205413	5.30867e-13	0.210739	0.206352	0.0978511	0.16953	0.11553	0.361685	4.35964e-10	0.0482499	0.993173	0.647249	5.037e-11	9.93241e-15	8.13634e-13	0.468988
DUKE-00656	0.20387	0.106321	4.32283e-08	0.235007	1.45051e-05	3.44704e-26	0.313583	2.77331e-07	0.27799	0.348239	4.39077e-18	0.0587478	0.00101573	0.0872504	0.000277986	8.16298e-05	0.28467	0.214128	3.0589e-14	8.29712e-09	7.86797e-13	0.275738	0.0893838	4.07093e-23	0.975857	0.794153	1.43043e-15	0.0359063	0.0354926	0.730722
DUKE-00657	5.41726e-12	0.306113	1.27861e-05	0.163348	0.347345	0.193797	0.26407	0.105543	0.229447	0.108812	0.102198	4.32802e-08	0.486148	0.299408	0.122199	0.0621933	1.1559e-07	0.000258223	0.245761	0.016337	1.36141e-16	0.357295	0.212831	1.91971e-20	0.225385	0.487984	0.00412533	0.247597	4.86707e-05	0.67198
DUKE-00658	0.124284	0.325005	0.205798	6.26931e-10	0.0769502	0.00297716	0.00979684	0.267369	0.165808	0.150234	0.127313	0.00172904	0.567933	0.053174	0.00408555	0.00654153	0.515849	0.321958	0.147368	0.0587642	0.0919634	0.148001	0.126615	0.0323801	0.00628913	0.145188	0.0386791	0.00083436	0.336111	0.219898
DUKE-00659	0.130351	3.06293e-09	0.27726	0.247223	1.31172e-11	2.13964e-35	0.25244	2.88662e-06	0.4863	0.0559196	6.03069e-17	0.0915891	0.00372399	5.34648e-16	0.132784	1.14524e-19	0.4184	0.270861	1.11771e-08	0.0681155	0.0168238	0.17456	1.18515e-11	0.0703096	0.629637	0.517016	3.27976e-28	0.0427103	0.177206	0.466535
DUKE-00660	0.176441	0.432116	6.4086e-16	0.693516	0.131939	0.624953	2.62317e-12	0.374427	5.56308e-37	1.17555e-11	0.140059	0.0527069	1.22542e-27	0.551995	0.105892	0.161519	0.0727599	0.100543	0.134546	0.000368588	2.1336e-05	4.98502e-07	1.62226e-07	0.0510744	1.80384e-14	1.14032e-11	0.556191	1.70236e-06	0.0640184	5.49299e-27
DUKE-00661	0.140224	0.349343	0.197495	0.223357	0.265201	0.499987	0.0813763	5.59635e-08	0.338424	0.307194	0.000780967	5.17962e-12	0.0205526	0.405744	0.11545	0.0199158	0.000659897	0.0237129	0.00151845	0.11462	0.322132	0.125299	0.0504907	0.180341	0.258219	0.283692	0.167302	0.56947	0.513412	0.323537
DUKE-00662	0.166292	3.59296e-19	0.0865483	0.0681108	0.160617	2.65364e-21	0.213979	0.138995	0.112075	0.0473563	0.101488	0.200702	5.6039e-06	0.0639263	0.219387	0.0409036	0.490626	7.36718e-05	0.186846	9.0416e-12	0.162428	0.189543	0.132779	1.3074e-07	0.30391	0.325538	3.37896e-12	0.000225691	0.559289	0.211438
DUKE-00663	0.0389035	0.216582	0.417143	0.00457862	2.56264e-18	1.67673e-41	0.536554	1.29135e-17	0.376715	0.256548	6.37797e-15	0.225384	1.20903e-06	5.97133e-25	0.141639	8.2499e-08	0.338749	0.0541373	1.34326e-16	0.0169832	0.00068433	0.458896	2.58507e-16	0.000218766	0.964547	0.384645	3.44551e-29	0.26979	0.123612	0.188284
DUKE-00664	0.389123	4.82407e-11	0.268917	0.047222	1.22289e-12	2.97808e-14	0.212176	8.8057e-13	0.414259	0.0783723	2.58095e-09	0.0293669	0.169221	3.67584e-06	0.274886	0.0767103	0.488182	0.00566775	0.0827851	0.0862233	0.000939912	0.0961083	4.9584e-09	0.155656	0.74344	0.555281	1.12252e-07	0.317547	0.276941	0.117114
DUKE-00665	5.97572e-09	0.35204	4.39736e-05	0.090954	0.198528	0.0270679	0.319838	2.20487e-06	0.446144	0.131346	0.290149	2.30977e-09	0.113451	0.131352	0.262166	3.16697e-19	1.92847e-10	0.245812	0.262294	0.570657	0.222618	0.18743	0.244273	0.2563	0.000502744	0.157465	0.001224	0.0099645	0.0620596	0.404878
DUKE-00666	5.9789e-05	0.103151	0.210668	0.512095	2.30781e-06	0.281081	0.0262407	0.178257	5.97325e-16	3.06084e-09	0.498455	0.254438	5.76228e-08	0.0429675	0.0287188	0.386919	0.113647	0.237435	0.0838893	0.265914	0.00842555	0.205457	0.430441	0.116511	6.33089e-08	3.96418e-20	0.550317	1.2908e-10	0.0967379	2.66035e-06
DUKE-00667	0.191063	0.139672	9.00311e-14	0.34455	0.0167171	0.507619	0.227714	0.0522512	0.135589	0.0912435	0.139065	2.5416e-34	0.229082	0.676501	0.0608486	0.173066	0.0474124	0.225261	0.33042	1.51729e-05	0.261128	0.0194445	9.85705e-10	3.62837e-07	0.00341897	0.354029	0.162015	7.58587e-09	0.0735775	0.49199
DUKE-00668	0.0144888	0.0214997	0.0884319	0.21408	0.343218	0.550654	0.21298	0.414193	2.35717e-16	0.15265	0.603794	0.629828	0.238447	0.200265	0.0103831	0.060418	2.18216e-17	1.5019e-06	0.0456452	0.0387043	0.113039	3.51141e-06	0.236596	0.30989	4.92784e-11	0.0626193	0.000449158	0.000394139	0.204486	6.50819e-14
DUKE-00669	0.0728061	0.161398	0.190898	0.0112048	0.267803	0.00362804	0.280773	0.0796753	0.23776	0.052868	0.289584	0.120049	1.01146e-08	0.0896083	0.061992	0.248486	0.215564	0.0938635	0.321231	0.00281827	0.147723	0.116542	0.547935	0.0406757	3.56328e-12	7.60252e-05	3.75314e-06	0.35589	0.344642	0.0211032
DUKE-00670	2.5575e-10	0.169495	2.97241e-41	0.319949	1.81285e-13	0.330177	0.31952	0.432243	7.73995e-27	0.19967	0.0310942	5.16246e-42	0.12847	0.39871	0.0863217	0.454042	7.37683e-15	0.00104547	0.468142	5.36147e-49	0.141103	3.23111e-27	0.170781	1.06993e-31	9.40063e-34	6.19027e-30	1.69848e-13	0.309725	0.142953	0.00910331
DUKE-00671	1.02633e-16	8.06746e-27	9.51144e-31	0.475534	0.00232623	0.887639	0.595733	0.129881	0.0159627	0.0198783	0.551072	1.68203e-16	0.301353	0.170545	1.90709e-41	0.163468	7.24247e-20	0.212029	0.076401	4.37837e-10	5.52405e-10	5.41776e-12	0.295151	0.000494951	1.6341e-46	1.53356e-25	0.403642	0.000403518	7.20874e-23	1.12768e-11
DUKE-00672	0.100043	0.0901369	0.135333	0.123567	0.282372	0.103065	9.42701e-05	0.170692	0.229036	0.278396	0.137085	0.354827	0.0975248	0.243851	0.262087	5.11906e-06	7.10342e-05	0.000282397	0.0806184	0.528431	0.0012727	0.269557	0.180758	0.428705	0.0451888	0.100306	0.533192	1.66428e-13	0.379947	0.00542351
DUKE-00673	0.0247378	0.235731	1.00097e-09	0.832068	0.00102931	0.463024	0.116454	0.15313	6.50844e-08	0.131202	0.219695	2.42065e-18	1.10545e-09	0.455798	0.108842	0.616896	2.46894e-19	0.115518	0.0119562	2.56103e-12	0.169738	1.29395e-12	0.099739	1.33528e-06	0.177456	2.31625e-27	0.00288602	2.62292e-09	0.301411	0.395062
DUKE-00674	0.254235	0.000907152	0.230887	0.287878	0.317372	0.422122	1.9143e-24	0.559098	2.86862e-42	0.0375723	0.423275	0.448626	8.16014e-08	0.114508	1.52991e-38	0.00607179	9.05658e-05	3.86264e-07	0.147455	0.390704	0.275634	8.22697e-12	1.31292e-08	0.447622	7.59585e-28	2.34958e-16	0.0644418	0.0835565	1.60878e-14	2.16915e-32
DUKE-00675	0.00521793	0.0917065	0.228054	0.225641	0.00114301	0.104907	0.118515	2.22854e-07	0.177241	3.74823e-13	0.306735	2.13787e-10	1.91844e-07	6.96252e-10	4.47912e-11	0.269052	0.069293	0.114347	0.140087	0.270511	0.0581454	0.0922181	0.576626	0.404417	2.65309e-06	0.0950682	1.04343	0.00119211	0.158507	0.100797
DUKE-00676	0.0521444	0.441149	3.33902e-15	0.493027	0.125714	0.611307	1.29617e-07	0.00196103	1.52925e-16	0.14943	0.440549	0.297003	0.126572	0.18787	0.170177	0.0707323	0.179832	0.0516209	6.70859e-06	6.756e-08	0.00303641	1.22481e-23	0.253317	0.243036	3.64429e-12	5.96019e-09	0.261063	0.146072	0.245487	9.31864e-18
DUKE-00677	0.15734	2.10789e-14	0.0205186	1.22905e-05	0.307196	0.181288	0.14815	0.178813	1.24721e-07	0.304409	0.178129	0.175392	0.317357	0.00032015	0.09873	0.023775	0.182138	0.0946429	0.316988	0.0725884	0.144095	0.224247	0.34888	0.0279288	4.72721e-07	2.73771e-06	0.580623	0.309311	2.99055e-14	7.63354e-13
DUKE-00678	3.59005e-09	0.124631	0.210624	0.478442	0.169774	0.0891843	0.29293	0.0134636	7.97866e-13	2.64758e-31	0.404624	0.372908	5.2085e-13	0.0987723	5.04081e-14	0.438347	0.0334185	2.79523e-08	0.000106223	2.76023e-05	0.0749391	0.238779	0.307501	0.352734	1.29229e-13	0.146437	0.13041	0.242904	1.6409e-10	0.00531115
DUKE-00679	0.00150488	0.253558	2.16848e-07	1.67709e-06	0.00670048	6.51176e-08	0.0914768	0.0173076	0.23004	0.130814	0.10091	0.628432	0.381249	1.61641e-09	0.173463	0.0113499	0.477334	8.32249e-09	0.0844739	0.0839317	0.245086	0.14749	0.215387	0.138227	0.339583	0.372507	0.228821	0.174797	0.116661	0.461386
X499527	0.00429119	1.10597e-08	5.19021e-08	0.345094	0.0105893	0.00836446	0.304667	0.0120652	0.000239352	0.0491145	0.05115	2.10499e-11	0.282745	0.754889	0.00336945	0.156428	0.306192	6.96052e-05	0.0365061	0.183395	6.22759e-18	0.288285	0.0279236	3.59595e-21	5.84612e-06	1.09878	0.039862	0.000365843	0.000695729	0.307941
X499529	0.0377742	6.69225e-22	1.96637e-08	0.0367418	1.01172e-09	3.08761e-05	0.098757	0.182338	0.449538	0.0239375	0.179836	0.517511	0.6098	0.644319	3.05323e-09	0.0884977	1.21742e-06	1.73533e-09	0.0109488	0.182062	9.0903e-08	0.474587	0.0750908	9.1322e-10	2.75808e-08	0.0981833	0.016071	0.000183065	1.26226e-15	0.313123
X499531	1.37659e-05	3.36763e-16	0.118521	9.28386e-10	0.21792	0.149201	7.24758e-10	0.202773	0.479103	0.142586	0.00761491	0.352385	0.151315	0.2411	0.0179427	0.37725	0.369285	0.173449	0.00891884	0.206086	1.35399e-06	0.00697155	0.111969	3.36129e-22	0.531194	1.18539e-05	2.63815e-09	0.00956271	0.310027	0.000959518
X499533	0.0175405	3.2007e-14	0.0119157	0.0236983	0.0918305	1.11067e-11	0.182843	0.195056	0.49612	0.00926418	3.31088e-18	0.294278	0.0179155	0.518194	3.65757e-28	0.429452	1.72417e-10	0.11785	0.143955	0.0948863	2.06254e-08	0.466537	1.00483e-06	2.3368e-21	0.0228885	0.162933	0.00941316	1.99016e-06	0.304668	0.164188
X499535	0.0701842	5.10718e-05	0.145703	0.149926	1.48756e-05	0.0306713	0.453044	0.331851	0.000311051	1.36851e-07	0.437747	0.207544	0.163341	0.373117	2.16164e-06	4.92027e-05	0.311768	0.196786	0.0672899	0.072372	0.0122163	0.241319	0.168382	0.305475	0.223186	0.554141	0.0744198	0.132019	0.00226391	0.124074
X499537	0.0124389	0.00195306	0.125634	0.118306	0.127463	0.0267156	0.163764	0.0371665	0.0884717	0.0116197	3.20124e-07	0.105454	0.196173	0.505557	6.1338e-11	0.136931	0.45779	0.113976	0.116073	0.164122	5.33194e-06	0.262177	0.186065	0.0509543	0.224733	0.780345	2.619e-12	0.129753	0.0732988	0.173934
X499539	0.282378	0.0906287	0.228021	0.0380195	0.233712	1.06154e-08	0.232376	0.111942	0.068791	0.140678	0.20134	0.279961	0.113825	2.99135e-06	0.256376	0.00183928	0.247901	0.101297	0.210307	0.232425	0.166488	0.00159789	0.256368	0.164074	0.11911	0.00504517	2.40244e-08	0.473609	0.561966	6.98686e-06
X499541	0.0942937	1.29312e-18	0.320956	0.0001859	4.99232e-10	5.7166e-07	0.0707491	0.188059	0.2657	2.9809e-09	2.04388e-14	0.317036	0.428415	0.467374	2.33596e-10	0.116893	0.240477	0.206454	5.49188e-22	0.369584	0.143507	0.395119	2.14416e-21	0.116437	1.20914e-06	0.226253	2.5412e-17	1.49614e-13	0.0110871	4.49679e-05
X499543	0.176491	0.256157	0.110143	0.0782385	0.236373	1.38953e-06	0.173431	0.0183421	0.00839526	0.00170346	0.164078	0.124167	0.184475	0.266996	0.000102019	0.158589	0.432502	0.04812	0.304571	0.130837	0.083728	0.00913093	0.263651	0.373748	0.250524	0.439539	0.00271093	0.447096	0.0919424	0.0477642
X499545	0.30239	0.142497	0.186391	3.48848e-16	0.260554	1.85071e-05	0.242995	0.0982669	0.200867	0.00768908	1.1993e-09	0.239197	0.0778308	0.147683	8.65439e-05	0.00834011	0.538823	0.268088	0.100024	0.119977	0.315499	0.0595752	0.0808711	0.115421	0.127869	0.30951	4.56742e-09	0.279976	0.334526	0.132142
X499547	0.010435	0.0049891	1.3085e-20	5.97718e-08	0.0864173	0.0898287	5.04509e-16	0.236332	0.363703	0.0693769	0.10645	0.449536	0.503482	0.34429	0.00196365	0.283866	0.301883	0.000883906	0.0828767	0.230547	1.7761e-20	0.317408	0.120727	2.96176e-19	0.109466	0.192513	0.000609093	4.81986e-09	0.11347	0.152435
X499549	0.0495703	0.00824288	0.0950745	0.222472	0.148818	1.49076e-06	0.161369	0.0303285	0.267832	0.0131208	1.99285e-08	0.40912	0.271915	0.580079	1.24511e-16	0.353459	0.17439	0.0879799	3.9013e-08	0.117586	0.171429	0.413289	0.00349651	2.72039e-18	1.5291e-06	0.302922	4.1049e-05	6.43592e-05	0.149947	0.0765275
X499551	0.326935	2.62539e-21	0.0252025	0.122292	0.00219832	0.0648883	0.119481	0.0406013	0.315486	0.0961576	0.0300342	0.590534	0.225166	0.289004	0.128948	1.63506e-05	0.26284	0.221443	0.0925796	0.25668	0.257511	0.155579	0.0786989	0.023562	0.0230162	0.313879	0.0421748	0.145775	0.121135	0.0365572
X499553	0.0975844	6.68004e-13	1.77676e-08	0.0685195	0.0264441	0.104361	0.127457	0.135169	0.546037	0.0903223	1.38402e-11	0.593374	0.0811105	0.497531	2.316e-19	0.315577	1.77213e-06	7.94825e-10	0.000150207	0.120727	0.0636204	0.428241	0.00165359	1.54132e-15	8.64165e-07	0.0233676	2.56722e-07	3.7253e-12	0.148208	0.0819462
X499555	0.0613745	2.61024e-15	2.5086e-30	1.75555e-09	0.197373	0.256749	0.0663235	0.335835	0.309305	0.0622546	0.378151	0.526824	0.282196	0.147038	0.037136	0.152748	0.00612336	7.67052e-11	0.00234203	0.235826	1.8108e-26	0.2731	0.0564392	0.0650831	8.17364e-10	1.13701e-15	0.173624	1.01526e-16	0.331763	4.9647e-12
X499557	0.000291741	0.211525	3.17929e-06	0.140499	0.0780661	0.18307	0.0134138	0.0847518	0.155656	0.0365226	2.41085e-11	0.261902	0.295877	0.501685	0.0165926	0.367818	0.000105971	0.241744	0.0187932	0.100006	7.89051e-11	0.46536	2.29974e-12	7.78486e-12	2.48034e-05	0.916655	0.000504907	0.00196987	0.0616178	0.195908
X499559	0.0931819	0.288046	0.00190307	0.137622	0.00318358	6.44462e-11	0.41765	0.101226	0.175432	0.226623	0.253985	0.324866	2.83146e-13	0.13321	0.0405475	0.157847	0.225711	0.152823	0.1536	0.155421	0.113165	0.00874631	0.0800253	0.249797	0.284644	0.267508	0.11018	0.408787	0.312953	0.0983381
X499561	0.140517	1.45852e-23	0.097847	0.110808	1.77138e-09	6.27187e-13	0.210913	0.118558	0.317955	0.00473721	4.56459e-11	0.195753	0.347367	0.541762	1.83738e-23	0.0786886	0.162686	0.236552	0.000151612	0.161792	0.000189045	0.511327	3.86238e-14	9.12092e-12	0.0125045	0.571429	0.000142839	0.0308383	9.53864e-10	0.174927
X499563	3.60719e-07	0.0090355	0.175336	0.302687	0.186874	0.00139482	0.400058	4.22216e-11	4.30697e-14	8.43626e-07	0.000866051	4.08243e-37	0.236063	0.624001	6.12674e-21	0.0148706	0.583707	0.244647	0.0361524	0.0448988	1.64675e-15	0.221422	1.74045e-13	0.0177331	0.122335	0.883665	9.95089e-15	0.00731136	0.129753	0.453392
X499565	0.190007	1.08333e-27	8.66117e-08	0.0818698	8.01694e-06	0.291111	1.46072e-19	0.199895	0.471941	0.0828477	0.152405	0.745011	9.46221e-12	0.333234	9.38308e-13	0.208779	2.2457e-11	3.76935e-21	5.00235e-12	0.114188	0.0120998	0.248069	8.1857e-05	4.28169e-22	0.000538052	1.81004e-28	0.0117098	2.32417e-18	0.190564	1.6948e-17
X499567	0.297012	5.05942e-11	0.00896916	0.000128403	0.174593	0.108474	0.0709373	0.185264	0.348887	0.148381	0.0023274	0.600596	0.25319	0.345755	0.0613035	0.221857	1.72992e-14	0.10628	0.138238	0.139492	0.106939	0.305923	0.0373847	2.01484e-06	0.0195789	0.057804	0.0048644	0.0894335	0.0862081	0.165679
X499569	0.12913	9.45787e-34	0.13945	0.00859596	1.62367e-06	0.162676	0.00250269	0.0679846	0.545766	0.0676324	3.08587e-19	0.621431	0.245403	0.459196	7.04802e-05	0.26373	1.16277e-16	0.0401649	5.20069e-16	0.142404	0.171244	0.361421	7.24359e-11	2.29974e-08	0.0357871	5.39991e-05	4.13086e-09	3.37638e-15	0.0950286	0.000980294
X499571	0.0207032	0.143138	0.159383	0.147751	0.0327863	3.9725e-06	0.196017	0.00126668	0.00250533	0.138282	4.151e-15	4.18581e-05	0.280305	0.524941	2.4859e-11	0.176979	0.300636	0.26442	5.12719e-17	0.21467	0.0614954	0.317362	5.50912e-27	0.0236474	0.03068	0.859727	5.53794e-12	4.47765e-11	0.192387	0.390286
X499573	0.39515	3.05694e-07	0.225483	0.00220387	0.0809853	1.43968e-06	0.114354	3.85799e-10	0.153746	0.0289277	0.000160978	0.239492	0.0974663	0.0259524	0.136196	8.86773e-13	0.1982	0.00395571	0.281223	0.307425	0.181397	0.147487	0.244118	0.17575	0.265023	0.0493031	0.184752	0.388754	0.110939	0.227058
X499575	0.220111	3.91685e-24	1.01394e-24	0.0487471	0.0168543	0.0204356	0.303094	0.185136	0.140572	0.0243053	0.191764	0.616913	1.41445e-12	0.306223	2.28022e-07	0.0129971	7.03561e-18	5.193e-15	0.231009	0.175043	2.17947e-17	0.340431	0.132426	0.0749652	0.294339	1.01997e-25	0.0959929	0.00059836	0.173841	0.342604
X499577	0.339586	0.155794	0.0457212	0.112781	0.356115	4.37783e-05	0.169908	0.149081	6.2864e-08	0.00134954	0.191035	1.35481e-08	5.22594e-18	0.00565412	0.0341601	0.0247204	0.353874	0.0201016	0.592342	0.00171626	0.128308	6.03849e-07	0.460399	0.381338	0.277354	0.00309275	0.224339	0.488819	0.274465	0.195565
X499579	6.15004e-06	0.0840856	0.0290184	0.173872	0.00140296	0.0579399	0.294809	0.0602175	0.139503	0.212233	7.26331e-09	4.13313e-10	0.466102	0.533086	0.227065	0.320612	0.287875	0.412427	0.00298182	0.20894	4.33378e-07	0.20438	5.37751e-07	0.0331011	1.26243e-09	0.563438	7.6398e-14	1.38962e-11	0.0367397	0.240598
X499581	0.129959	2.60764e-06	0.316153	0.0826328	0.186691	0.0921868	0.155735	0.0698327	0.134239	0.00166569	9.97557e-06	0.313349	0.191855	0.337919	0.0357381	0.173756	0.235787	0.111779	0.149094	0.168663	0.0602762	0.204203	0.130486	1.50222e-07	0.268729	0.422941	0.00861204	1.0574e-08	0.321843	0.017482
X499583	0.141014	0.0761828	3.62347e-08	0.0630021	0.247565	0.145596	0.123874	0.182347	0.21481	0.000136865	0.0481543	0.60639	0.403238	0.438819	4.96131e-14	0.00125237	2.01891e-11	0.000693146	0.000864081	0.0267418	1.92164e-12	0.501835	0.0309795	0.0466119	0.158709	0.120464	0.00479001	8.78376e-06	8.19423e-05	0.36217
X499585	0.246236	0.313909	0.0137557	0.0909516	0.230833	1.53491e-11	0.00302284	0.130548	0.293738	0.107867	0.236597	0.231533	2.7256e-21	0.0283558	7.28915e-19	9.36874e-06	0.337982	0.0876281	0.20897	0.176996	1.13844e-07	1.6853e-06	0.266274	0.176635	0.337516	3.1453e-09	0.0677254	0.512996	0.547657	0.188075
X499587	0.00989331	0.545259	2.15187e-17	0.0567493	0.000676555	2.44799e-07	0.230642	0.173144	0.308837	0.328989	1.74524e-15	1.68832e-07	0.299926	0.561443	0.0354817	0.229813	0.120693	0.218808	0.0626577	0.15768	4.4128e-16	0.256653	5.42212e-05	6.40842e-11	2.79768e-19	0.528126	4.45873e-17	0.045561	0.086699	0.388169
X499589	0.0610091	1.55269e-20	2.80794e-15	0.178559	3.05314e-05	0.16392	0.00437777	0.216695	0.343824	0.0932081	0.0821034	0.479591	3.51203e-25	0.338428	9.63072e-09	0.228381	1.59643e-11	7.23811e-13	0.0494193	0.233813	8.31482e-12	0.400992	7.52944e-05	2.38014e-10	0.0882281	3.51577e-41	0.0502301	5.9252e-23	0.127495	0.0234154
X499591	0.232979	0.260944	0.228049	0.113242	0.322803	2.57396e-07	0.16282	0.00312479	0.0792816	0.116223	1.48137e-08	1.25539e-12	0.000539241	0.00103974	0.0976876	0.105507	0.766425	0.262042	0.000828162	0.18345	0.133559	0.233228	0.0735623	0.137215	0.674051	0.2497	2.58264e-14	0.084545	0.203275	0.0346389
X499593	5.73957e-09	0.0550032	8.19398e-08	0.269623	0.152036	1.05415e-11	0.433727	0.0724936	0.0643635	0.146934	0.0968895	0.000134893	0.512125	0.61692	0.0123094	0.124554	0.406924	0.156292	0.119894	0.0780553	3.46217e-11	0.262769	4.51681e-06	5.41297e-10	0.00101499	0.77041	3.20693e-05	0.136128	0.00342493	0.282403
X499595	0.0259164	0.00101135	0.258699	0.16995	0.166371	3.96369e-11	0.166867	0.067509	0.000102355	9.01853e-13	0.417349	3.68096e-09	0.0748784	0.181613	6.26529e-19	0.0277099	0.569395	0.285275	0.0583454	0.137724	0.0481726	0.00235775	5.69271e-05	0.108878	0.522739	0.554438	0.00275588	0.235079	0.434082	0.3049
X499597	0.0713705	0.186746	0.14682	0.187098	0.249744	0.00245114	0.128273	0.00980591	0.152865	4.87201e-08	8.29694e-21	0.200349	0.246429	0.455512	0.00228015	0.159137	0.126927	0.331284	0.0680861	0.0860067	0.0571087	0.574161	3.33085e-07	0.0128953	0.0249206	0.661131	6.90682e-09	0.000907148	0.0500588	0.218454
X499599	0.29828	0.421978	0.198746	0.000153103	0.0625618	0.000246392	0.172697	0.119943	0.492314	0.0238141	9.53321e-08	0.0225414	0.0896136	0.212515	2.21468e-06	1.20088e-06	0.491651	0.00990646	0.138475	0.276707	0.0796126	6.46282e-08	0.194595	0.133205	0.0871877	0.440973	7.97736e-12	0.272084	0.392929	0.0879853
X499601	0.235572	0.120632	0.0380622	0.00127636	0.304557	4.94157e-07	0.198039	0.0808184	0.126562	0.000470495	4.81627e-06	0.5671	0.0906146	0.0543804	0.075291	0.221555	0.41359	0.0719023	0.189941	0.22637	3.34338e-07	0.252844	0.164093	0.182852	0.116766	0.22229	0.00288412	0.303025	0.0554198	0.14437
X499603	0.00426476	8.1708e-22	0.0579415	7.82054e-08	0.138617	0.0276077	3.62318e-10	0.147203	0.442275	0.171373	2.12338e-12	0.333622	0.000418482	0.35799	5.31678e-09	0.059592	0.580625	0.0953109	0.132334	0.195266	0.202329	0.228081	0.0021984	2.45183e-05	0.351472	0.491805	3.27645e-16	0.0773096	0.11734	0.0668213
X499605	0.235869	4.89004e-29	0.00210123	0.075668	0.215436	0.125751	0.11263	0.116896	0.179169	0.0856422	0.0197279	0.706183	0.188647	0.23485	0.0493596	0.0301691	1.75661e-13	0.0244741	0.0421907	0.208784	1.95607e-13	0.427818	0.081288	2.32184e-05	0.0837234	2.41644e-24	1.27955e-05	7.64179e-19	0.284059	0.222926
X499607	0.0239304	1.14831e-13	0.150869	0.0428297	0.154713	0.0129546	0.316142	0.014056	0.255879	0.0478489	7.51169e-12	0.447769	0.345542	0.683459	6.83902e-10	0.00693006	0.11836	0.226132	4.70155e-09	0.0839065	0.0742256	0.46948	3.07743e-10	1.8234e-06	0.00200142	0.341191	2.51031e-13	1.54583e-05	3.06947e-15	0.276152
X499609	0.107381	0.0330381	0.0431082	0.063349	0.289049	3.10901e-11	0.394443	0.085219	0.0220151	1.34575e-05	0.181779	0.358232	0.422559	0.271585	1.63488e-11	0.0537187	0.240661	0.220699	0.135726	0.0031456	0.13677	0.20827	0.120088	0.0258158	0.126685	0.336274	0.0587671	0.202281	0.540654	0.0658487
X499611	1.27798e-10	0.231281	0.000518122	0.195704	0.0351531	0.0933638	0.0932645	0.00824587	2.35514e-19	0.132767	0.0813782	1.03801e-39	0.356975	0.514427	0.0788864	0.175202	0.612343	0.396439	1.48107e-14	0.186703	0.0569803	0.0520899	0.120271	0.044396	1.62873e-06	0.960671	3.18535e-06	2.49524e-07	0.000855644	0.266966
X499613	0.0877793	0.24149	1.69623e-08	0.225157	0.137959	8.18892e-06	0.361654	0.00119243	3.27288e-17	0.000539639	0.100429	3.51146e-34	0.350549	0.51559	3.46402e-07	0.0147796	0.590634	0.219113	0.0312172	0.130392	1.91343e-06	0.200149	0.213944	3.71711e-11	0.100561	0.638877	0.0205348	0.00347224	0.261223	0.210979
X499615	0.125194	1.75395e-05	1.49262e-15	0.214101	0.00330417	0.00999517	0.125796	0.0717877	0.209005	0.158859	1.28638e-11	2.98415e-09	0.326835	0.600441	0.127754	0.127289	0.127394	0.00664619	0.0558732	0.176342	1.60817e-09	0.292701	0.000430226	1.2789e-10	1.20317e-12	1.01723	9.17327e-11	0.200939	2.33841e-06	0.471563
X499617	0.178483	0.457787	8.07002e-21	0.0295921	0.0412642	3.88482e-11	0.494511	0.28064	0.152735	0.0583364	2.11896e-15	0.00081119	7.95708e-10	0.414261	1.34578e-27	0.232239	0.232489	0.232352	0.144736	0.0289126	2.09018e-14	0.238753	0.115359	0.048858	0.056436	0.599018	6.70589e-11	0.0399498	0.160648	0.4099
X499619	0.396878	0.0164344	0.411684	0.102024	0.234021	0.178288	0.278043	8.44718e-14	1.83005e-09	0.118155	0.390887	5.15528e-34	2.93732e-07	0.0565248	0.194494	0.0194388	0.423113	0.395573	2.91409e-13	0.000827307	0.333954	0.0561245	0.13918	0.208915	0.411041	0.157472	9.79086e-09	0.231331	0.495356	3.62852e-14
X499621	2.50516e-06	0.270253	0.000414721	0.0167215	0.130117	4.06628e-06	0.234331	0.203923	0.298647	0.107863	7.13273e-07	0.215646	0.544491	0.603456	0.242405	0.248281	0.028769	0.185308	0.032116	0.178236	1.39432e-12	0.294276	0.0963417	2.06431e-10	0.113408	0.190011	7.24321e-08	2.4644e-14	0.16396	0.388203
X499623	0.400843	0.224721	0.155732	0.0238975	0.350238	1.16271e-05	0.0201638	0.114282	0.24668	0.192711	0.141609	0.249371	0.000639915	0.00941646	0.232859	0.0856459	0.0519345	1.19417e-10	0.402355	0.0870049	0.0598843	0.000566292	0.385104	0.156348	0.0379506	0.119894	0.12106	0.387887	0.257464	0.183583
X499625	0.120446	6.3413e-15	0.121993	0.191354	1.1275e-05	0.00128702	0.280195	0.000556848	1.70859e-10	0.0385393	1.00163e-24	1.53405e-29	0.00298755	0.758372	4.07361e-08	0.0292635	0.288328	0.190155	0.148096	0.146	0.000659994	0.282095	1.55902e-17	2.15636e-11	0.000242572	1.1035	1.30423e-13	0.00970285	5.83483e-06	0.616002
X499627	0.001012	0.12254	5.48327e-07	0.210626	0.208204	0.0970415	0.0989093	0.0253419	0.176285	0.000525773	1.80177e-14	0.11646	0.437091	0.6709	1.41409e-20	0.194391	0.266906	0.00161853	0.0657156	0.0587248	1.73862e-16	0.426143	1.4425e-08	4.66912e-20	0.0408494	0.960171	8.14261e-14	1.06308e-05	1.57524e-06	0.190998
X499629	0.164989	7.77545e-13	0.0234698	0.165941	0.341161	6.42993e-13	0.282407	4.98199e-06	0.138035	1.48582e-06	0.243866	0.557117	0.00557893	3.94538e-07	0.0426903	0.0194724	0.306897	0.188496	0.264888	0.229128	0.0604931	0.000367225	0.437372	0.140171	0.281771	4.16629e-05	0.00307709	0.296097	0.263548	0.0593614
X499631	3.79627e-05	0.211021	3.56703e-13	0.0148107	0.265432	0.827785	0.305257	0.546795	0.00574597	0.174598	0.338899	0.000352701	0.00529576	0.0117073	0.364413	0.115236	0.000239844	0.200105	0.00158976	0.168133	0.3049	0.101481	0.275651	0.445168	0.115238	7.57887e-20	0.568208	0.0191514	0.0194275	0.014843
X499633	0.244904	0.0927085	0.135317	0.136565	0.437553	0.000230875	0.0965129	0.127562	0.00140045	2.06847e-06	0.172507	0.12587	0.0779266	0.0171741	0.0691471	0.024374	0.370916	3.04106e-06	0.49323	0.00340426	0.00020398	3.95423e-14	0.653385	0.136758	0.330794	1.66174e-07	0.228862	0.273272	0.33807	0.0915587
X499635	0.0654078	0.0923034	0.0369257	0.160306	0.140923	0.00049705	0.136483	0.0145397	0.143829	0.166777	1.30517e-10	0.446679	0.295178	0.550596	0.0992332	0.0400604	0.277305	0.218556	0.036214	0.147844	1.15637e-15	0.365734	0.240712	7.73292e-07	0.0303991	0.490758	2.36496e-05	1.15454e-05	0.117395	0.186912
X499637	0.178352	0.18593	2.98551e-06	0.108438	0.454564	0.0277114	0.0496283	0.122553	0.0198093	0.130208	8.29601e-06	0.398628	0.155346	0.303234	5.93724e-06	0.0344515	0.172815	0.194822	0.250561	0.0589446	1.627e-07	0.340433	0.313015	0.0337903	0.0629153	0.565181	2.16865e-06	0.126855	0.00118352	0.384996
X499639	0.0119316	0.481125	2.2375e-11	0.00219509	2.82853e-14	3.09186e-10	0.09606	0.258168	0.556423	0.299226	1.94764e-22	0.259267	0.310963	0.49294	0.107759	0.17449	5.39848e-10	0.144679	0.0471017	0.159638	9.5511e-12	0.266616	0.0493822	5.56189e-08	3.28386e-14	0.298072	7.60241e-12	0.0452211	0.106849	0.35925
X499641	0.0207353	0.378968	5.80706e-14	0.00427202	1.85554e-19	0.000495677	0.235564	0.311213	0.463913	0.138337	1.61716e-09	0.463889	0.118174	0.46783	1.49995e-18	0.108678	1.23515e-19	0.212657	4.75421e-07	0.134225	5.65627e-15	0.372352	0.048762	1.86832e-09	4.78337e-22	0.00510999	6.69038e-07	0.00163743	0.315941	0.333351
X499643	0.28482	0.39213	0.0340203	0.270928	0.292585	8.9284e-06	0.119766	6.74342e-17	1.50685e-05	3.82208e-11	1.29186e-08	7.91707e-15	0.180756	0.118575	0.101819	0.248212	0.234866	0.0118197	0.197504	0.0942935	2.42428e-15	0.360201	0.0792002	0.360331	0.176182	0.706341	2.54221e-12	0.499925	0.0413791	0.206619
X499645	0.254554	5.1942e-07	0.341569	1.20429e-13	0.325905	5.85095e-12	0.010773	0.0643106	0.0756252	9.7247e-16	0.0436044	0.264166	0.0988182	0.067969	1.14566e-15	2.3852e-06	0.510171	1.33281e-06	0.422991	0.221027	0.0096286	0.0854449	0.432539	6.75882e-08	0.54665	0.094375	3.69939e-05	0.377269	0.330588	0.219947
X499647	0.0957951	0.0773911	0.0839366	0.175851	0.0800343	1.58709e-08	0.0212632	0.0339959	0.296928	0.0661087	1.02361e-12	0.519751	0.373082	0.541383	0.000399817	0.0965571	0.0403436	0.150466	0.0169707	0.229699	0.0291925	0.444501	0.0239893	3.07522e-05	0.0385482	0.304142	0.0339119	0.000116758	0.0455258	0.258089
X499649	0.0730119	1.26451e-05	0.211987	0.129146	0.300602	1.82808e-05	0.457119	1.28622e-08	1.34976e-07	3.41518e-07	3.53597e-05	0.393915	0.0883627	0.0715792	0.0456349	1.98416e-10	0.454786	0.193841	0.0798208	0.214212	0.338689	0.139601	0.287585	0.234236	0.227955	0.174941	3.04288e-10	0.276804	0.161956	0.206698
X499651	0.0605341	0.234073	0.140136	0.00236932	0.0170721	0.0153612	0.456588	0.127622	0.2871	0.200971	0.3125	0.044426	0.237189	0.233691	0.256993	0.228709	0.174092	0.314383	0.0519833	0.125694	0.0492748	0.074094	0.188797	0.157541	0.256987	0.12836	0.000105016	0.123662	0.182003	0.176405
X499653	0.229941	0.427501	0.0790569	0.207243	0.00474243	7.67738e-08	0.395352	0.150105	0.145253	0.0347593	2.05729e-12	0.320719	0.0885719	0.263539	1.26786e-10	0.00115157	0.0939343	0.0304211	0.0127705	0.289656	0.103533	0.239683	0.0291606	0.161363	0.240581	0.609375	0.0392677	0.0284103	0.000117746	0.243959
X499655	7.4025e-06	0.044975	7.36268e-07	0.185264	0.00453029	0.0209816	0.354758	6.86139e-05	0.287022	0.0136444	1.15655e-25	0.369415	0.0280928	0.631477	0.0304167	0.0584568	0.00307809	0.00571029	0.052511	0.192359	4.04852e-07	0.554143	5.68441e-10	7.45876e-08	0.251961	0.207065	0.00656278	0.000827787	0.111727	0.345894
X499657	0.148632	0.316061	8.92674e-08	0.113046	0.236045	2.22024e-06	0.435867	0.120497	0.0183215	5.37362e-06	0.358403	0.0468377	0.372045	0.00467854	0.126757	0.0348574	0.386887	0.288183	0.154146	0.0635982	0.217214	0.00500438	0.320866	0.297687	0.050881	0.443279	0.10749	0.411292	0.0132226	0.301288
X499659	7.15305e-12	0.35419	0.235174	0.250454	9.69084e-09	0.889799	0.0957459	0.223699	0.0135629	0.253247	0.52079	4.38956e-06	0.00272474	7.31723e-14	0.257555	0.0122586	8.94614e-12	0.254538	2.6787e-05	0.0618009	0.289724	4.5778e-15	0.241465	0.532564	0.000264429	3.13576e-08	0.771156	0.180897	0.089877	8.49974e-07
X499661	7.17833e-05	0.000429641	0.0356552	0.0120375	0.274934	0.105661	9.74995e-10	0.144103	0.421793	0.0592748	0.000130901	0.443863	7.60353e-06	0.0646999	0.0022127	0.273368	0.593209	0.125296	0.0674271	0.187505	0.00181557	0.0732927	0.234257	2.98668e-16	0.542386	3.65402e-10	6.99007e-06	0.221597	0.364043	0.0347009
X499663	0.245877	0.00493184	0.160514	0.0938845	0.26842	9.61199e-05	0.0226677	0.0497891	0.00292255	0.00168464	0.2797	0.000341772	4.9361e-09	2.60054e-07	0.0018981	0.0110656	0.75568	0.194224	0.283674	0.149522	7.81529e-06	0.152744	0.200036	0.210947	0.399464	0.395741	7.89855e-09	0.595915	0.0971447	0.151419
X499665	0.00152364	0.195581	0.301977	0.165631	0.0896575	0.162871	3.86277e-05	0.39258	0.0550615	0.225902	0.37599	2.54912e-07	0.0680337	0.0945877	5.33203e-09	0.605762	9.39673e-24	2.25234e-09	0.595795	6.06083e-07	0.217002	6.87124e-07	0.233291	3.37268e-09	2.01264e-14	1.20694e-06	0.578266	0.105853	0.44666	0.114684
X499667	0.000195049	0.0627304	0.031856	0.306659	1.08616e-05	0.600293	0.126047	0.286295	2.16823e-19	0.307734	0.153128	1.03516e-17	2.0882e-12	2.12551e-05	0.27231	0.302206	0.183427	0.193914	0.000121052	0.210552	0.532085	1.79824e-16	0.000270964	0.651561	0.0842993	2.68292e-05	0.470184	0.169838	0.0283236	2.38156e-07
X499669	0.00570081	7.10559e-12	0.411217	0.0391182	0.000694852	0.390464	0.301947	0.492227	0.0699604	0.383884	0.492857	1.38241e-07	5.34e-11	7.96653e-06	0.256735	0.403085	3.71766e-09	0.101327	0.313703	0.0409081	0.349034	3.26268e-13	0.000230676	0.542941	0.00014596	2.68578e-18	0.648449	0.00347578	0.00117499	0.000426906
X499671	0.0911767	1.02076e-05	4.02659e-12	0.14819	2.78623e-06	0.245908	0.0410134	0.438771	0.235581	1.15298e-05	0.721746	0.547138	1.64008e-12	0.0172452	0.323864	0.188666	0.532105	0.032803	0.0500149	0.122827	2.27154e-11	0.180599	1.50174e-05	0.171634	0.117973	7.34304e-27	0.00784495	6.96776e-16	0.324621	5.55035e-11
X499673	4.039e-08	0.335325	4.97331e-07	0.39345	0.0960138	0.756874	0.425153	0.100969	8.91273e-08	0.208375	0.557959	1.31452e-12	2.12051e-09	5.31172e-25	0.360904	0.039492	0.210215	0.0715855	0.277635	0.0105769	0.388486	1.05537e-15	0.215061	0.514897	0.0113496	1.87008e-12	0.470914	0.191853	9.24616e-08	0.00689039
X499675	0.00617327	0.105035	0.0728629	0.197387	0.00462512	0.83665	0.22275	0.469659	1.60708e-09	0.310506	0.451064	7.42266e-21	7.01412e-14	7.34166e-06	0.34152	0.325414	1.10103e-09	0.0327304	0.00184927	0.0338575	0.542156	5.66914e-13	0.230622	0.671215	2.30563e-08	1.87764e-19	0.313069	1.00685e-07	0.116649	0.101173
X499677	2.86931e-05	3.99301e-13	3.69256e-05	0.101091	0.115671	0.208258	0.0623705	0.265118	0.229338	0.316564	0.395261	0.214335	0.422837	0.107906	0.223176	0.438938	0.224713	0.0380504	0.213244	0.169605	0.136258	0.0585816	0.134415	8.4596e-07	0.0386451	0.0979818	0.0327066	3.98576e-11	0.228081	0.0565302
X499679	0.0761392	0.552655	0.120113	0.34655	0.198731	0.338049	3.69623e-08	0.297166	0.0676025	0.132298	0.364713	0.280542	0.126341	0.149829	0.112513	0.33211	0.00215045	8.47037e-08	0.462934	0.00144015	0.251068	4.16249e-06	0.193436	3.37807e-07	1.57774e-13	1.57144e-07	0.329388	0.115549	0.23972	2.9856e-08
X499681	0.0438256	7.85804e-10	0.0757503	3.1404e-16	0.133515	0.0843303	0.153572	0.0937726	0.494959	0.163146	1.47405e-08	0.173458	0.000406399	0.245861	0.00608902	0.117464	0.383493	0.510542	1.11235e-14	0.175035	0.479742	0.071706	0.000235669	8.82817e-10	0.450886	8.28502e-10	4.88275e-14	0.287708	0.302478	1.01183e-13
X499683	2.44835e-06	0.0406544	0.363238	0.257328	0.00738975	0.499734	0.081749	0.20932	1.33099e-12	0.234333	0.606563	1.29141e-18	1.81336e-05	0.00040934	0.12058	0.215379	0.0420164	0.0488461	0.0261883	5.19479e-13	0.191135	8.93769e-16	0.451362	0.414469	0.150505	0.0104391	0.864798	0.00339706	0.186851	0.0730809
X499685	0.000161778	0.296088	0.00973283	0.0487493	0.29161	0.11708	7.86025e-12	0.35071	0.165669	0.116864	0.183037	0.341151	7.42172e-07	1.29086e-08	0.0486637	0.634084	0.00501417	8.46383e-19	0.498878	1.21382e-11	0.312596	2.6541e-05	0.383491	2.70986e-09	0.0495059	3.79005e-17	0.35205	0.00316395	0.350849	0.0959924
X499687	3.89797e-07	0.147823	0.0037244	0.109134	2.91492e-11	0.52786	0.167854	0.368161	2.55625e-05	0.255959	0.581274	0.0654436	1.45257e-06	0.000981097	0.276808	0.290288	3.29568e-08	0.0541069	0.00106865	0.2359	0.203032	8.86582e-06	0.349889	0.610279	9.60418e-09	3.14163e-06	0.640849	1.67857e-07	0.273753	0.0261752
X499689	0.00013947	0.227107	0.454698	0.374754	0.0378878	0.659151	0.00385831	0.112264	6.83379e-08	0.245533	0.505741	0.103749	0.0974411	4.4316e-07	0.241355	0.355117	1.21024e-17	2.61364e-15	0.158024	0.00123868	0.29287	3.72743e-11	0.265881	0.220607	1.21979e-14	3.24915e-14	0.53211	0.139065	0.187596	8.76326e-11
X499691	0.184494	2.63687e-12	0.43867	0.196578	4.98964e-09	0.585262	1.22459e-07	0.169491	0.120953	0.216121	0.254683	0.522985	0.027023	0.00637128	0.258561	0.18827	1.83054e-16	0.0766537	2.20772e-11	0.11608	0.403882	1.79556e-05	2.38852e-05	0.19639	0.0113321	0.170296	0.268285	4.35799e-06	0.17472	8.15751e-13
X499693	0.068566	0.070755	0.130995	0.211291	0.0337922	0.199351	0.119499	0.146141	0.0192459	0.342691	0.51583	2.89186e-06	4.31288e-12	4.10879e-07	0.204618	0.26877	0.0128123	0.0683135	0.321695	1.53078e-14	0.268451	9.20251e-20	0.266627	0.510969	0.199955	4.99477e-14	0.679904	0.273906	0.172966	0.114203
X499695	0.175527	0.114541	4.7775e-11	0.0545678	0.0188838	9.76974e-05	0.397012	0.262731	0.444883	0.224394	0.228546	0.407867	1.65267e-07	6.33926e-05	0.292019	0.121636	0.0670928	0.0183607	0.0561466	0.0911186	1.9148e-10	1.53829e-06	0.442654	0.232222	0.143101	1.06303e-15	0.391487	0.0896749	0.492901	0.0565577
X499697	0.217789	7.40279e-11	0.458659	0.0479748	0.130715	0.0959001	0.444568	0.000592986	3.36228e-16	0.0014227	0.127673	1.40323e-13	0.014936	0.38974	0.199867	1.72464e-14	0.363376	0.000178626	0.074486	0.0393804	0.297869	1.43666e-10	0.0993732	0.296452	0.410979	0.298658	0.391315	0.289743	0.212605	0.188234
X499699	0.39589	0.000353065	0.0105674	0.21572	0.000394846	0.307314	0.000197668	0.164138	0.147588	0.121659	0.580941	0.771203	0.00835972	0.0308979	0.255412	0.278315	1.73726e-14	0.200335	0.042895	0.0104298	2.27136e-06	0.0901489	0.163964	0.223636	0.0701384	1.99801e-16	0.0869537	0.00185906	0.289489	3.19884e-07
X499701	0.0182049	0.0506348	0.345157	0.444181	1.47292e-13	0.690988	0.00187027	0.39449	5.07648e-07	0.281098	0.512402	1.00173e-10	0.00476988	4.29097e-09	0.127324	0.233411	3.75188e-12	2.32622e-10	0.279203	0.0231726	0.195244	1.66461e-09	0.238996	0.43046	8.9639e-14	0.0273015	0.487884	0.0468957	0.000105178	3.01914e-14
X499703	0.14813	0.413438	0.221229	8.41938e-05	3.6609e-06	0.673888	0.00605102	0.170601	0.154379	0.123911	0.309081	0.607196	0.0200957	0.0524602	0.421231	0.278349	3.78734e-32	0.0983523	0.0901654	2.83492e-05	0.582208	1.27877e-07	0.0597259	0.469008	0.000567056	8.09021e-14	0.202963	7.28321e-11	0.0609593	0.104517
X499705	0.000388992	0.213631	0.299721	0.24164	0.142988	0.479119	0.0423609	0.263237	7.93992e-13	0.0700082	0.524728	1.23394e-07	3.29279e-07	2.33448e-11	4.89741e-09	0.0467567	0.293645	0.00884978	0.193494	3.92588e-09	0.0974671	9.56397e-10	0.302222	0.381498	0.0213764	0.00243083	0.756978	0.307521	0.582461	0.0365579
X499707	0.415052	5.48309e-11	0.131612	0.0465721	0.00102315	0.000119796	0.104724	1.98077e-10	0.192141	0.0154128	0.126304	0.392835	0.00256239	0.0155071	0.281498	0.00352818	0.00103581	0.174701	0.364673	0.279604	0.00733897	0.203827	0.260635	0.318528	0.11237	3.8176e-11	0.216796	0.163076	1.31704e-08	0.289134
X499709	6.38209e-11	0.375072	1.29558e-05	0.0629716	6.81527e-06	0.883668	0.405101	0.243265	1.02982e-09	0.336935	0.430615	6.44816e-23	0.000106168	7.87854e-09	0.236561	0.159852	0.0135653	0.0604424	0.218498	5.59475e-09	0.630339	1.15889e-06	0.00167306	0.434169	0.0726242	0.0640986	0.616912	0.0281281	0.213898	0.151822
X499711	0.0118394	0.0724407	0.412769	0.144672	0.105381	0.666532	0.00187051	0.503545	0.0294299	0.19057	0.429457	0.322317	1.28082e-06	1.90005e-09	0.277498	0.216572	0.0500906	3.29766e-11	0.0462226	0.14221	0.158989	0.107874	0.200443	0.197922	0.0285861	1.25613e-09	0.357793	6.01642e-06	0.294944	0.0373966
X499713	6.15531e-12	0.0891123	0.0350201	0.260322	5.35593e-15	0.68111	0.0525188	0.222706	4.24748e-16	0.353348	0.60465	1.79666e-26	0.000420318	0.0564791	0.221553	0.182287	0.05405	0.287272	1.37188e-08	1.05743e-13	0.401075	7.62026e-25	7.11742e-06	0.674001	8.44541e-12	0.0307924	0.517848	0.104776	0.160322	1.73878e-16
X499715	0.016193	0.0170828	0.583184	0.290508	5.19003e-13	0.918357	0.102096	0.308812	6.46286e-18	0.157594	0.51554	1.50035e-24	7.13618e-23	1.62025e-12	0.0217071	0.14769	0.00217644	0.103889	0.152743	0.167121	0.211353	1.28769e-05	0.182065	0.449278	0.000370721	0.00910072	0.246908	1.95845e-05	0.137095	2.68388e-30
X499717	0.139537	0.00403152	0.161314	0.274307	0.0219875	0.226528	6.69137e-05	0.330548	0.129489	0.20791	0.464047	0.271295	0.0533979	0.121068	0.140964	0.189413	0.000966619	1.37445e-06	0.364793	2.2389e-10	1.83699e-06	0.00809645	0.176483	0.575616	0.259775	8.53864e-09	0.488626	0.333139	9.34587e-10	0.0705696
X499719	0.00111036	0.019302	0.000213512	0.220858	0.189346	0.204548	5.95439e-10	0.51412	0.121755	0.0929619	0.532146	0.0669232	2.97194e-13	0.0146327	0.179757	0.216741	0.00382682	1.20595e-10	0.413193	4.05263e-12	0.190447	0.000109674	0.170728	0.393514	0.264151	3.03652e-29	0.763079	0.0340724	0.0450523	0.179039
X499721	0.171877	0.279806	0.150013	0.171081	0.294093	9.20914e-11	0.210728	0.0636185	0.011229	0.1448	0.450456	0.0100105	1.09063e-14	3.79046e-12	0.0724924	0.00475815	0.477242	0.0734013	0.256377	0.0537063	0.262299	3.65356e-14	0.282601	0.363027	0.054375	0.00324208	0.332386	0.406874	0.415826	0.0161068
X499723	0.0137278	4.96019e-09	0.183339	0.205243	3.92895e-11	0.69283	0.275281	0.295277	0.00152158	0.313802	0.135982	0.195373	0.00243634	1.70703e-06	0.321099	0.289464	1.14241e-24	0.130991	0.0863389	0.385347	0.662708	1.92296e-06	0.161455	0.287674	1.78511e-05	6.16316e-09	0.19106	5.84244e-14	1.41227e-15	8.28959e-06
X499725	0.0126898	0.0662649	0.00683104	0.371235	0.105058	0.0660957	0.196441	0.0933399	0.027741	0.0494765	0.233821	0.26222	0.0251977	0.249093	0.097446	0.00103528	0.535532	0.112662	0.0287797	0.266303	0.24784	0.0870212	0.000866743	0.294372	0.458422	0.328816	0.217922	0.115042	0.124373	0.163157
X499727	0.00459095	0.36761	0.223991	0.429797	0.0268571	0.120304	0.214832	0.189128	1.66191e-12	0.141722	0.687374	6.73635e-12	3.19482e-05	0.000590376	0.268685	1.94076e-12	0.267669	0.033393	0.100201	0.0649869	0.164964	4.01017e-13	0.298914	0.679505	0.0354458	0.111753	0.470853	0.225172	0.20217	0.0193396
X499729	0.000258314	0.000408493	4.63835e-05	0.181574	0.0162189	0.00166939	0.0890247	0.0877705	0.339526	8.2815e-09	9.79278e-05	0.114512	0.335589	0.756669	0.0438949	0.220055	0.172503	0.197889	0.0012008	0.165602	2.33619e-15	0.45228	2.07817e-10	8.71302e-25	4.26601e-24	0.618132	6.04526e-05	1.15531e-05	1.45774e-12	0.262827
X499731	0.069476	0.252759	0.0357851	0.175264	0.482679	0.00544664	0.000146411	0.1645	2.72604e-05	0.021591	0.179938	0.260319	0.0513938	0.000602992	0.107812	0.150793	0.246649	0.0556476	0.531733	9.97773e-06	0.223681	0.0656526	0.342871	0.266835	0.0529896	0.0261904	0.503119	0.228892	0.264052	0.150593
X499733	0.206011	7.41884e-28	6.93026e-15	4.25459e-05	0.215649	0.225392	0.227272	0.149657	0.303899	0.18699	0.33218	0.609786	5.42084e-06	1.34642e-12	0.227234	0.179387	0.0928014	0.0948883	0.159963	0.00452723	0.196104	1.88771e-12	0.213116	0.0581099	0.214476	4.60664e-26	0.420761	0.0284737	0.19096	0.129272
X499735	2.32373e-06	0.258287	0.470911	0.151179	0.000151143	0.797018	1.76188e-05	0.302118	3.19941e-06	0.260643	0.296149	0.00176977	0.00386153	2.57494e-07	0.28364	0.422123	5.65737e-11	0.0657615	3.69327e-06	0.0635183	0.299054	2.56737e-15	0.230654	0.385502	0.0940899	0.0328304	0.66918	5.24235e-05	4.10187e-07	2.18033e-09
X499737	0.267324	0.22236	0.484606	0.178653	0.297578	0.0929448	0.269624	0.0280784	1.29783e-10	0.0504523	0.233352	0.000630071	0.155891	1.11324e-13	0.219174	3.44779e-07	0.0423434	0.00658667	0.364139	0.13671	0.196137	0.27714	0.180856	0.242446	0.029567	0.0685249	0.387675	0.0594061	0.149493	0.294657
X499739	0.0401531	0.245067	4.481e-05	0.0736611	0.30295	0.224853	0.136665	0.0547563	0.115007	0.294525	0.0943921	6.7783e-12	9.14006e-06	0.256579	0.213648	0.453744	0.0789278	0.0737863	0.251904	1.36665e-13	0.537334	9.91032e-05	0.286558	0.579328	0.0981992	9.66231e-05	0.263448	0.00161207	0.0655319	0.297864
X499741	3.43781e-05	0.42992	0.210028	0.157621	0.000120489	0.208729	0.0945099	0.408608	0.0196096	0.0942949	0.504647	4.34899e-08	0.111396	0.292053	0.00151062	0.285839	0.2299	0.406606	1.46229e-09	0.159922	0.0804425	5.26528e-13	0.026529	0.450582	4.96548e-06	0.325937	0.107965	0.00131018	0.371567	2.57836e-16
X499743	0.158501	0.17421	0.342946	0.2437	0.184864	0.383931	0.12999	0.147576	0.00185158	0.169815	0.531274	0.0202641	7.23235e-12	5.74893e-06	0.365419	0.0097541	5.69491e-06	8.67559e-08	0.191881	0.00060248	0.414359	1.55773e-05	0.227795	0.521542	0.00257419	0.00253487	0.413909	0.210766	0.375542	0.0244624
X499745	0.000321345	0.188298	0.333685	0.160253	0.0229961	0.358663	0.244762	0.180252	1.48649e-25	0.214029	0.617139	2.58921e-28	0.022141	0.0094219	0.268667	0.00226843	0.464368	9.07303e-10	0.0561659	0.000458543	0.36103	2.0286e-17	0.340082	0.360049	0.0983901	0.213525	0.416247	8.91745e-06	0.121732	0.0781381
X499747	0.10715	0.609488	3.27618e-14	0.385003	0.283558	0.0301754	0.19985	0.112741	1.63169e-24	0.0467173	0.366473	1.56709e-35	0.0231484	0.164326	1.25729e-08	0.00145641	0.613416	0.0207828	0.402237	0.0055122	0.00238291	0.00210949	0.369068	0.150102	0.00385864	0.411456	0.190481	0.0063617	0.288979	0.403079
X499749	0.332214	0.353636	2.07817e-05	0.145126	0.292588	0.000117531	0.151761	0.0603542	0.0684131	0.042911	0.126362	0.00159273	0.0282087	3.09328e-05	0.431231	0.0717753	0.362872	4.49568e-06	0.496363	0.160086	0.3093	0.00134011	0.375612	0.326467	7.52705e-10	0.0270628	0.193329	0.416842	0.0905539	0.181557
X499751	0.263436	2.96466e-08	0.0724209	0.0931936	0.320433	0.0182733	0.0875845	0.209934	5.87421e-08	0.00643624	0.322306	2.27138e-05	4.57434e-15	2.62644e-16	3.44845e-18	0.108122	0.122703	3.99615e-13	0.875703	4.89389e-09	0.408623	0.165881	0.311377	0.149945	0.218288	8.35068e-16	0.468054	0.135294	6.39457e-06	0.231755
X499753	0.2216	0.0451552	0.0498043	0.0407924	0.0579298	0.177913	0.288434	0.361399	0.123707	7.41314e-10	0.172693	0.420436	0.0709721	0.444483	2.33407e-40	1.03722e-11	0.123637	0.337873	0.0547369	0.00205855	0.208731	0.22057	0.0834016	0.0459954	0.25007	0.119506	0.0543488	0.231598	5.16912e-17	0.383685
X499755	0.119328	1.96156e-10	0.215842	0.10679	0.28359	0.00683141	0.146792	0.00883161	0.0816118	0.042207	2.79458e-08	8.09245e-06	0.476728	0.45743	0.0252632	0.0434586	0.283913	0.177643	8.66785e-15	0.0713111	0.252123	0.459365	1.79503e-05	4.68336e-10	0.297059	0.653438	6.2155e-15	1.96244e-09	0.183728	0.174673
X499757	1.45029e-05	0.442515	0.0413971	0.197637	0.178766	0.147589	0.201056	0.131693	0.0945646	0.112099	0.756515	3.1778e-13	0.0756206	0.0560021	0.286077	0.465918	0.329074	0.0427531	0.19686	1.46981e-06	0.14316	3.30252e-07	0.29776	0.0450751	0.352916	0.0415187	0.00384443	0.166285	0.453043	0.022516
X499759	0.121568	0.0310585	0.0812398	0.0508441	0.239605	0.0189817	0.00033987	0.356474	0.152713	0.108111	0.179566	0.169909	0.00541773	0.134366	0.164139	0.154685	0.129069	0.000327679	0.50379	0.032524	0.164912	0.185469	0.385668	0.151668	0.00186792	0.376459	0.275006	0.0232214	0.0536536	0.30063
X499761	1.7078e-10	0.108989	0.251519	0.341656	4.80007e-12	0.766042	0.105422	0.361133	1.17765e-23	0.412902	0.461672	2.91845e-35	1.16367e-08	1.54789e-12	0.107247	0.0219597	0.0983598	0.0630329	1.11782e-10	0.1106	0.288165	2.6182e-14	0.121646	0.56071	0.018533	7.90302e-06	0.90056	0.00265237	0.0813837	7.0084e-14
X499763	0.220365	0.0347376	0.00475484	0.196567	0.511824	3.54141e-07	0.215644	0.0611446	0.00697057	0.0758748	0.28191	0.480515	0.0688968	1.07211e-13	0.000216646	0.000294213	0.256685	6.99403e-06	0.332322	0.000650304	0.174252	0.16942	0.325242	0.305442	0.14046	0.112725	0.132138	0.183166	0.000215651	0.395323
X499765	0.0620012	1.72618e-10	0.195942	0.055213	0.230966	0.0264564	0.0847689	0.226723	0.284985	0.0314369	0.341339	0.194103	0.0301998	0.0878857	0.0337287	0.000316359	0.457201	0.00212828	0.221473	0.077362	0.108085	1.38108e-05	0.463828	0.157538	0.235162	0.0381558	0.351012	0.285364	0.292449	0.00412766
X499767	1.21303e-08	0.217219	2.23318e-15	0.0426232	0.174522	0.906628	0.282835	0.529102	1.53366e-13	0.374412	0.454531	1.05737e-09	0.000116506	0.00238044	0.232333	0.116992	3.04596e-08	0.125302	0.0147729	0.448996	0.182343	0.0804937	0.346727	0.436358	3.56667e-06	1.80439e-22	0.567684	0.00247195	0.00176337	0.000111808
X499769	0.155793	0.0622999	0.243563	0.156806	0.25695	0.0315699	0.204163	0.0921369	0.11678	0.0820441	0.205226	0.320616	0.105209	0.194883	0.288441	0.013818	0.159518	3.80144e-07	0.296958	1.57907e-06	0.135767	1.76414e-12	0.524392	0.196791	0.141547	1.8108e-08	0.45771	0.000748808	0.297093	0.0991119
X499771	0.144404	0.107451	0.631806	0.1686	1.24622e-08	0.682425	1.11006e-08	0.228133	3.43421e-05	0.12765	0.282071	0.031389	2.23974e-18	8.33571e-05	0.141433	0.116175	3.56655e-12	0.0735452	2.57498e-15	0.0256714	0.316458	6.55983e-05	0.263169	0.479069	0.00223297	0.00150011	0.520757	0.0186916	0.319527	2.14092e-29
X499773	0.272851	0.136305	0.0543854	2.43529e-06	0.533467	3.25853e-05	7.73543e-05	6.04077e-05	0.108268	0.00538538	0.12135	0.317206	0.0026465	7.90645e-07	0.0734428	0.126974	0.370977	0.0739435	0.559619	0.0520794	0.191113	0.057582	0.549896	0.115478	0.200015	0.11247	0.00292367	0.346577	0.24144	0.0769216
X499775	0.115456	2.5256e-07	0.0262447	2.02971e-06	0.269769	0.05451	0.00782298	0.16157	0.374184	0.124563	0.108263	0.519281	9.58425e-24	0.0058961	2.11955e-07	0.0788285	0.368836	6.83215e-05	0.265482	0.164608	0.000439021	0.0532057	0.330459	0.000719882	0.348425	2.50916e-19	0.0182694	0.31382	0.578571	3.82787e-06
X499777	4.78684e-08	0.0609142	0.367231	0.260296	6.50331e-09	0.776146	0.257628	0.287643	9.95677e-05	0.269496	0.522945	2.94014e-14	9.76695e-08	5.01789e-14	0.179789	0.131209	1.93532e-17	0.150567	6.75776e-08	0.0488207	0.28422	1.34395e-15	0.322766	0.579177	0.0670553	8.98647e-07	0.823981	0.000185769	4.55344e-07	2.83109e-12
X499779	0.188994	0.109422	0.0015846	5.76945e-06	0.575538	4.50096e-06	0.124574	0.122502	0.118298	1.48191e-09	8.93099e-08	0.232427	0.261569	0.18372	0.00397741	0.000990904	0.318112	0.0284786	0.157686	0.0234068	7.27697e-05	0.397784	0.193976	0.0680808	0.308462	0.738425	4.71534e-09	0.322041	0.0239526	0.180661
X499781	0.20249	0.0457025	0.53089	0.138962	0.129431	0.0358953	0.0779156	0.336595	0.0938547	0.0882804	0.267375	0.21068	0.0264765	0.240844	0.104581	0.000240182	0.112646	2.1877e-11	0.540968	0.000965841	0.000623848	0.00149333	0.364852	0.266947	0.126834	1.76229e-07	0.599691	0.127616	0.171312	0.0215526
X499783	0.404028	0.158178	0.406314	0.137076	0.175813	0.104008	0.0827496	0.00312755	0.0270141	0.00841991	0.235643	0.215761	0.0500645	4.19757e-07	0.546564	0.180998	0.0222544	0.130991	0.227603	0.207213	0.0833772	0.180068	0.270031	0.301834	0.177067	3.26587e-07	0.218623	5.78753e-10	0.109606	0.000152774
X499785	1.75341e-14	0.506877	0.000172622	0.363345	0.274324	0.453481	2.52748e-06	0.0793099	3.2548e-19	0.062103	0.549839	9.04056e-36	2.12247e-09	1.02797e-15	1.41719e-08	0.0692422	0.390009	0.035553	0.0518439	1.58871e-14	0.439553	8.11303e-26	0.313771	0.434176	0.153873	3.34376e-09	0.591523	0.199642	0.0598162	0.267164
X499787	0.0327888	2.08868e-07	0.190901	0.130932	1.95816e-06	0.0173732	0.274792	0.146151	0.114749	0.0165593	0.130904	0.00167356	0.54471	0.289783	0.199625	0.0545594	0.122794	0.339425	0.0710552	0.222513	0.0536697	0.258749	7.11102e-06	0.110932	0.342831	0.312968	0.212228	0.111294	1.52354e-10	0.315611
X499789	0.274004	0.214757	3.78699e-06	0.00682613	0.0311997	1.22618e-11	0.365488	0.138176	0.0540643	0.123197	0.131252	0.139085	0.000160252	0.390654	0.110023	2.41576e-06	0.0819239	4.04769e-09	0.403134	0.00102968	0.350032	0.0255234	0.0988433	0.32234	0.28906	0.163437	0.460477	0.0906839	0.366474	0.581541
MSKC-00573	0.000248842	0.00106235	0.122727	0.237586	0.234211	0.046303	8.08607e-07	0.000392919	0.015337	0.085249	0.659698	0.154856	0.308804	0.478181	0.0578571	0.03887	2.32058e-08	0.000930478	0.0233622	4.16013e-10	0.265249	0.080597	0.57003	0.0109147	0.238056	0.512573	0.0258636	0.197722	0.364421	0.0691819
MSKC-00574	0.000100714	1.3848e-11	0.0349545	0.432957	0.151948	3.53475e-05	1.15239e-20	6.83233e-20	0.477436	0.0310667	0.357826	0.00427649	0.377935	0.499609	0.10559	0.2353	2.8808e-08	5.04131e-13	2.20243e-09	3.63859e-25	2.11457e-10	0.0231286	0.477858	1.57062e-13	0.49699	0.438246	1.98447e-10	0.224715	0.00222707	0.187969
MSKC-00575	0.0926507	0.0136001	0.133823	0.350378	0.100769	0.013916	7.66311e-05	0.0139816	0.313402	1.89872e-11	0.430546	0.21345	0.315276	0.638532	3.74072e-05	2.84948e-06	2.2245e-19	0.00338972	7.01837e-06	1.31602e-18	0.147848	0.0042042	0.710271	0.000445835	0.0140422	0.258586	5.1134e-10	0.404295	0.0786467	0.1344
MSKC-00576	5.6614e-07	0.017606	0.0167107	0.413308	0.14527	0.0298689	4.68884e-18	0.000380595	0.323241	0.0830695	0.446815	0.0451697	0.317221	0.577846	0.164385	0.0805842	1.86942e-06	8.68095e-06	0.0311758	3.95668e-16	0.132649	1.48393e-06	0.58047	1.32286e-08	0.377547	0.302681	0.0572903	0.288965	0.023829	0.105299
MSKC-00577	0.0473575	0.12974	0.11752	0.345452	0.123709	0.0229054	0.050282	0.152621	0.156194	0.0390353	0.549478	0.0452646	0.329679	0.611111	0.106403	0.000240086	2.74529e-16	0.0212438	0.0265237	5.08296e-05	0.15587	1.78378e-06	0.690656	0.0148513	0.0870786	0.281881	0.0214404	0.332772	0.000149051	0.0633106
MSKC-00578	0.000104449	0.00285671	0.0662794	0.00116453	0.0784445	0.131869	0.445341	0.132487	0.00918744	0.175719	0.232877	0.280188	0.0887903	0.22224	0.0287709	5.64971e-19	2.04167e-16	0.000149701	0.688214	0.229606	6.9832e-10	0.440718	0.0767728	0.98454	0.00333026	0.0368141	0.000250715	0.396158	0.309123	1.60975e-10
MSKC-00579	3.83274e-05	0.000121895	0.0347413	0.00181839	0.104235	0.108205	0.389589	0.119381	0.108138	0.206432	0.190889	0.178361	0.132782	0.270816	0.00601277	3.76812e-17	3.96029e-13	0.0154012	0.617967	0.266294	1.02441e-10	0.351717	0.0930228	1.06612	0.0975605	0.00122111	1.7233e-10	0.398945	0.314042	3.08242e-11
MSKC-00580	2.13754e-07	0.000216161	0.0597365	1.23316e-06	0.233851	0.108922	0.354119	0.0747551	0.000103825	0.232478	0.202386	0.129357	0.113325	0.265486	1.11166e-08	2.0141e-08	4.18897e-09	2.04773e-06	0.62223	0.218438	6.19457e-10	0.36742	0.0647971	0.945155	0.0366211	0.063378	5.40951e-13	0.362657	0.587908	1.46569e-10
MSKC-00581	0.0361246	0.269191	0.194798	5.11666e-08	1.9184e-06	0.0519665	0.223145	0.585364	4.82114e-24	0.000573437	1.02348e-12	0.0960864	2.54296e-14	0.97963	0.0750694	2.44834e-05	0.14639	4.17344e-05	0.0993323	0.494359	0.299015	0.184682	0.457048	0.304376	0.0347585	0.231288	1.99353e-23	0.00133584	0.00193192	5.12276e-24
MSKC-00582	0.0400306	0.171965	0.16882	0.200607	0.000664706	0.225651	0.202503	0.381749	2.99547e-09	4.48473e-05	7.91558e-08	0.200146	1.24918e-07	0.945615	0.193325	1.93249e-15	0.131765	0.0752748	0.00436015	0.17614	0.188948	0.0513896	0.536022	0.291249	2.06606e-07	0.463494	5.18274e-14	0.0380166	5.52189e-06	0.0163825
MSKC-00583	0.0535683	0.0932989	0.232125	0.251777	0.0238448	0.137799	0.138083	0.337294	1.95776e-14	7.34957e-18	0.00059588	0.164893	6.69358e-14	1.01527	0.17882	1.46743e-08	0.247744	0.0471682	0.0749643	0.176368	0.157211	0.131066	0.504525	0.266578	0.00118573	0.527637	4.09303e-10	0.138706	5.01476e-05	1.34118e-09
MSKC-00584	0.0139352	0.153605	0.181098	0.291191	0.0468626	0.449314	0.0241066	0.179302	0.000249991	0.0848957	0.225627	0.144876	0.0537737	0.495436	0.345244	2.93546e-10	0.133454	0.10985	3.24655e-07	0.263531	0.196602	0.0430731	0.388784	0.131243	0.0668723	0.762955	0.188703	1.77418e-05	9.82624e-11	8.09294e-07
MSKC-00585	0.0521767	0.180116	0.0356796	0.405461	0.000925953	0.292877	0.181713	0.246295	0.0438444	0.00204253	2.40034e-09	0.181303	0.000257585	1.01847	0.220482	1.72325e-08	0.0526566	0.0059186	0.000143485	8.49267e-09	0.0935678	0.000355958	0.500221	0.161642	0.0968933	0.517748	4.57637e-14	0.000832037	7.17035e-06	0.0923473
MSKC-00586	0.124724	0.00401014	0.0176207	0.00288895	0.0502006	0.160619	0.38028	0.0101812	0.112102	0.197858	0.0451789	0.115984	0.0499693	0.000759109	0.0467687	5.44338e-10	0.130879	0.0795048	0.531865	0.1101	0.119521	0.508512	0.00824999	0.839437	0.0204267	0.441184	0.0444008	0.198333	0.651663	0.15458
MSKC-00587	0.161328	0.00203519	0.0582537	0.0102146	0.203235	0.359141	1.65098e-08	1.27536e-11	1.61444e-08	0.125997	8.60467e-23	2.24288e-06	0.209451	0.0991171	0.233152	0.244959	0.202564	0.000683727	0.00191173	1.90962e-21	5.06803e-12	0.248792	3.59818e-07	0.477316	0.0838064	0.608826	5.93631e-11	0.119133	1.02119	0.0580823
MSKC-00588	0.0200837	0.0575152	0.225093	1.32897e-07	0.056265	0.0198545	0.372091	0.00016569	0.0104196	0.219426	4.21097e-15	0.00058932	0.00203636	0.0961478	0.0842244	1.25258e-10	0.221382	0.0990693	0.514295	0.0386088	0.0478643	0.525435	8.36697e-10	1.0747	0.0561181	0.40917	2.31649e-15	0.166698	0.568823	8.70282e-12
MSKC-00589	0.248674	0.15444	0.098879	0.455985	0.462932	0.0340951	0.0262131	0.225352	0.387719	2.87755e-05	0.223637	0.114124	4.62249e-05	0.134211	0.103894	0.000115664	1.00228e-05	0.201162	0.238802	0.14584	0.26029	0.0403479	0.400811	0.125172	5.25633e-06	0.21704	0.154307	0.284786	0.00669935	0.122554
MSKC-00590	0.230572	1.26374e-07	0.233568	0.371905	0.548637	0.202775	0.00493718	0.111346	0.185503	0.0123857	0.138822	0.243223	0.119311	0.499832	0.184778	0.0110527	2.55436e-07	0.000344603	8.79761e-06	4.36926e-18	5.53773e-07	0.0103521	0.76099	0.167271	5.66081e-12	0.0018525	1.95328e-10	0.233488	0.0717746	0.0207602
MSKC-00591	0.164897	0.109103	0.179021	0.312681	0.388736	0.200067	0.114023	0.357878	0.000804827	0.0442828	0.245975	0.366017	0.0894748	0.420577	0.139047	2.46294e-07	6.05602e-09	0.127661	0.14558	0.0314604	0.0119571	0.10677	0.708003	0.111605	0.0202083	0.195605	2.58056e-13	0.127565	0.0359938	8.52777e-12
MSKC-00592	0.0359428	5.22037e-10	4.87058e-10	0.0733025	0.583972	0.000233785	0.0892567	0.0707732	0.655904	0.065704	0.37023	2.50624e-08	0.148213	7.74635e-08	0.0611402	0.11363	0.246023	0.0547396	0.511138	2.07955e-09	1.46738e-08	0.00862823	0.116898	0.1192	0.0630684	0.000112191	0.499218	0.000534182	0.116579	0.630112
MSKC-00593	0.137323	0.244889	0.0271257	0.297999	0.646769	0.417205	1.19099e-09	0.151641	0.111272	5.57078e-06	0.43518	0.199008	0.265743	0.0171899	0.144292	0.0754199	6.82302e-10	0.00483239	0.125501	0.0635512	0.598666	1.38573e-11	0.133391	0.11441	1.31345e-13	0.328279	0.0558008	0.161989	0.00549957	0.10493
MSKC-00594	1.77332e-06	1.75415e-16	5.0064e-08	0.0560814	0.412851	5.83183e-08	0.187905	4.49402e-21	0.928138	0.0559918	6.00459e-06	0.071062	0.233285	1.22114e-11	7.46387e-11	1.75219e-07	1.5246e-07	9.06841e-12	0.407328	3.1655e-06	4.44558e-32	0.220268	0.0221766	0.340703	1.69613e-17	0.000407228	0.0737234	0.42073	0.604703	0.475293
MSKC-00595	0.193792	8.15899e-06	0.000275642	0.105699	0.704123	0.361593	3.53174e-09	1.15953e-09	0.034074	0.0309485	1.64635e-13	0.00621184	0.38872	0.103854	0.231463	0.255725	1.00951e-08	0.000273663	0.107268	1.59611e-21	1.78014e-30	0.117211	0.00809218	0.47439	7.67667e-07	0.0483327	1.69349e-08	0.139155	1.18233	0.136837
MSKC-00596	0.186518	4.70552e-20	0.0839718	0.109198	0.335389	0.0780725	0.00185927	1.13038e-27	0.610156	0.109031	2.22291e-05	0.126131	0.134911	9.36936e-06	0.166766	3.37071e-10	8.07781e-13	0.184576	0.375224	0.107326	5.79846e-23	0.359862	1.36585e-05	0.709157	0.00426363	0.115279	1.14324e-08	0.297196	0.511513	0.379883
MSKC-00597	1.16942e-26	0.0981546	1.65424e-19	6.99383e-11	0.0862846	2.26042e-10	0.156132	1.58877e-07	1.0166	7.17753e-14	0.170824	0.00369986	0.220574	9.38148e-20	0.0942405	0.004603	0.240133	1.61256e-27	0.10867	8.58957e-12	1.08675e-13	0.389354	0.0456898	2.72182e-14	0.156992	0.000337404	0.311302	0.136574	0.240227	0.663133
MSKC-00598	0.0490578	0.14722	0.082587	0.0716851	0.000321468	0.442556	8.48433e-12	3.83787e-06	0.394185	2.68629e-17	0.338374	0.107283	0.36842	0.0161171	0.407511	1.79455e-13	0.158349	0.000195663	2.16462e-15	7.21891e-12	0.257333	0.27041	0.414889	6.64925e-08	1.47118e-05	0.584871	0.186642	0.280671	0.00101144	0.344879
MSKC-00599	0.00178291	0.241574	0.147542	0.00140394	0.0257871	0.453351	4.24998e-07	0.006689	0.109156	7.9705e-07	0.402584	0.144455	0.470407	0.000163433	0.388186	8.34039e-22	0.156846	0.0716167	3.63359e-08	0.0038071	0.399009	0.224997	0.382	0.000788617	1.61165e-08	0.61477	0.310704	0.229893	1.41314e-08	0.196656
MSKC-00600	0.013427	0.347571	1.3759e-10	0.0467286	0.240718	0.202855	5.49636e-22	0.31889	2.02822e-12	6.52418e-14	0.522229	7.92845e-14	0.301906	0.0826028	0.352633	1.59248e-05	0.148801	1.72243e-14	0.000179903	0.0100236	0.451388	0.239719	0.190516	5.37067e-08	1.30448e-07	0.000241897	0.508583	0.305328	0.161434	1.13076e-06
MSKC-00601	0.707782	8.13972e-15	0.00762607	1.68162e-12	1.09688e-09	5.02811e-18	3.73435e-17	3.32716e-42	1.12255	0.248914	1.49785e-33	1.61544e-21	0.000589642	2.88783e-49	0.018502	2.36425e-07	0.065121	0.416473	6.13968e-19	0.0396441	0.133557	0.154056	4.68783e-41	9.30437e-10	0.76896	2.58703e-12	0.102945	1.04488e-13	0.114666	0.086196
MSKC-00602	1.63873e-12	0.0399716	4.58841e-08	0.0236463	0.00021222	0.193845	0.316084	9.79562e-18	0.612986	0.11528	1.33166e-08	1.38765e-05	0.318712	1.03935e-07	0.0220675	4.08809e-15	0.00192025	1.69754e-09	0.276165	0.0775537	0.00105323	0.812795	0.00888715	0.481499	0.0496339	0.0772153	4.91998e-05	0.570589	0.637488	0.313811
MSKC-00603	0.00668295	0.0580004	1.96166e-05	0.00576551	0.226413	0.36281	0.387974	0.00964573	0.0330453	0.136069	0.122274	0.0081925	0.295547	0.0429523	0.154093	1.17073e-05	0.114052	0.0125644	0.350105	0.110213	0.118512	0.779954	0.0230517	0.572911	0.0635938	3.1751e-08	0.00717706	0.553774	0.777757	0.120672
MSKC-00604	1.0581e-08	0.174605	0.0767129	0.0159006	0.0844876	0.306257	0.338239	1.76522e-08	0.252867	0.148904	0.000230068	0.103975	0.249648	0.012191	0.0996853	4.14027e-12	0.0652927	0.0341339	0.340992	0.0900735	0.0667857	0.879191	0.0259372	0.666813	0.131997	0.00330601	0.00610792	0.584493	0.532925	0.0952235
MSKC-00605	0.000582604	2.10573e-16	0.000694613	6.75696e-11	0.0669279	1.50953e-14	0.27689	1.1629e-23	1.14853	0.0247574	4.9957e-29	0.234203	8.86555e-15	0.486936	0.0149495	0.673538	0.0473953	0.0680535	0.0177726	1.84227e-19	4.93629e-36	0.0158369	0.19035	0.0566945	0.689206	7.07897e-15	0.000324402	0.0410106	0.0921524	0.230357
MSKC-00606	3.9933e-15	2.15676e-14	0.0729128	0.269189	3.46367e-11	1.5509e-08	1.89408e-18	2.67647e-07	1.61557	0.0187194	9.63385e-21	0.0687304	0.146673	0.144103	3.71074e-66	0.00606234	1.52741e-29	7.53076e-33	0.0924978	0.0616759	5.53587e-26	1.28586e-06	0.168106	3.04299e-13	0.00724787	0.2447	1.0155e-22	0.0150111	1.1724e-11	0.25937
MSKC-00607	6.10716e-10	2.92749e-05	0.16702	0.270774	8.36287e-11	0.00187268	3.69404e-09	3.37572e-24	0.914909	0.000193328	1.85151e-12	0.218614	0.130783	1.01325	0.0010355	0.402861	4.19076e-10	8.67313e-11	0.000468588	2.56128e-14	1.0369e-23	0.0329018	0.354793	0.11708	0.0583737	0.227845	0.0115746	0.29186	0.0948845	0.226151
MSKC-00608	0.0210827	2.46926e-13	0.0103591	0.30309	1.17788e-10	3.72098e-07	0.0100593	0.000114097	0.767491	0.00169539	4.10923e-06	0.210241	0.0245839	0.997163	8.6193e-06	0.533653	2.08632e-10	1.49863e-07	0.0257629	2.83266e-27	2.85386e-14	0.000415898	0.663024	0.148392	0.134802	0.00251166	7.29564e-06	0.308445	0.0909954	0.154003
MSKC-00609	0.00614381	9.85077e-19	0.000524072	0.16972	2.51548e-05	1.14573e-09	0.0311185	5.2478e-21	1.1899	0.0210259	1.59952e-11	0.106373	0.0371492	0.736151	0.0347762	0.676894	7.4641e-05	0.0674734	0.00356299	3.09041e-20	5.83978e-26	0.00575782	0.459671	0.0357616	0.484365	1.94926e-10	6.55034e-07	0.153576	0.104893	0.193431
MSKC-00610	5.58787e-11	3.98363e-06	0.120521	0.0156616	2.36482e-09	0.0505862	0.326072	0.0745508	0.357089	0.300396	6.96087e-11	0.138332	0.0260261	0.534502	0.0697815	0.028302	3.76289e-11	0.0782683	0.286096	0.253227	5.49565e-05	0.000147636	1.55358e-12	1.17408	0.00589745	0.0584506	1.49023e-05	0.241112	0.552814	0.000128509
MSKC-00611	3.95373e-12	0.000418359	0.000358049	7.23766e-05	0.0700492	0.184963	0.0608835	0.114707	0.390956	0.11819	1.47393e-15	0.0649242	0.185336	0.71936	0.189572	0.298042	3.29157e-15	1.51131e-15	0.088466	4.79525e-06	4.7315e-18	1.23117e-11	0.000182627	0.776272	7.24148e-14	0.000512215	0.00862086	0.277759	0.865631	0.0669167
MSKC-00612	2.53248e-14	5.88196e-07	0.225284	4.93481e-09	8.62392e-09	0.0995377	0.279359	0.0801046	0.17921	0.28553	1.42283e-09	0.171619	0.00905885	0.55735	0.0678451	0.144034	0.0538642	0.126277	0.325839	0.220147	7.26678e-08	0.122885	4.49917e-08	1.13052	0.0136974	0.0889271	0.0291715	0.298428	0.446568	6.25868e-10
MSKC-00613	0.205153	1.41265e-08	9.35111e-06	0.424297	3.60883e-07	0.100376	0.0415006	0.489973	3.71074e-10	0.0253991	0.110261	0.773025	0.0817393	0.636569	0.0461168	2.37271e-05	5.93956e-09	8.12511e-14	0.0251377	0.129685	1.19971e-06	0.107899	0.630859	3.82555e-07	0.727338	1.3683e-19	6.33986e-30	3.64043e-08	6.02694e-10	3.60341e-08
MSKC-00614	0.223122	7.39902e-13	0.0458802	0.603599	2.42456e-17	5.80568e-06	0.109688	0.195656	0.299072	7.32729e-05	0.0723014	0.680787	0.131726	0.634371	0.0838552	1.2403e-06	1.02071e-18	0.00742469	1.62209e-05	9.34063e-09	1.39738e-13	0.00042083	0.571773	1.9576e-06	0.573834	0.0932146	2.38795e-25	0.0300415	1.21087e-14	0.17078
MSKC-00615	0.195175	0.0837098	0.00806713	0.389655	1.42191e-07	7.40104e-08	0.0462545	0.543608	6.56519e-21	0.000402813	0.312704	0.598757	1.52854e-05	0.850413	0.0283736	0.00400186	1.64866e-07	3.05996e-11	0.0786195	6.99023e-08	1.30926e-05	0.0708526	0.673578	3.50945e-06	0.660968	7.46381e-20	7.80273e-29	4.59656e-05	0.000724376	4.6303e-16
MSKC-00616	0.0994654	0.0896904	0.185122	0.45199	2.07002e-09	4.82192e-07	3.89578e-10	0.461628	6.47971e-20	4.61457e-05	0.384122	0.470511	0.0570017	0.73201	0.0170912	0.00087407	1.11132e-13	1.64429e-13	0.0553874	2.74648e-06	0.125089	0.0616959	0.629911	1.00163e-09	0.694615	0.000191391	4.7082e-22	8.03553e-08	4.69184e-06	8.22449e-18
MSKC-00617	0.132044	4.8588e-17	0.0282379	0.360079	1.13242e-08	5.5871e-11	0.00281703	2.59664e-15	0.808202	2.58693e-14	0.289458	0.437793	0.229695	0.110265	0.121606	0.116327	6.5892e-13	0.106057	0.00733707	0.0105703	1.19626e-24	0.00558054	0.299879	0.000651681	0.600153	0.174976	2.63285e-06	0.13768	7.00443e-13	0.586609
MSKC-00618	0.133159	7.14558e-16	0.0888577	0.140208	3.28518e-06	7.91429e-09	0.251072	1.50443e-27	0.35031	0.105905	0.00568251	0.253636	0.0512984	4.25147e-05	0.0666753	3.06269e-12	7.09534e-20	0.104289	0.369983	3.6503e-05	4.85151e-20	0.332083	6.21164e-18	1.13643	0.245933	0.0866014	1.08092e-11	0.23592	0.496565	0.194541
MSKC-00619	0.0425784	5.04968e-05	0.262583	0.106792	0.0678164	0.015122	0.284163	5.63336e-19	0.0325491	0.136898	0.0813979	0.181477	0.035233	0.0398126	0.138858	7.12345e-07	8.72961e-07	0.18262	0.445302	5.66768e-06	9.64906e-10	0.357353	8.43197e-14	1.17236	0.292219	0.06707	2.6954e-11	0.307017	0.557928	0.0593702
MSKC-00620	0.0419994	0.0336392	0.228636	0.0556645	0.118416	1.18417e-05	0.283302	9.88628e-10	7.79412e-05	0.153757	0.0937544	0.226386	0.0343428	0.00474134	0.103308	0.0139696	0.00208821	0.109917	0.48861	0.0598664	3.45546e-13	0.384966	1.16008e-15	1.16011	0.303082	0.034149	1.99532e-08	0.252176	0.623415	0.00325301
MSKC-00621	0.0205477	0.119123	6.82172e-19	0.0763402	0.319689	0.612499	1.35986e-05	0.477491	0.0265413	0.276517	0.0681239	0.0895563	1.19801	3.39754e-10	0.31439	0.000224465	5.02113e-14	1.05716e-14	0.155648	0.775677	2.4468e-18	5.51619e-11	2.88394e-08	7.64642e-13	0.000613979	0.00225155	3.20599e-13	7.18958e-12	0.105873	1.08831e-13
MSKC-00622	0.439796	2.32465e-42	0.0723736	1.94019e-24	6.53813e-19	2.20124e-25	9.47508e-17	2.09955e-25	0.945659	0.276058	2.90495e-18	0.0618438	1.05646e-06	7.12749e-46	0.0276332	4.91437e-27	5.28212e-31	0.765881	6.36294e-22	0.108314	0.0377466	1.72316e-18	5.03611e-34	6.17629e-19	0.681131	0.112006	8.41334e-40	4.23898e-43	6.11168e-32	1.78688e-21
MSKC-00623	0.0808374	2.73622e-19	0.16571	0.275125	1.29756e-06	0.22914	0.220767	0.223829	0.152046	0.0507468	0.118519	0.0507118	0.0546801	0.607513	0.180775	0.0170875	0.3811	0.000964545	1.11422e-20	6.01936e-15	2.27447e-11	0.174355	0.732138	0.089884	7.50155e-15	0.0997072	2.31495e-13	0.35436	3.8021e-16	0.0992421
MSKC-00624	0.0418483	1.51043e-09	6.16462e-12	0.310262	0.0729136	0.266887	1.82877e-05	0.610834	0.0587132	1.70273e-16	0.608526	0.0393731	0.103437	0.28758	0.113228	0.0719886	0.373174	1.44724e-07	0.000124743	3.35986e-08	0.0880729	0.100427	0.232662	2.90575e-08	1.09413e-09	0.0567752	0.605826	0.000407128	4.29639e-06	0.0674689
MSKC-00625	0.0162475	4.15564e-07	0.105093	0.141184	0.0021093	0.31175	4.67721e-18	0.756721	1.68158e-10	0.000302144	0.756285	6.71007e-09	0.185103	1.6487e-05	3.23707e-31	8.6748e-11	0.227899	5.90249e-10	2.24427e-05	0.108617	0.0434102	0.150791	0.117104	4.9158e-08	4.81491e-18	0.093187	0.807346	5.99102e-09	3.07125e-12	3.41685e-11
MSKC-00626	7.12938e-11	0.0440863	0.231881	1.80492e-07	8.32446e-10	0.215708	0.422484	0.0450042	0.000693038	0.155123	1.9958e-06	0.0380685	5.1432e-07	0.379969	0.13956	1.01276e-13	0.395346	0.0696887	0.357146	6.35535e-06	0.000475056	0.669447	0.00987857	1.07309	9.09293e-13	0.138825	0.00109789	0.347179	0.137681	1.00565e-07
MSKC-00627	0.0293963	0.00724887	0.143852	0.137653	0.107564	0.541362	2.66821e-06	0.407671	0.0373928	0.0742369	0.968467	0.245272	0.205686	9.98056e-06	0.148375	2.34252e-08	1.2189e-06	0.0886908	0.0787752	0.110899	0.0563733	0.231034	4.554e-07	0.0664248	7.18843e-11	2.67819e-14	1.02223	0.000227483	7.02644e-08	0.097816
MSKC-00628	1.18542e-08	0.0316556	0.408312	1.6355e-06	0.00187553	0.419943	0.327826	0.0847926	2.03509e-06	0.287323	0.259955	9.31453e-14	0.0473648	0.161075	0.0314703	1.43617e-05	0.0460135	0.0702076	0.237815	0.0716754	1.07643e-07	0.666303	0.0281208	0.975886	0.0683259	0.00182619	2.99714e-20	0.237713	0.390185	6.51439e-06
MSKC-00629	0.108153	0.415931	9.36824e-10	0.159434	0.12554	0.569041	0.0935749	0.0939445	5.60653e-11	3.56812e-05	9.98674e-05	0.291722	0.00274468	0.70054	0.000710408	0.0985567	0.00831567	3.55219e-06	1.10999e-06	4.74684e-11	0.4387	0.24504	0.584629	0.0213352	0.135554	1.17587e-15	3.27133e-15	0.252683	0.045414	9.56993e-13
MSKC-00630	0.0967442	0.438573	1.96266e-07	0.106861	0.129977	0.70328	0.149092	0.0716396	0.000202289	0.0612878	0.137761	0.316878	0.138822	0.494601	0.0059398	0.127988	0.053121	0.0182054	1.82413e-06	0.00262802	0.514126	0.211505	0.494002	0.00914499	0.218308	0.00120099	3.20259e-16	0.237459	0.00233685	1.35283e-10
MSKC-00631	0.0991664	0.40177	0.0882268	0.247882	0.000150951	0.713487	0.107221	2.60436e-06	0.307313	0.0145021	1.3567e-14	0.340291	0.0541024	0.594391	0.00155407	5.02892e-07	1.1174e-14	0.0238794	1.22471e-16	0.00172694	0.600833	0.142529	0.402052	0.018351	0.0233719	0.0432109	2.147e-35	0.356199	7.97132e-13	3.8306e-14
MSKC-00632	0.0884616	0.48876	1.43991e-09	0.323782	0.126123	0.567015	0.140536	0.119932	0.0010159	0.0245079	6.52972e-20	0.365259	0.0013368	0.7736	1.05257e-10	0.0234475	4.87538e-17	8.1145e-24	6.48641e-16	0.00370052	0.400225	0.141812	0.308598	0.00614025	0.0866668	1.73782e-06	4.85703e-21	0.059947	0.000401806	2.37053e-17
MSKC-00633	1.8824e-14	0.124619	0.152854	1.09241e-23	2.76749e-11	0.172169	0.161776	0.238	3.24706e-28	0.233762	7.81183e-05	0.000463172	7.72606e-10	0.367058	0.00338666	0.000271667	0.249943	0.0287888	0.43045	0.567433	0.0773469	0.704367	0.0107614	0.883005	0.047778	0.000136316	2.2454e-15	0.118263	0.541162	3.54144e-39
MSKC-00634	0.000151496	0.0803046	3.12283e-27	0.00256957	0.245464	0.574643	3.22975e-05	0.542176	1.6733e-05	0.0565671	0.481351	0.23757	5.63673e-09	1.30286e-10	4.32764e-14	0.0615359	0.000401918	0.105657	0.581418	0.108451	0.280872	7.81784e-18	0.0328687	3.47063e-21	0.00193232	1.84326e-28	0.200228	0.920069	0.092936	6.52542e-19
MSKC-00635	0.00795708	4.57733e-11	1.83221e-14	1.72839e-05	0.263604	0.520402	0.0244853	0.516222	0.000895701	1.65094e-06	0.263701	0.404136	5.38975e-20	5.14358e-09	1.65457e-34	0.00218665	0.00457116	0.125738	0.556312	0.187103	0.285705	5.04613e-08	0.196115	1.25844e-14	0.274765	6.33526e-32	2.31414e-08	0.987692	0.103019	9.6675e-16
MSKC-00636	1.00525e-10	1.05724e-05	1.04554e-14	0.0032113	0.326271	0.668064	4.03512e-13	0.303734	0.00721913	7.84085e-07	0.329891	0.434001	5.57428e-13	1.20584e-11	6.34758e-11	3.80352e-05	0.0238058	0.141237	0.586389	0.214437	0.388982	7.53338e-14	0.0440148	7.06253e-12	0.00760708	4.11226e-16	0.150827	1.06564	0.0364733	2.00095e-17
MSKC-00637	0.117364	3.94109e-10	0.151758	0.000214081	0.363754	7.50022e-05	0.190298	1.15279e-32	0.359459	0.0370002	0.263777	0.0439295	0.210422	2.92486e-07	0.000106783	0.18409	0.132614	0.245097	0.410767	3.22242e-06	6.64988e-12	0.329477	0.0445742	0.22185	8.15945e-07	0.139639	0.189897	0.591957	0.851154	0.422825
MSKC-00638	0.121963	2.58338e-28	0.0884676	0.330346	1.33556e-13	0.668632	8.90558e-11	9.48668e-14	1.07915	0.0553995	2.84519e-25	0.168852	0.0330751	0.0191636	0.054713	1.50813e-11	2.45844e-20	0.13392	1.81686e-26	2.38959e-08	7.673e-15	1.0884e-15	0.256657	0.134501	5.60889e-23	0.193599	9.66796e-06	0.0930117	5.58744e-30	0.555175
MSKC-00639	0.0166738	0.0589845	1.26263e-05	0.28799	1.21333e-05	0.761814	0.0422252	0.00324868	0.87275	0.0392799	6.18616e-16	0.426964	0.00217028	3.62027e-05	2.52803e-37	0.023197	1.29964e-05	0.128389	0.000391901	1.59555e-07	1.72349e-12	4.27902e-05	0.362736	0.111999	1.05367e-21	0.104336	0.00167879	0.156483	3.65065e-18	0.567787
MSKC-00640	0.0643801	0.00475892	0.153447	0.252486	0.070695	0.826924	0.0101	0.00268284	0.416394	0.0220585	1.63599e-19	0.417952	0.000137788	0.200959	0.0958089	1.05454e-07	1.89114e-12	0.00132019	7.35091e-21	3.67165e-10	0.296157	5.41279e-16	0.375703	0.225202	1.57325e-28	0.124777	0.0029401	0.333013	3.72955e-22	0.28878
MSKC-00641	0.0882058	1.50414e-05	0.230875	0.163032	0.000638465	0.245006	0.333721	5.09331e-21	0.338333	0.174797	1.13984e-06	2.71096e-12	0.16517	0.0136557	6.96686e-08	1.37337e-09	0.0174362	0.115183	0.457009	0.0194843	2.62241e-10	0.779316	1.25784e-05	0.884611	0.00503431	0.198529	2.7987e-12	0.171462	0.268968	0.25385
MSKC-00642	0.370872	0.0976403	0.127561	1.98553e-17	0.359346	2.11724e-10	0.282189	0.00418092	0.20015	0.139277	4.76138e-16	0.0178384	5.32685e-09	3.32565e-07	0.203166	0.566724	0.497587	0.28909	0.110785	0.000110506	0.124963	4.76397e-06	1.62149e-09	0.000803575	0.633504	4.19909e-05	0.397699	2.26425e-07	0.0524089	0.191022
MSKC-00643	3.38392e-13	0.0855888	0.29511	9.63293e-15	0.0783089	0.145484	0.427095	0.161433	1.05014e-18	0.299369	0.235172	4.96241e-10	1.73408e-05	0.144076	3.41894e-11	7.14267e-10	0.191331	0.052438	0.588066	0.267157	0.0617398	0.417031	0.00236692	0.97604	0.00463411	0.042801	1.91513e-17	0.22938	0.329429	1.0014e-19
MSKC-00644	1.13879e-18	1.25093e-11	0.0406301	0.184968	0.0997024	0.0896691	0.221423	1.10154e-18	0.971112	0.0164588	0.270088	0.00294866	0.310501	2.51958e-16	5.61694e-47	3.39441e-10	4.25603e-13	2.09549e-11	0.142153	7.76064e-07	7.62097e-11	0.00516853	0.154428	0.0527146	2.95235e-08	0.382552	0.398361	0.206222	2.88217e-17	0.61975
MSKC-00645	1.20406e-07	0.144511	0.239219	0.362337	0.36796	0.224756	0.245494	0.0121682	1.58191e-08	0.0367627	0.560685	2.11198e-19	0.331715	0.440136	0.0350298	0.153714	2.57164e-07	0.000223092	0.00464046	5.47374e-11	0.327969	1.44659e-10	0.226692	0.115998	7.20778e-17	0.22228	0.141571	0.213015	0.00912683	0.0739211
MSKC-00646	2.40278e-23	9.89773e-20	0.107321	3.72839e-17	0.216299	0.000176916	1.97228e-07	1.52493e-20	1.42873	0.035757	1.71247e-12	0.16052	1.21019e-22	2.24121e-23	2.9034e-35	0.0574721	2.85355e-13	4.8996e-37	1.51809e-10	0.0510955	4.73953e-15	0.082081	7.68528e-19	4.52734e-13	0.735711	1.76769e-09	4.27621e-35	2.76891e-24	0.300699	5.60883e-23
MSKC-00647	2.61201e-11	2.02154e-17	0.220189	5.44207e-19	0.318953	7.29468e-11	0.103438	7.31972e-28	1.23633	0.138722	3.64202e-21	0.0813124	1.15379e-17	1.53957e-22	9.57806e-22	0.188552	0.196511	3.16288e-05	1.23234e-05	0.0215533	1.94048e-19	0.149677	2.587e-12	2.64502e-12	1.13602	0.0037873	2.14549e-26	8.02076e-26	0.000119855	2.56801e-09
MSKC-00648	3.45673e-16	1.01051e-31	0.192223	2.12e-14	0.252016	4.46942e-09	0.20178	1.91835e-20	1.31422	0.162595	2.00533e-14	0.0230352	8.56478e-13	1.67648e-20	0.00081525	0.135014	0.000252135	3.13041e-13	4.13798e-05	0.0110127	2.41521e-18	0.173522	5.89564e-15	3.21781e-07	0.938412	0.0324608	6.55002e-11	2.47311e-12	0.237805	0.171006
MSKC-00649	0.0483388	8.98316e-10	0.0427564	0.000108512	0.295225	0.36771	0.243699	0.0114663	0.0574209	0.0773312	0.0319009	0.000898752	0.266755	0.298587	0.152399	0.152984	1.8409e-16	2.95257e-20	0.193912	3.66645e-10	1.19198e-12	0.252807	0.0492413	0.650629	7.75419e-06	0.0209109	1.89327e-07	0.274408	1.00679	0.0755771
MSKC-00650	0.274283	0.132398	0.107497	0.124036	0.105574	0.495283	8.17318e-18	0.147862	0.454969	0.019017	0.323884	0.109792	0.143081	2.2079e-08	0.240251	5.46331e-11	0.0671194	0.0896458	0.257917	0.146465	0.0601265	0.00431352	2.3552e-17	0.0272166	0.0202744	1.56703e-13	1.12951	0.288941	0.067477	0.110138
MSKC-00651	0.568999	8.12813e-15	5.7161e-08	0.0798907	0.147001	3.02328e-15	3.66836e-08	1.82858e-29	1.09	0.333391	6.01592e-05	2.61849e-06	0.000339615	2.31253e-31	0.153117	0.0069792	0.0459993	0.623896	2.17515e-11	0.185363	0.0427755	0.000139769	4.23532e-30	9.16373e-09	0.715294	5.98336e-29	0.0276223	6.55576e-07	0.129843	0.118829
MSKC-00652	0.200567	1.7137e-14	0.000131832	0.00156892	0.447439	0.169347	0.000684077	5.07659e-06	0.41391	0.0274961	0.00862767	0.164294	0.181758	0.000246621	0.232257	0.224932	0.1646	0.191533	0.0597206	0.0633172	0.0516016	0.442398	4.37752e-11	0.133366	0.0555706	1.42007e-14	0.434894	0.108908	1.04434	0.323061
MSKC-00653	0.0251877	0.00153884	0.0959781	7.1642e-06	0.312	0.231745	0.255138	0.0580692	6.85212e-05	0.136874	0.0385487	0.0503143	0.131781	0.0757118	0.086028	0.00176669	0.116621	0.0865924	0.346401	0.148423	0.000206748	0.584397	0.0556866	0.957134	0.0982455	0.000805813	1.84999e-06	0.298229	0.782018	0.000128849
MSKC-00654	0.0492707	1.74063e-08	5.71355e-12	0.0526169	0.00833155	1.47154e-08	0.0236552	3.27333e-15	1.27851	0.188878	0.150737	0.0384658	0.27151	6.27411e-20	0.0287633	0.0744255	0.529879	0.125038	0.143755	0.145837	1.2119e-11	0.00135234	1.2434e-16	0.0450928	0.500636	0.0982327	0.172289	1.91825e-10	0.0533929	0.608769
MSKC-00655	0.0755919	1.21325e-06	2.95658e-10	0.264209	0.0302093	0.0521729	0.187469	0.355164	0.13047	0.305953	0.593787	5.11611e-15	0.0975352	5.95482e-06	0.188483	2.41995e-10	0.396581	0.159168	0.245639	0.414299	0.210883	2.35783e-06	1.81126e-28	5.72847e-13	0.0572156	0.620118	0.685502	2.12843e-24	1.28517e-07	2.82583e-08
MSKC-00656	2.0319e-07	7.88631e-08	0.158049	0.509811	9.5918e-06	0.0858668	1.79837e-21	0.198423	0.464706	0.118808	0.413506	1.69239e-05	0.0593062	0.0645107	0.218484	2.74057e-22	0.310615	0.000193476	0.134495	0.467909	0.135521	4.25702e-12	3.31176e-35	0.0724169	2.29385e-14	0.683242	0.673332	7.65686e-12	3.87383e-17	0.06124
MSKC-00657	8.95134e-14	0.0948553	5.45871e-15	0.2522	1.99375e-06	0.0920255	2.13308e-09	0.128849	0.607081	0.078596	0.402324	0.0109591	0.157733	0.000717723	0.131613	1.79437e-12	0.425769	1.52568e-07	0.295894	2.67849e-13	2.65809e-06	0.000821933	0.0185576	0.117539	5.92406e-15	0.332372	0.85627	0.000217775	0.000308132	0.468112
MSKC-00658	0.630004	1.84541e-35	0.0564479	3.24084e-09	1.24425e-06	4.78722e-13	1.82271e-12	1.14509e-35	1.30217	0.30825	1.55327e-19	3.69376e-22	2.62938e-10	4.00509e-34	0.13451	7.84413e-15	0.363518	0.518777	4.16414e-15	0.0636004	0.160982	3.10272e-12	6.17674e-40	2.70215e-14	0.493921	0.101212	9.16851e-05	8.65613e-32	7.14904e-06	0.0601742
MSKC-00659	0.08593	2.73607e-15	7.78933e-08	0.000242979	0.0615974	1.48312e-10	0.127141	4.87868e-20	1.31458	0.288201	7.86557e-08	1.77127e-09	0.102857	1.20114e-29	0.0200131	0.080675	0.612509	0.223957	0.158842	0.0585692	0.021452	0.051261	5.62269e-21	0.00694765	0.601245	0.0101939	0.111419	1.18143e-10	0.125943	0.449088
MSKC-00660	0.558738	2.91524e-20	4.84462e-18	2.7075e-09	0.00281959	1.51967e-19	0.0116829	6.2654e-44	1.18402	0.198233	1.84768e-36	1.23683e-19	9.56269e-18	2.59434e-21	0.172411	0.0227515	0.511274	0.499221	7.8155e-20	1.29181e-26	1.25488e-14	0.221652	3.09132e-38	5.00505e-14	0.551116	2.1887e-41	0.0728979	7.72274e-22	1.06086e-05	0.109942
MSKC-00661	4.69696e-08	0.196889	0.00347403	0.280085	0.00582596	0.379	1.00421e-24	0.0842721	0.181911	1.99068e-05	0.784022	0.0334379	0.253582	0.0288584	1.7595e-06	5.95505e-09	0.267077	0.17308	0.00629999	0.101359	0.167177	0.456803	0.00920572	7.73023e-05	7.76685e-14	0.111675	1.17666	0.0186361	3.33929e-11	0.0857825
MSKC-00662	5.57754e-06	2.12737e-12	0.00992271	0.107328	5.70466e-16	0.436807	3.29916e-12	4.09689e-12	0.270348	0.0922816	0.777869	0.151752	0.538941	9.76896e-36	6.69753e-35	5.37517e-15	0.234926	0.36987	0.000255791	0.180571	6.5648e-05	0.492564	0.00712626	0.0919377	3.8788e-16	0.262058	0.682509	0.120648	1.82756e-23	0.425387
MSKC-00663	0.113449	4.80009e-05	0.0913401	0.0958332	0.0183935	0.438143	0.19908	3.8429e-22	0.0031726	0.059771	0.0306547	1.27013e-13	0.349915	0.158293	0.169103	0.0489691	0.397896	0.220562	0.168795	1.89755e-14	2.20603e-12	0.800275	0.0206676	0.735962	0.000814174	9.67912e-05	0.0117971	0.395075	0.468841	0.103095
MSKC-00664	0.0462606	0.152154	0.189203	0.212022	0.0234204	0.000956567	0.117722	0.490609	1.61427e-16	8.82544e-07	0.432083	3.84461e-06	0.303512	0.240107	0.128298	0.639334	0.308423	0.000451671	0.102102	1.42757e-10	0.243061	1.73313e-06	4.30326e-06	3.08999e-09	0.475054	0.400915	0.239145	2.675e-11	1.68792e-05	0.179911
MSKC-00665	0.332588	0.190137	4.81098e-13	0.158636	0.0850215	0.376425	0.362077	0.0917888	0.107209	0.206401	2.09248e-06	0.0922662	0.0202968	0.191461	0.254227	0.181467	0.301004	0.0507861	1.49067e-20	0.619719	0.478334	0.0869633	4.19458e-09	0.186761	0.000416941	0.419714	0.367835	4.80772e-13	8.88764e-07	1.56161e-14
MSKC-00666	0.0769006	0.343927	2.99547e-29	0.06821	0.162619	0.0920449	0.623736	0.383106	2.88086e-06	0.235707	0.0884283	0.0810481	0.000580217	0.158081	0.240142	0.139767	5.76379e-05	2.5558e-07	0.0107003	0.0279997	0.376219	1.54632e-10	0.176523	0.12946	0.063997	0.258025	0.330962	0.199412	6.33934e-05	0.124318
MSKC-00667	8.00476e-07	0.0811917	0.231838	0.00769858	0.0163214	1.07917e-10	0.463821	1.15412e-13	0.0737676	0.148636	1.30317e-07	0.312086	0.120674	2.62938e-20	1.99439e-23	0.424786	0.424525	0.188373	0.561831	0.162106	9.29697e-18	0.408018	3.44072e-11	0.271094	0.34443	0.0442846	0.257817	0.496258	0.30561	0.301493
MSKC-00668	1.32536e-05	0.136326	0.000991976	1.93443e-11	0.00196464	0.00710571	0.0142255	0.374399	7.18747e-15	0.0649027	0.715791	1.42875e-29	0.300783	9.42315e-10	0.174273	0.174017	0.4379	0.0481295	0.502191	0.199104	0.467882	0.0797393	2.74318e-13	0.0174961	0.216703	0.218828	0.614427	0.000104119	0.144183	0.337216
MSKC-00669	2.08707e-05	0.0425703	0.311631	0.0729628	0.0979958	0.19609	0.500139	4.00138e-22	0.016553	0.220195	0.163137	0.123152	0.225508	0.0150775	0.0694419	0.0557361	0.00690241	0.0880546	0.793801	0.211172	6.29998e-11	0.351967	0.0552796	0.430194	1.05903e-13	0.041239	0.176491	0.559904	0.475372	0.194003
MSKC-00670	4.58817e-26	0.314608	1.81817e-16	0.124018	0.325504	0.154808	2.47803e-11	0.00011004	0.973006	8.68465e-35	2.36004e-15	0.549874	2.20763e-25	4.76018e-05	3.93445e-49	0.288115	1.12058e-08	1.62618e-40	0.0775431	6.33009e-08	0.0890568	0.0230219	0.217551	2.75549e-21	2.91977e-15	0.297616	5.41439e-31	0.0610009	3.56448e-05	0.106547
MSKC-00671	0.038733	0.541834	0.303169	2.06241e-06	7.12927e-07	3.717e-12	0.272639	0.566327	2.21116e-16	0.269694	1.96563e-26	6.64368e-08	1.70193e-14	0.642916	0.184208	0.0055014	0.20074	0.0592888	0.267025	0.636721	0.232406	6.04636e-25	0.414809	5.46906e-07	2.13592e-07	0.0346853	2.43073e-27	8.05326e-12	0.00584079	9.22444e-22
MSKC-00672	0.000138676	0.00256103	0.186597	7.81422e-25	4.56229e-06	0.0571068	0.203635	0.697982	5.75459e-23	0.156464	0.000631806	0.000754749	1.80897e-11	0.689159	0.05801	0.0774279	0.16947	0.115494	0.183498	0.0899882	0.320052	5.04895e-10	0.700004	0.00461447	0.337151	4.2212e-16	5.57216e-05	0.196212	0.175296	1.22532e-05
MSKC-00673	0.0175358	0.265341	0.123669	0.0535705	0.0378344	0.0650575	0.00630913	0.846494	2.59049e-30	3.37686e-17	0.372795	0.000321926	3.43673e-10	0.720488	2.84773e-05	0.166464	0.0228944	1.12462e-15	0.330441	0.114161	0.12124	0.118409	0.41427	0.00343316	1.82165e-09	0.000424208	0.24577	0.0235609	0.0552815	0.0774198
MSKC-00674	0.00402663	0.0557798	0.183038	1.03494e-15	0.0875123	8.81387e-13	0.124233	0.353015	1.75106e-20	0.0215729	0.595397	0.521744	0.00349492	7.02151e-05	0.106027	0.429153	0.341464	0.269282	0.538481	0.0858173	0.243401	0.290317	0.147771	0.0961574	0.0964437	0.00167349	0.192439	0.18544	0.29141	0.199275
MSKC-00675	0.0224508	0.250752	0.224729	0.389086	0.0431366	0.143727	0.0648241	0.203947	0.0013212	5.61349e-14	0.180334	0.163043	0.0366346	1.00637	0.235595	0.0731894	5.43988e-16	0.0922679	3.91711e-15	0.000191421	0.147021	1.01864e-11	0.394179	0.00474006	3.47761e-15	0.527359	0.0383193	0.1856	0.0751754	3.50575e-08
MSKC-00676	3.76664e-17	0.338613	5.40462e-26	0.254216	5.6837e-07	0.356888	0.401274	0.367543	0.000420624	0.0943209	0.341875	0.183932	2.22752e-07	0.242327	0.00937134	7.60743e-10	5.90381e-16	1.73065e-18	6.52225e-10	0.477154	0.454765	4.30716e-14	0.0279033	2.2139e-07	1.1183e-24	0.523049	0.53132	2.0313e-06	4.76492e-13	8.86323e-18
MSKC-00677	0.0159624	0.00301968	0.301102	0.0566857	0.253985	2.20178e-06	0.399231	1.64686e-08	0.000205938	0.313274	0.00389016	0.0498052	8.42857e-09	0.000100716	0.0979795	0.625401	0.504855	0.450299	0.104685	2.91266e-14	0.0603972	1.01871e-05	5.75065e-05	1.87616e-09	0.586068	5.45204e-05	0.428625	0.12097	0.317297	0.172928
MSKC-00678	0.0988125	0.00427985	0.34913	1.27206e-14	0.147596	4.94044e-21	0.375731	2.85314e-15	0.00396938	0.278536	2.42984e-14	0.435763	3.14233e-10	7.07736e-29	2.53629e-12	0.55989	0.629061	0.608791	0.197469	1.36879e-07	1.19167e-07	7.49043e-09	1.70503e-23	5.46808e-06	0.467156	0.0380247	0.187722	0.13672	0.217057	0.253708
MSKC-00679	3.40443e-08	0.185653	8.83847e-16	0.075394	0.0226393	0.305281	0.240606	0.00343849	0.61751	0.0301091	0.186903	0.194229	0.248809	4.2195e-09	0.109052	7.39237e-19	1.18355e-23	0.0405586	0.0161268	4.05865e-07	0.530796	1.58451e-20	0.0285755	0.100184	3.74886e-37	0.187937	0.610257	0.446103	4.32516e-22	0.476805
MSKC-00680	0.184386	0.19241	6.76682e-05	0.179147	0.048646	9.82226e-19	0.444266	0.000594561	0.404014	0.0900229	6.98296e-11	0.319475	0.201093	4.08799e-07	4.09085e-11	0.0669886	0.0748238	0.00277196	0.139825	0.0729009	0.659053	1.85057e-12	0.164284	6.45969e-06	0.0205578	0.560073	0.342492	0.126373	6.35633e-18	0.212991
MSKC-00681	0.51501	0.332913	2.0314e-08	2.46226e-14	0.140565	0.00162869	0.300042	0.0935664	0.208259	0.333017	1.43899e-10	0.0703856	4.89939e-18	5.78246e-21	0.213605	0.0979929	0.458345	0.162143	2.93648e-14	0.312154	0.270719	0.284893	3.17617e-12	1.56591e-06	0.431253	0.0904056	0.659735	2.67078e-14	0.216269	1.42549e-21
MSKC-00682	0.712376	9.15684e-15	6.66533e-05	0.070132	0.153422	1.33352e-21	0.0487696	2.97987e-21	1.21428	0.375563	2.39922e-08	0.0010479	8.16221e-14	9.40311e-30	7.61547e-09	0.0811775	0.0883556	0.412145	1.89169e-05	0.00410129	0.101223	7.53519e-10	7.10982e-16	2.64282e-07	0.529528	0.000681446	0.115196	1.66842e-16	0.222305	0.140925
MSKC-00683	0.0946493	7.27598e-12	0.232216	0.00335643	1.33244e-10	6.82805e-16	0.0331135	1.20308e-11	0.195553	0.254356	0.0349052	2.29321e-09	3.37452e-13	5.76055e-37	0.0266556	7.95907e-14	0.426053	0.151729	0.1343	0.614803	0.235618	0.21684	2.05274e-12	0.280474	0.16786	0.376536	0.764181	0.00114509	0.0504764	0.405785
MSKC-00684	3.00467e-10	0.106808	0.0129704	0.0744739	0.186496	0.305887	0.0942697	0.140669	0.0655203	0.0112709	0.534388	1.60388e-17	0.0889963	1.62764e-05	0.150824	0.134061	0.418555	0.0760727	0.348229	6.11838e-05	0.360288	0.191632	0.110778	2.97828e-05	0.131415	0.246783	0.802707	0.0108395	0.282741	0.19146
MSKC-00685	0.618848	0.00475441	0.0764065	0.153962	0.0917746	2.14127e-06	0.0350791	3.17068e-24	0.72547	0.212375	5.0537e-19	1.95018e-11	2.68384e-12	3.74953e-08	0.255715	0.158897	0.290833	0.247765	4.9772e-10	0.278376	0.131846	0.210954	2.57361e-24	0.031225	0.542739	3.90088e-09	0.439728	0.119307	0.00083961	0.0972807
MSKC-00686	0.418666	0.277647	0.11324	0.0159298	0.41833	2.67048e-05	0.239663	4.96789e-08	0.129304	0.143825	5.1794e-12	6.52723e-08	4.90669e-05	1.46145e-08	0.111081	0.559225	0.257356	0.18816	0.00960865	1.41501e-05	0.427982	0.16351	7.34669e-08	1.06023e-07	0.552287	1.32838e-09	0.527538	0.109478	0.365325	0.00172516
MSKC-00687	8.83565e-15	0.137658	0.00417169	8.4284e-08	0.000482086	0.0114622	0.000948712	0.0589169	1.24552e-05	0.335396	3.50692e-05	0.0863374	1.723e-08	8.11783e-25	0.0917662	0.0404941	0.530424	1.05192e-13	0.179536	1.34864	0.367177	0.0651038	6.26017e-11	0.242995	2.29983e-07	0.591778	0.413077	1.85863e-06	0.194256	1.55522e-18
MSKC-00688	0.168256	0.203837	0.185076	0.14619	0.223106	0.0560524	0.0545626	5.55507e-05	2.24097e-06	2.28563e-13	0.148886	0.0336319	0.157246	0.272559	0.0702069	0.381613	0.570926	0.0284525	0.14919	4.27163e-06	0.26872	0.252998	0.434119	0.15063	0.439902	0.000873415	0.307459	0.302781	0.0393535	0.181828
MSKC-00689	0.0246066	1.74351e-11	0.0707407	0.381523	0.0240313	1.17574e-06	0.0189695	6.99937e-29	0.576884	0.287404	0.198349	0.0865829	0.308184	0.243853	0.0448662	0.300049	7.99212e-18	0.488531	0.191325	1.93497e-24	4.17849e-06	3.63547e-18	0.101605	5.63876e-17	0.23082	0.412033	0.00398053	0.457165	0.0926038	0.344351
MSKC-00690	1.179e-05	0.439786	5.40777e-26	4.50708e-05	0.143636	0.0109616	1.15419e-32	0.720736	3.57528e-28	0.0510796	0.520621	0.147749	0.147366	5.99124e-18	8.84334e-17	0.16028	0.00186464	6.27986e-29	0.234526	0.286837	0.141658	0.162768	0.000666915	3.29646e-14	0.108984	8.2288e-24	0.875568	2.52476e-06	0.105221	1.63134e-32
MSKC-00691	9.3321e-16	0.272857	0.0451798	4.05176e-22	0.384337	0.381644	0.0090882	0.281188	2.98017e-26	0.134779	0.544153	1.64958e-23	5.71917e-07	4.73092e-11	0.145892	0.207823	7.15463e-06	5.11354e-05	0.0320446	0.214896	0.373096	0.0470761	0.0258209	6.79889e-13	1.83053e-06	9.09246e-06	0.84109	1.3802e-13	0.90012	6.56785e-16
MSKC-00692	3.19243e-40	0.377546	0.327507	1.1726e-17	0.356824	1.95562e-45	2.39393e-05	2.15244e-21	0.56552	0.069109	5.37303e-25	0.190507	2.6852e-05	1.84812e-46	5.79726e-70	0.325431	0.573304	1.24261e-22	0.441315	0.0724331	3.5997e-25	1.86418e-19	2.02793e-37	1.04924e-22	0.111416	1.52052e-11	0.0133453	0.18703	0.387177	8.21018e-08
MSKC-00693	6.31768e-05	0.111387	4.92997e-10	7.92258e-08	0.164079	0.0821462	2.76377e-07	0.379535	5.40981e-16	1.94992e-16	0.429291	2.52439e-35	0.352472	0.0176264	0.152624	0.332654	0.667512	0.000226451	0.176652	0.479748	0.48423	7.83286e-06	2.38682e-19	2.35619e-14	0.230804	4.96419e-06	0.51949	1.03811e-16	0.246224	0.00473419
MSKC-00694	0.0157022	0.14044	0.249949	0.260829	2.65177e-09	0.00573205	0.0781346	0.469366	2.34796e-32	0.224727	0.134201	6.73362e-14	8.4358e-11	0.925382	0.0706232	0.00319986	0.125038	0.0350027	0.136929	0.484677	0.00514732	1.07161e-06	0.576516	0.0124549	0.0850526	0.318652	4.03509e-20	3.64958e-17	0.421267	2.74529e-36
MSKC-00695	0.00309787	6.4422e-08	0.724302	2.7721e-21	0.000778763	5.78656e-15	0.360924	3.50658e-22	0.279251	0.0979963	2.95401e-14	0.0197798	3.20102e-10	2.29089e-16	0.10094	0.45997	0.800564	0.316894	0.0451335	0.0149711	0.0871653	0.182166	8.28838e-16	0.0966717	0.440522	0.000344071	3.52707e-06	0.153802	0.0567867	0.451372
MSKC-00696	0.0300659	0.0144739	0.693569	0.175756	0.00647102	1.74294e-08	0.0271732	0.000154261	8.85605e-08	0.0630102	0.266633	1.55585e-09	0.00274314	0.173551	0.00826905	0.516204	0.396596	0.165609	0.174041	1.70375e-05	0.0141955	0.135454	0.54477	0.00511891	0.24907	0.125705	0.00967532	0.443789	0.0846352	0.382355
MSKC-00697	3.37201e-16	0.415082	0.0741018	4.31774e-13	0.00114682	0.00921653	0.0953962	0.596163	3.65464e-21	0.272286	0.339939	3.68951e-06	2.22477e-06	0.125251	0.0571727	0.0669995	0.17319	0.00912447	0.227415	0.707587	0.377212	5.95195e-05	0.420212	0.0793602	1.14205e-18	0.0544036	0.243093	6.39525e-11	0.519832	2.49055e-07
MSKC-00698	4.78344e-07	4.3655e-09	0.320142	0.0517197	0.219819	1.48366e-08	0.089764	1.30612e-22	0.300573	0.123906	1.34456e-10	0.287752	0.105702	3.23787e-19	3.39233e-23	0.713462	0.510825	0.519262	0.112516	4.96081e-10	1.38808e-14	0.12962	2.59635e-16	2.13928e-09	0.800439	0.246525	0.0248623	0.00250006	6.82372e-11	0.236481
MSKC-00699	0.000795442	0.609046	0.33592	0.0615497	0.216721	0.122266	4.33153e-08	0.325218	2.41979e-16	2.1457e-11	0.63909	4.87769e-13	0.00132149	0.144649	0.0404898	0.138883	6.01572e-18	0.0315192	0.384944	0.117797	0.497627	3.57425e-09	0.437884	0.00178048	0.000625633	0.23025	1.4265e-05	0.205497	0.0915825	9.1532e-08
MSKC-00700	0.00405705	0.141281	0.390167	2.85591e-19	0.00118486	1.55604e-07	0.219379	0.633008	7.7828e-24	3.51729e-14	0.0274067	2.10875e-19	4.53358e-07	0.312488	0.0678529	0.30811	0.366695	0.000761184	0.189387	0.580834	0.382137	2.02896e-09	0.345164	0.00172465	0.189704	0.100598	0.156891	1.91458e-10	0.249105	1.55485e-06
MSKC-00701	0.0128449	0.235658	0.0214369	0.274122	0.0127351	1.28933e-09	0.139727	0.50477	4.56622e-24	3.44521e-07	0.482383	0.0195478	0.00942558	1.01459	0.14076	0.390484	0.0225548	4.48082e-10	0.161432	5.83331e-15	0.00280197	5.56129e-13	0.559647	6.5823e-11	9.95753e-24	1.44502e-14	0.000712392	1.06474e-07	0.12583	4.24667e-05
MSKC-00702	2.2892e-12	0.594879	1.79486e-05	4.9165e-17	0.107951	0.0503559	3.82239e-06	0.582234	4.00657e-19	0.121866	0.31419	6.87874e-08	2.13822e-08	0.0663417	0.174942	0.406625	0.274213	0.013216	0.184347	0.376337	0.438173	5.63082e-15	0.286546	0.142634	3.68078e-10	0.029092	0.25817	0.0350438	0.00146097	0.0112267
MSKC-00703	4.72436e-05	0.574745	0.054481	6.87705e-05	6.73026e-06	7.39616e-11	3.85669e-18	0.639504	2.67797e-33	0.244512	0.0131961	0.26865	0.0932608	1.89659e-09	0.329926	0.235059	0.305592	6.71736e-27	0.342471	0.816062	0.192794	0.0209554	0.286037	0.069095	0.141837	1.44453e-07	0.212832	9.18134e-20	0.000117553	1.76592e-18
MSKC-00704	0.000130264	0.0787702	0.000294886	0.0098214	8.03529e-05	2.60124e-10	0.29368	0.709949	7.95049e-18	0.0636921	0.308996	0.113014	9.58504e-14	0.790386	5.03689e-05	0.258262	0.468501	0.0299754	0.242077	0.00277517	0.11024	0.108369	0.520579	0.00120809	7.85063e-21	1.12967e-09	0.160207	2.51824e-15	0.0797732	0.137988
MSKC-00705	0.0715201	0.0986954	0.00645801	7.23795e-06	0.0650444	0.00610635	0.168161	0.68517	4.6008e-19	0.00872162	0.529161	0.246371	4.20545e-05	0.177114	0.0576465	0.679485	0.191511	0.226499	0.227913	5.5097e-09	0.335424	9.61617e-10	0.30113	1.11208e-11	4.99592e-07	1.94461e-14	0.00161964	0.288979	2.53727e-10	0.217415
MSKC-00706	0.122998	0.319265	0.0473753	0.107145	3.83041e-15	0.0506187	0.111195	0.817053	1.23552e-28	0.156421	0.081823	1.23232e-22	5.84814e-06	0.839487	0.155294	0.0939614	3.53615e-08	7.67573e-20	0.110672	0.451555	0.115052	1.64851e-20	0.442868	8.32221e-06	3.68553e-12	0.120732	1.0091e-18	9.64931e-28	0.290665	2.17237e-22
MSKC-00707	0.0549324	0.205886	1.84258e-12	1.04646e-05	5.8126e-10	5.16501e-05	0.00945192	0.780572	1.3682e-28	0.145904	0.00938936	3.70993e-11	2.52867e-16	0.68526	0.146574	0.298636	0.425824	1.04489e-17	0.328687	0.103777	0.0304398	0.180955	0.70324	0.0233429	0.0234275	1.02581e-15	8.34041e-15	9.81078e-19	0.0950686	3.14012e-10
MSKC-00708	0.00288806	0.359947	0.145344	0.189563	0.0643075	0.0312114	7.43474e-05	0.356308	2.7767e-18	0.201945	0.846147	0.0276157	0.00661209	0.312077	0.00112321	0.292186	0.103683	0.148197	0.157777	0.527209	0.381589	0.0635344	2.04729e-09	1.20608e-12	1.5411e-14	0.123732	0.531301	0.00231516	0.238036	3.05307e-14
MSKC-00709	0.230768	0.149177	0.2781	0.0345042	0.242503	0.109221	0.00345982	0.240169	8.1885e-09	0.185936	0.502964	1.17992e-31	0.178352	1.02233e-07	0.0586876	0.311774	0.47506	0.269048	0.276794	0.120658	0.406122	8.61527e-09	4.94422e-29	3.94773e-10	0.157571	0.105841	0.489349	8.85378e-11	0.218998	0.126816
MSKC-00710	8.84888e-15	0.2974	0.160959	2.12727e-27	8.66362e-15	0.0778924	0.285084	0.924387	3.30853e-39	0.249513	0.0127214	0.232705	1.01958e-08	0.0491018	0.0501806	0.137206	0.0535414	3.72448e-17	0.263293	0.3845	0.153269	1.3231e-15	0.572794	0.167936	4.74263e-29	6.69308e-07	0.138847	3.52169e-12	4.98442e-13	0.00816578
MSKC-00711	0.000135435	9.91591e-06	0.407464	0.0420757	6.31455e-05	0.0790066	0.142486	0.356364	1.25803e-14	1.77912e-05	0.468902	0.111945	0.0752283	0.356728	0.0503442	0.471344	0.509408	0.26893	0.233052	5.05194e-09	0.305713	0.000743314	0.0323668	2.63872e-07	0.0279792	0.229621	0.258346	0.226006	2.60639e-05	0.156673
MSKC-00712	0.0830066	0.133713	0.0242994	3.88798e-20	0.125653	0.0804984	0.122764	0.786609	3.60883e-31	7.21519e-05	0.328796	0.47487	6.61039e-10	0.460239	0.0745295	0.430255	0.289217	1.96093e-05	0.270563	0.102288	0.125677	0.252034	0.331186	0.106664	0.206812	1.19506e-22	4.63595e-28	2.39127e-10	0.00137886	1.79031e-13
MSKC-00713	8.39699e-14	0.0519206	0.159416	0.288257	0.0315845	1.03024e-06	0.0264306	0.508521	1.45342e-21	0.0835566	0.337433	7.18585e-16	9.77257e-08	0.778622	0.0761918	0.262177	0.435996	2.04359e-09	0.120983	1.12971e-10	0.0193351	1.34055e-10	0.524655	7.14405e-13	3.11574e-12	0.00621726	0.059704	7.486e-15	0.539634	5.19519e-07
MSKC-00714	2.55846e-05	0.276459	0.293905	0.157281	0.0450425	0.102607	0.0756195	0.0485916	8.3384e-17	1.65325e-16	0.547666	1.00585e-24	0.236897	0.67832	5.38254e-25	0.287795	0.310378	0.188152	0.317611	7.06424e-11	0.27232	0.0263527	0.367726	8.04542e-18	5.03884e-07	5.73986e-05	0.000690643	0.168222	9.85927e-06	0.258672
MSKC-00715	9.92926e-09	2.42804e-08	0.284018	0.000294243	0.177226	7.80966e-12	0.143393	0.114672	0.309863	0.16005	0.0879505	0.151444	6.54273e-11	6.52942e-05	0.106288	0.57305	0.615858	0.259246	0.192233	0.00423949	0.0424119	4.38002e-05	2.54116e-07	3.44278e-15	0.714148	4.62864e-05	0.35641	0.00811198	0.0254388	0.511771
MSKC-00716	0.078307	0.240326	0.113946	8.62832e-07	3.22146e-08	0.096538	0.397378	0.681752	1.61906e-09	0.188032	0.013892	4.1793e-10	0.0262953	0.320175	1.47454e-35	0.174668	0.316817	0.000978342	0.23441	0.263186	0.243995	0.243395	0.498765	0.0347169	1.22448e-11	6.44525e-08	0.246909	0.00184889	0.0736135	0.0341387
MSKC-00717	1.31716e-07	0.179189	0.000117145	0.107212	0.324817	0.174805	1.33239e-15	0.484718	3.94464e-28	0.0246845	0.775826	0.114508	0.187148	0.162172	0.0522982	0.427537	0.437208	0.0436702	0.215402	3.45582e-09	0.332678	0.18459	0.135383	1.02677e-08	0.159906	7.66386e-08	0.199621	4.26915e-10	0.0308329	0.00287307
MSKC-00718	0.00775041	9.62656e-14	0.0262745	0.0775288	0.111355	2.71515e-07	0.183075	0.208858	9.6422e-06	0.0264583	0.363883	0.122589	0.276162	0.164314	0.0199802	0.468715	0.876518	0.110274	0.0811447	0.0600475	0.0766637	0.301207	0.17151	0.10245	0.016102	0.0220948	0.34429	0.120519	0.0100477	0.292689
MSKC-00719	8.30276e-11	0.568704	0.0944824	0.00779164	0.0824937	9.39808e-15	1.53015e-24	0.161924	9.59519e-13	0.307171	0.18604	0.295598	0.250777	1.61192e-39	0.327322	0.00605901	0.0576562	0.0593635	2.32789e-06	1.31871	0.161101	6.10097e-23	2.56127e-18	0.123326	1.89537e-17	0.333334	0.340327	2.52202e-07	2.06615e-28	1.64671e-12
MSKC-00720	1.38843e-14	0.566783	7.96493e-07	0.000230373	0.00950061	8.27363e-05	0.0875547	0.112366	0.000744844	0.427374	0.000343555	0.0191452	2.48346e-10	0.12448	0.0127137	0.0788478	5.04769e-13	4.45155e-14	0.0413689	1.36155	0.280231	2.07869e-08	0.216878	0.152637	5.72603e-12	0.623986	0.0933624	2.59504e-10	0.166538	6.41954e-13
MSKC-00721	0.279504	0.0707826	0.278414	3.77238e-15	0.0390106	5.46408e-12	0.122881	0.107723	0.00359652	0.279153	1.40127e-09	0.232077	1.26596e-18	7.82241e-28	0.0214255	0.0751833	0.248949	0.456241	0.0732687	0.816185	0.277895	6.35435e-16	3.16441e-26	0.105896	0.403783	0.0886223	0.698254	0.149885	1.26866e-14	0.0406277
MSKC-00722	0.00597567	0.31424	2.25019e-15	0.211667	7.94492e-14	0.0923147	0.0675888	0.625363	9.23799e-26	0.26266	0.262191	1.07403e-26	0.169739	0.925086	6.01319e-05	0.0411749	0.412024	2.59553e-18	0.00629503	0.143416	0.0508601	0.261248	0.350028	6.79229e-07	1.08072e-21	0.000546964	3.3773e-11	7.28535e-28	0.109368	6.98824e-18
MSKC-00723	4.06693e-08	0.212049	0.0001607	4.38693e-05	0.00900922	1.06205e-11	0.0417101	0.543431	1.08156e-24	0.0463654	0.0301343	1.26939e-19	0.161621	0.78932	0.10805	0.396183	0.598853	8.6798e-15	0.000766518	1.06855e-07	0.177825	0.172926	0.507293	9.01807e-09	1.78258e-06	1.6506e-11	0.0951536	1.03047e-33	0.286132	9.87708e-11
MSKC-00724	0.161011	0.210056	0.0266163	0.217563	0.244071	0.243686	0.163883	0.209527	2.83144e-07	0.025936	0.465041	0.199664	0.0612101	0.000670657	0.160193	0.316981	0.151603	0.255608	0.31858	0.454453	0.0228017	0.0640323	0.111658	2.6269e-12	0.502343	1.72723e-08	0.401063	0.3916	0.053857	0.000611157
MSKC-00725	8.11789e-10	0.0862543	0.121811	0.000130006	0.22008	0.120169	0.103988	0.57877	7.75671e-16	0.185801	0.473925	2.34064e-18	0.0998522	0.0575363	0.201061	2.73084e-10	0.360216	0.00051858	0.134362	0.0338336	0.285261	0.20769	0.000123923	0.0868769	1.70582e-12	0.0922731	0.830252	6.27582e-12	0.263808	0.189061
MSKC-00726	0.587173	0.311785	0.114169	2.5149e-05	0.253481	0.0311573	7.65743e-06	2.09029e-12	0.0537388	0.223784	1.37589e-16	0.151345	1.00338e-14	4.80766e-13	0.332723	0.36212	0.359031	0.568626	1.215e-20	0.426761	0.142944	0.183661	2.2068e-23	2.86609e-09	0.289895	0.178816	0.221898	2.18629e-17	0.131342	7.28472e-09
MSKC-00727	0.0173772	0.277443	4.4136e-17	6.29006e-26	1.40033e-10	0.153023	0.048006	0.78438	1.82703e-28	0.28854	0.153368	0.290722	0.171962	0.052442	0.144404	0.19751	0.402878	1.66148e-07	0.104553	0.397715	0.0376234	0.53956	0.524455	0.270046	0.0728116	7.91441e-26	9.01005e-15	8.26149e-21	0.000328084	9.23877e-12
MSKC-00728	8.40128e-09	0.273272	0.137758	0.00333509	0.101741	0.000199525	0.000207919	0.553045	9.12299e-17	0.163505	0.482032	1.72939e-07	1.7593e-06	1.43775e-09	5.69504e-32	0.277236	0.262407	0.0558763	0.173698	0.220875	0.452564	0.151767	0.606346	0.116405	0.0398687	0.0798994	0.0929159	9.51242e-08	0.295808	0.0167244
MSKC-00729	0.040805	0.097313	0.315922	2.62706e-10	0.0617738	5.35497e-16	0.000678808	0.0119683	8.8368e-15	3.26636e-07	0.120752	0.287591	1.59969e-09	7.42294e-11	0.27203	0.270337	0.654436	0.144326	0.443896	0.585617	0.271803	1.17829e-08	0.38215	0.0794095	0.00209361	0.254504	0.264627	0.211538	0.140669	0.236252
MSKC-00730	0.0765146	0.0856206	0.119765	0.00761499	3.00056e-13	0.176605	0.416511	0.761668	4.24755e-28	0.056995	0.516523	0.222653	0.0255501	1.88329e-06	1.74784e-39	0.290201	0.0869546	0.0282793	0.416988	0.520322	0.301218	0.205284	0.127662	0.00204275	0.110532	1.30838e-11	5.52797e-14	0.0564938	0.122663	0.201868
MSKC-00731	0.00513868	0.322944	2.23708e-16	3.54099e-18	3.94432e-07	0.126128	5.94216e-06	0.861631	1.94469e-24	0.073812	0.409557	0.260695	0.482367	2.07384e-09	0.270266	0.351131	2.71391e-07	8.02448e-06	0.0327251	0.522451	0.18062	0.0653835	1.02496e-11	0.131655	2.67255e-12	6.74993e-19	0.263561	5.87119e-06	3.16927e-07	0.0844187
MSKC-00732	0.413432	1.07577e-17	0.471827	1.61495e-18	0.0737331	8.93794e-34	0.0657331	1.3033e-21	0.237982	0.190674	8.00746e-35	0.453531	1.65654e-21	1.41383e-39	2.34502e-27	0.208028	0.397942	0.89509	1.39133e-07	5.26214e-05	0.000221494	0.0842989	5.89759e-38	7.5591e-12	0.831252	2.03423e-16	2.95347e-05	3.31605e-23	0.171271	0.0295934
MSKC-00733	0.282416	0.153742	0.201571	9.68725e-05	0.18642	5.03793e-22	0.251289	0.0974406	6.5207e-09	0.117369	2.16157e-07	0.502192	8.81866e-10	8.98696e-17	2.73471e-10	0.583074	0.283993	0.618055	0.181794	0.147039	0.000469526	4.20774e-06	6.77245e-25	7.27635e-15	0.442195	4.68081e-13	0.257892	0.137095	0.0313086	0.284995
MSKC-00734	2.50118e-12	0.348436	0.0934799	5.07206e-18	0.00925367	0.152674	4.79963e-23	0.597769	8.67026e-22	0.340828	0.323041	0.171179	0.254613	1.53412e-33	0.107472	3.98202e-11	0.233325	1.47697e-06	0.0130081	0.791229	0.202979	0.207876	0.0687944	0.0261115	1.2679e-07	0.0761979	0.730002	1.09589e-19	0.00481457	6.0256e-26
DIAG-16076	0.455748	0.266813	0.396331	0.193212	0.330895	0.248289	6.90396e-06	0.165265	0.0685457	0.112953	0.00782857	4.34517e-19	0.0112874	0.34415	0.302094	0.232444	0.000608261	0.0998035	7.87732e-05	0.0299533	0.476267	0.0232038	0.479042	6.47865e-17	0.137632	0.215828	1.11624e-07	0.686323	0.0213628	0.262316
DIAG-16077	0.19266	0.0992654	0.232102	0.173564	1.01567e-10	0.0622849	0.0953605	7.74563e-05	0.178058	0.390665	4.25301e-14	0.00101982	0.0927498	0.000115276	0.207567	0.0741905	0.21275	0.455398	0.884369	3.72007e-25	0.217575	0.0790597	0.0534289	0.335236	0.0046349	0.147247	3.45042e-05	0.302024	0.453691	0.049783
DIAG-16078	3.36811e-09	1.98105e-08	0.467809	0.0175899	0.497621	1.65474e-06	0.439239	2.47574e-07	0.00968518	0.062209	0.000125232	0.000293133	0.231741	0.00390913	0.212881	0.242381	0.0762089	0.183365	1.9574e-08	0.013909	0.323794	0.126746	0.00489288	0.00485397	0.42452	0.158125	1.3074e-06	0.973757	0.0012198	0.812007
DIAG-16079	3.50362e-09	2.24102e-24	1.47719e-46	0.00494985	0.109204	0.293737	0.154096	2.50597e-11	2.30258e-16	0.0585092	4.59439e-06	4.96373e-16	0.20561	3.13051e-09	0.132727	0.928788	0.000515107	0.0921557	0.243987	3.88962e-34	7.02612e-15	0.163279	0.246672	0.000186306	1.35024e-20	0.223258	0.125112	1.47241e-24	0.648622	0.177976
DIAG-16080	0.405425	5.77109e-07	0.429385	0.150078	0.00285314	0.0554262	2.33068e-13	0.00594704	0.129315	0.104825	0.06586	4.95264e-09	0.202189	0.286233	0.149273	3.38031e-08	1.03283e-09	0.363743	5.81605e-16	0.323736	0.36969	0.0740151	0.394317	2.25891e-17	8.42786e-08	0.236051	0.058355	0.871142	1.93144e-07	0.491434
DIAG-16081	0.228031	0.00942254	0.102439	4.17303e-08	0.0120007	0.0562403	0.0345556	0.000419116	0.0831863	0.369048	0.0711476	0.199058	0.0791952	0.0378577	0.250126	0.202821	0.0296437	0.751092	0.789045	0.0952079	4.86204e-05	0.0589001	0.0560192	0.508365	4.72926e-10	0.134519	0.0717659	0.274969	0.0693459	0.114755
DIAG-16082	6.21177e-10	3.06597e-17	0.3203	0.00116532	0.0140861	1.05052e-10	0.204774	9.98733e-14	0.0931157	0.147796	0.0010647	0.2347	0.0340014	0.000979322	0.210625	0.175377	0.381545	0.102253	0.000295607	0.0865888	0.359128	0.133988	0.241007	0.0603975	0.418971	0.0997546	0.0125776	0.649624	0.488708	0.638623
DIAG-16083	2.82305e-08	0.000650508	0.184636	0.13208	0.00243493	0.00581159	0.127901	3.55316e-12	0.12047	0.383376	0.0929476	0.346523	0.221136	3.85247e-05	0.218262	0.0162601	0.398485	0.565599	0.72282	0.300342	5.68259e-05	0.00176286	1.0892e-07	0.313602	0.0228064	0.0417969	0.191925	0.351951	0.426473	1.44396e-07
DIAG-16084	1.13909e-12	0.092258	0.443683	1.41232e-09	0.067482	6.49137e-21	0.417997	0.136243	5.96353e-05	0.141678	2.57176e-09	0.28944	0.202231	0.0306892	0.230514	0.480482	0.389652	3.25575e-17	9.62044e-05	3.12905e-19	0.455487	0.16048	0.161261	0.000457166	0.0837833	0.0451027	0.0111688	1.1286	0.001095	0.0444699
DIAG-16085	0.000426332	0.138892	0.0809104	0.140373	4.15664e-12	0.397536	0.0523431	2.24852e-05	0.235815	0.17458	1.1754e-07	0.0485142	0.173672	0.000231473	0.140969	0.164102	0.131531	0.353666	0.481418	0.0562475	7.96282e-07	0.262796	0.177536	0.127794	0.000172139	0.24958	0.118804	1.62727e-06	0.533442	0.030549
DIAG-16086	0.000151225	0.000142023	0.422928	0.188222	0.226416	0.253988	0.0209782	2.16596e-12	0.0671046	0.0195698	0.191601	2.50169e-11	0.0636364	0.280861	0.121693	0.286029	0.151717	0.185333	0.00106328	0.137042	0.403826	0.251642	0.406007	0.0680565	2.87586e-06	0.221284	2.68821e-10	0.888637	0.0515243	0.17425
DIAG-16087	0.045569	0.0583279	0.16197	1.6426e-08	0.0546237	0.265919	0.105469	9.44218e-10	0.195532	0.345784	0.0399862	0.110405	0.0774318	0.07842	0.19508	0.0207552	0.243762	0.595159	0.928867	0.118624	0.000604387	0.0677585	0.114918	0.506346	9.38488e-17	0.0363983	5.39007e-13	4.27708e-10	0.00937392	3.1827e-19
DIAG-16088	4.7509e-09	3.56455e-09	0.719619	0.060792	0.0027879	7.88598e-05	1.12843e-05	7.51097e-18	0.103974	0.00369394	0.0360792	0.00130966	0.270835	0.099517	0.035217	0.556783	0.292535	0.0455643	1.20049e-09	4.18843e-13	0.238269	0.10873	0.636212	0.0958731	6.35516e-09	0.256667	0.136942	0.852883	0.120555	0.357616
DIAG-16089	2.49472e-09	4.50144e-27	0.00409698	0.00834932	0.131195	0.45904	0.0160211	2.09664e-10	0.0980711	0.253518	0.0260599	0.0483594	0.19288	6.33088e-08	0.0783449	0.368335	5.17238e-06	0.330038	0.568611	0.0954032	0.00117864	0.192212	0.091522	0.188996	1.93033e-09	0.0948822	6.41995e-07	1.81698e-06	0.407173	0.211509
DIAG-16090	1.08915e-10	3.62116e-12	0.574613	0.15863	0.000455694	0.0610566	5.0329e-13	1.40756e-15	0.379169	0.0661104	0.000393676	0.0607862	0.199809	4.64062e-31	0.00970431	0.188325	0.535845	0.00124648	0.10031	1.35345e-16	0.188701	0.163095	0.359623	0.00902218	0.202347	0.209558	0.150802	0.796383	1.22855e-05	0.425625
DIAG-16091	1.15653e-13	0.287802	0.391376	0.106675	2.72028e-23	0.239791	0.0852193	5.98391e-18	0.475631	0.264922	9.06884e-09	0.140786	0.225589	1.33801e-13	0.00766262	1.48861e-20	0.332132	0.490083	0.71708	1.11903e-14	1.69623e-12	0.132759	0.0831146	0.463684	0.0148998	0.153029	1.91896e-08	0.211794	6.57405e-06	0.21606
DIAG-16092	0.107826	0.000363055	0.526636	0.116211	0.262178	0.17356	0.000525865	0.182315	0.150939	0.1371	0.341714	4.86205e-07	9.33045e-06	0.433434	0.226463	0.219708	0.0769564	0.232239	1.15738e-06	0.358895	0.330564	0.00259792	0.276412	1.76379e-05	9.06261e-06	0.251996	0.0250907	0.773184	3.40223e-05	0.0930185
DIAG-16093	0.100214	0.0390603	0.0221669	0.0473168	4.63383e-11	0.33561	0.21539	1.34494e-08	0.292865	0.325289	2.95984e-12	0.120507	0.0993021	4.1601e-16	0.085694	0.111768	0.211982	0.3248	0.979069	1.0163e-27	0.00421871	0.116673	0.119402	0.27179	0.0621342	0.163378	3.31496e-05	0.167023	0.0875697	0.00527919
DIAG-16094	8.19163e-07	0.0582505	0.469488	0.200135	0.473036	1.94435e-05	0.000353636	0.122625	0.0585777	2.66501e-08	0.0672634	0.000284579	0.114265	0.20253	0.269844	0.644127	0.195118	0.0595263	2.32524e-08	0.080967	0.646166	8.38213e-06	0.168044	0.00200634	0.39857	0.0343364	0.0646559	1.03622	0.0157378	0.197124
DIAG-16095	2.146e-09	0.0383079	0.0236475	0.155546	0.295155	0.167831	0.0412571	0.00304953	5.08892e-11	0.373586	0.0504629	0.239933	0.119164	0.0489817	0.107873	0.223166	0.236314	0.426635	0.903565	0.274512	3.46996e-21	2.16486e-08	0.12091	0.451536	0.00272547	0.0889071	5.16944e-10	0.196592	0.0981077	1.15568e-05
DIAG-16096	0.708088	0.123013	0.46448	0.171482	0.269253	0.00299251	0.179238	0.455211	0.0178182	3.08326e-12	0.40618	0.22204	0.0727022	0.286265	5.0212e-32	0.0630087	0.233412	0.173263	1.94044e-17	0.460999	0.165056	0.0709877	0.159427	0.0152561	2.07643e-12	0.184907	0.360071	0.123393	2.38842e-20	0.0914037
DIAG-16097	0.00137869	2.00591e-07	0.107029	0.364801	0.368095	0.128107	0.000386055	0.00556263	0.0292724	0.115193	0.273886	0.287274	1.83673e-08	0.0657805	0.154309	0.0103617	0.555555	0.0405961	0.000224048	0.427716	4.82244e-05	0.269306	1.81339e-09	0.0468355	1.17161e-05	0.0618399	0.700281	0.370037	0.641737	0.126113
DIAG-16098	0.19988	2.5115e-05	0.36111	0.049973	0.383427	0.190517	2.10538e-06	0.073954	3.54945e-13	0.0888419	0.109564	0.0303553	0.218573	0.298307	0.0121959	0.612097	0.169731	5.26053e-06	0.0480274	0.113792	0.325386	0.105736	0.500315	0.0293434	1.90233e-05	0.104669	0.202779	0.651637	0.00732206	1.32843e-06
DIAG-16099	0.0040363	6.3736e-08	0.000607127	0.0458767	0.0676728	0.336215	0.12361	3.63033e-06	0.0675784	0.369773	0.00134306	0.371488	0.236706	0.0176586	0.143179	0.141729	0.229695	0.35805	0.986844	0.0631481	0.0189498	0.176742	0.00595723	0.304918	0.0231226	0.000179099	0.123479	0.099132	0.000185531	0.0146428
DIAG-16100	8.632e-09	1.61845e-08	0.550352	3.80659e-08	0.489859	0.00108532	8.30883e-06	1.89794e-10	0.0577559	0.0154212	0.143162	4.53131e-07	0.326487	0.319454	0.119989	0.223683	0.176433	0.0623782	2.02948e-10	0.311963	0.438233	0.188367	0.153847	4.99133e-05	0.271309	0.194532	0.265519	0.935765	0.00334226	0.520236
DIAG-16101	0.000127746	0.157225	0.164724	0.0183992	0.15877	0.381024	0.00623159	0.00997914	0.149316	0.243648	0.000180483	0.180462	0.287527	7.89114e-06	0.0875744	0.311645	0.142558	0.436536	0.819361	0.203602	3.27802e-09	0.17665	0.138282	0.170907	3.26811e-05	0.0629451	8.93563e-05	5.62297e-10	0.159069	1.47773e-16
DIAG-16102	0.137281	0.100962	0.241535	0.0286159	0.12319	0.141238	0.202201	0.039832	1.11208e-10	0.0549744	7.97148e-08	0.0931379	0.0043374	0.295024	0.0541596	0.617603	0.188426	0.000160879	0.000201872	2.10753e-24	0.247197	0.0273597	0.42551	2.28406e-09	3.80318e-08	0.0989057	0.247516	0.82414	0.127644	0.273343
DIAG-16103	5.30847e-09	0.184209	0.531012	3.96588e-07	0.0114757	8.21485e-20	0.280014	0.128587	0.0419579	0.18944	4.65654e-20	0.143471	0.0863129	0.263792	0.156952	0.356003	0.255228	0.0835728	6.44169e-13	2.17251e-14	0.474087	0.026311	0.0557718	0.00451812	0.117882	0.208031	3.55544e-07	1.17683	0.0668175	0.44786
DIAG-16104	2.34748e-18	3.10374e-08	0.324283	1.99291e-15	0.198311	1.82757e-05	0.118682	0.000110967	0.0301666	0.159925	0.114422	0.0065745	0.139185	0.193681	0.217837	0.539264	0.0504855	0.00189311	0.0964207	0.10176	0.563376	0.0373123	0.0310196	1.1553e-06	0.572282	0.250568	0.176245	1.16599	1.14193e-09	0.433625
DIAG-16105	3.03421e-05	0.16116	1.24931e-12	4.90645e-08	1.22194e-09	0.381832	0.164324	2.4985e-13	0.142526	0.313354	0.0373371	0.154508	0.152048	0.0177553	0.231148	0.341761	5.26003e-05	0.253394	1.08417	9.6032e-27	7.64137e-09	0.0344588	0.000943846	0.324418	0.0373744	0.0304315	9.03195e-07	7.27526e-05	0.234677	2.6637e-08
DIAG-16106	0.397351	0.059991	0.208307	0.0587701	0.150074	0.219225	3.44066e-05	0.0862383	4.80232e-06	1.69361e-16	0.067375	2.95982e-28	0.0736744	0.185097	1.98958e-10	0.866119	0.0372629	1.71879e-12	8.98974e-11	5.05167e-24	0.289309	2.88256e-10	0.31727	1.68039e-19	0.174383	0.0999421	1.34845e-06	0.632969	0.194908	0.113948
DIAG-16107	7.4338e-15	0.000370712	0.129768	0.203777	0.16863	0.139444	0.000328658	1.73417e-18	0.123755	0.263622	0.0855029	0.214016	0.118616	0.0178166	0.0599237	0.153536	0.31557	0.469809	0.363411	0.0491735	9.5677e-16	0.246321	0.0370449	0.361496	0.219636	0.115247	0.00086733	0.33846	0.172072	0.226364
DIAG-16108	0.6153	0.370685	0.000160296	0.00353114	3.62776e-05	0.0498173	0.308518	0.654745	0.265482	0.0856371	0.607904	4.4516e-06	0.089905	0.0827871	0.20221	0.171848	5.20218e-29	3.12281e-08	7.56557e-12	0.444263	0.137248	4.66309e-10	0.163138	0.000525639	5.28211e-23	0.0379955	0.239944	2.67222e-20	6.07514e-21	0.00817879
DIAG-16109	0.00138415	8.40164e-07	1.17999e-35	0.11079	6.11464e-18	0.387871	0.142806	0.142956	0.167571	0.0301684	0.474745	0.468459	1.429e-05	0.00057227	3.41217e-08	2.23274e-14	0.154263	0.00166058	0.431528	0.108527	7.69888e-20	0.153598	4.54792e-27	0.512753	0.000180773	0.0906911	0.22286	6.60757e-10	0.186596	0.00124672
DIAG-16110	5.61614e-13	0.0545064	0.128544	0.0124309	0.333711	0.214711	5.77584e-06	0.12575	1.58661e-11	0.113773	0.0760893	3.06482e-08	1.94734e-24	0.148061	0.30138	0.476277	0.216914	0.00481081	1.85998e-14	0.23357	0.165421	0.065922	0.41584	8.77362e-23	0.286915	0.196152	1.67447e-12	0.892182	0.0844631	0.432105
DIAG-16111	4.3705e-08	0.135336	0.000158586	0.000360842	3.36281e-05	0.257995	0.192149	0.0137971	0.0848553	0.353948	0.0247535	0.315448	0.148307	7.34733e-10	0.0437692	0.15676	0.0960973	0.349484	0.870943	1.41258e-11	0.116472	0.207643	0.0198789	0.294454	0.27157	0.0798801	0.0281359	0.152028	0.246301	0.0604293
DIAG-16112	0.573159	0.222079	2.40237e-13	0.0238267	0.359044	0.21713	0.0991543	0.335476	0.000122806	1.79427e-10	0.307889	0.11222	0.000101385	0.17463	0.0583969	0.395637	8.38241e-22	0.126576	4.20569e-06	0.275671	0.260255	2.67683e-05	0.44397	7.71782e-15	5.86921e-29	0.083742	0.52277	2.78071e-07	3.14375e-15	9.51192e-15
DIAG-16113	0.359324	0.0426287	5.8416e-10	0.0691758	0.0424688	0.232897	0.0775208	0.00396965	0.0760746	0.28146	0.104658	0.337918	0.0448745	0.0448843	0.164383	0.178497	0.016274	0.152068	1.03898	2.0058e-09	7.86434e-08	0.160402	0.0829694	0.499904	0.0316383	7.38103e-11	0.0992679	0.000519177	4.08198e-07	1.13436e-10
DIAG-16114	0.217058	0.128648	0.512502	0.112492	0.341551	5.83204e-13	0.227805	4.00322e-06	0.160745	4.61753e-14	0.0631785	3.17295e-08	0.303725	0.538033	0.00142619	0.462791	9.03421e-10	0.240923	2.49745e-11	0.232954	0.445707	0.000163238	0.204966	0.0436607	8.57486e-12	0.187839	0.135015	1.00498	5.62294e-12	0.374954
DIAG-16115	0.029161	8.2475e-11	0.117265	0.203003	0.0453773	0.148418	0.0649881	2.91448e-18	0.434941	0.0981505	0.000190966	0.000718025	0.271344	0.0750591	2.93499e-05	9.56047e-07	0.037832	0.70819	0.545906	0.629803	9.62403e-24	2.78935e-05	0.209138	0.445075	7.36508e-13	0.150267	0.0056363	0.342417	0.121311	0.375909
DIAG-16116	0.494048	0.10388	0.105314	0.0527778	0.21333	0.295306	2.35933e-09	0.330362	5.9539e-09	0.00378058	0.0622024	0.101454	0.0296479	0.481827	0.161473	0.415589	0.0448247	0.134672	1.38702e-06	0.0622223	0.0345608	0.00178845	0.593537	7.19625e-07	0.260251	0.114487	0.122298	0.489187	0.0475338	0.313266
DIAG-16117	0.00119348	0.102589	4.22426e-05	0.0920247	0.195087	0.152182	0.0493355	5.94399e-07	0.121578	1.23516e-05	0.0307147	0.425945	0.185696	0.0650819	3.59575e-28	0.0243063	0.327527	0.462631	0.731819	0.253856	8.48033e-20	0.0028563	7.99529e-15	0.680754	0.0663393	0.207269	0.0532221	0.120393	0.073527	0.313
DIAG-16118	0.58458	7.39e-11	0.443954	0.043661	0.260298	0.000465238	0.20696	0.442816	0.16281	0.19181	0.455839	0.0365929	2.16282e-06	0.407758	0.171961	3.24538e-05	1.43995e-05	0.229183	1.02743e-14	0.246909	0.0692611	0.112529	0.470692	0.0236261	1.70832e-05	0.236474	0.023354	0.313431	6.16954e-18	0.149414
DIAG-16119	0.0552331	1.3998e-11	0.134736	0.203091	3.46768e-08	0.120362	0.0805939	1.86361e-15	0.0869882	0.394491	0.0498291	0.436941	2.22669e-08	7.60159e-05	0.160857	0.182115	0.29272	0.158127	0.655681	1.12789e-19	0.0852513	0.115207	0.00012468	0.31509	0.00246087	0.188146	0.294195	0.14908	0.335686	0.00270785
DIAG-16120	0.51444	0.13465	0.22648	0.0602945	0.419576	0.109579	0.286683	0.585809	1.8288e-13	0.023419	0.233145	0.00014403	0.0179893	0.534425	2.47028e-10	0.0394729	2.5001e-07	1.14851e-08	0.117554	0.0713268	1.69354e-14	1.47517e-05	0.634612	1.48555e-11	4.04055e-08	0.137743	3.09908e-12	0.334887	0.0786998	0.0556017
DIAG-16121	4.91471e-07	0.0190985	0.223403	0.0189455	0.0804157	0.229916	5.24773e-05	0.143945	0.284422	0.0264781	2.12441e-06	1.17795e-30	0.248157	0.0370827	0.337587	0.468586	0.178629	0.0324769	9.97741e-12	0.113429	6.08061e-15	3.41002e-10	0.074287	0.140183	2.83045e-06	0.0283183	0.000158571	1.27866e-10	0.791983	0.318472
DIAG-16122	0.715803	0.347356	0.455686	0.00694218	0.261905	0.235331	0.149435	0.419628	0.254868	2.42491e-22	0.331627	1.92564e-09	0.0587319	0.41941	9.26942e-09	0.0851298	0.000131974	0.109697	5.2232e-07	0.478308	0.218039	0.00041384	0.36253	0.0837276	0.000169847	0.125781	0.00580468	0.125644	1.72931e-11	1.18112e-09
DIAG-16123	0.305816	0.134017	0.116605	0.0248668	6.63627e-08	0.149033	0.212204	9.09529e-08	0.222093	0.31917	9.04747e-14	0.279817	4.06481e-07	3.31194e-07	0.179391	0.031998	0.227636	0.0468237	1.04506	8.51898e-08	0.040317	0.034466	3.12552e-11	0.69139	0.129307	0.019603	0.00394297	7.11679e-11	0.0835175	1.47833e-15
DIAG-16124	0.253418	0.355905	0.393441	0.00651801	0.457702	0.244444	1.53485e-05	0.457379	0.0706892	2.29026e-08	0.178866	9.36307e-09	0.244434	0.284658	0.0599519	0.326645	1.42877e-05	1.83572e-06	4.28301e-23	0.0403203	0.432215	6.26723e-07	0.261869	0.0391099	0.286949	0.129293	0.0628595	0.427758	0.0372633	0.187964
DIAG-16125	0.173798	0.00276349	0.336268	0.0837316	5.71473e-05	0.25551	0.0293825	2.7994e-10	0.20084	0.269751	0.0416907	0.220635	0.0523885	3.86932e-16	0.198505	0.197019	0.189832	0.200426	0.338521	0.0634629	1.01117e-06	0.0862059	5.98387e-06	0.635761	0.00279727	0.0455687	0.126998	4.54526e-05	0.333083	0.171413
DIAG-16126	0.393954	0.0595088	0.634803	0.143791	0.00584887	0.275828	0.000371158	1.65476e-11	0.0267958	0.000117308	0.104617	2.63675e-05	0.275013	2.72287e-08	0.248901	0.304598	0.188413	0.0887201	1.35607e-05	7.21379e-39	0.126119	0.120881	0.638088	4.72301e-13	0.134419	0.228368	1.21102e-06	0.69182	7.55892e-05	2.24666e-06
DIAG-16127	8.98394e-06	1.95173e-08	0.458835	6.15418e-08	1.36867e-09	0.189949	2.9697e-09	0.0589254	0.35911	0.135487	0.0411194	3.05129e-31	0.492576	4.8743e-25	0.36184	0.273814	0.297798	0.381295	3.91063e-28	0.0904374	0.0379835	0.0409023	0.12951	0.00594199	0.00948017	0.137354	0.00476678	0.37256	0.354794	0.47424
DIAG-16128	0.0959785	0.0886061	0.566487	0.0319492	0.16493	0.0798666	1.16829e-06	0.00190472	0.28941	0.0150818	0.0487721	0.171028	0.0903722	0.281938	0.153779	0.464887	0.0427147	0.171891	3.31932e-11	0.268194	0.355158	0.0190466	0.45688	0.00589605	0.000414201	0.167455	0.534736	0.389526	0.000857845	0.205005
DIAG-16129	4.27665e-11	0.251606	0.100139	0.0195976	2.18319e-05	0.207726	1.50987e-08	7.1237e-14	0.30686	0.258724	0.0406795	0.181772	0.0940968	7.04494e-19	0.179551	0.00129819	0.145627	0.438659	0.598002	0.351986	1.10049e-08	0.243063	0.327861	0.100465	5.74373e-07	0.133598	0.37869	0.131766	0.000148335	0.224607
DIAG-16130	0.702287	0.0269461	0.310389	0.288796	0.0729931	0.0580518	0.0804881	0.365186	0.0389411	2.97134e-16	0.0725694	0.00827601	0.0829724	0.315829	2.84354e-24	0.115753	1.11563e-18	4.96735e-06	2.99075e-14	0.217321	0.349016	0.116971	0.775246	0.0134105	1.42662e-15	0.143669	0.0381876	1.07081e-06	0.182345	0.10671
DIAG-16131	0.0863495	0.0013621	0.0963009	0.12809	0.00202409	0.223491	0.016089	0.053365	0.0670131	0.323624	0.069979	0.468074	0.087606	0.0924066	0.249886	0.077784	0.351852	0.303932	0.713431	0.0458538	5.38491e-09	0.0790347	0.144558	0.573806	1.75052e-11	0.00355394	8.09161e-07	0.0399333	0.0393943	0.000126323
DIAG-16132	0.677209	3.83067e-06	0.197664	0.111928	0.457697	0.181589	0.177695	0.396536	0.103412	0.0808652	0.355285	2.67411e-20	0.166394	0.000755464	0.295327	0.0871833	2.64156e-28	0.142069	3.16792e-18	0.195255	0.382264	3.28743e-07	0.193064	1.3982e-08	8.75885e-25	0.082128	0.268403	0.201508	1.36136e-17	0.00216762
DIAG-16133	0.241707	0.0397061	0.0491865	0.347137	0.00160631	0.244118	0.111947	0.00011535	0.213452	0.181267	2.68804e-09	0.405669	0.00478108	0.00367372	0.262924	5.39039e-12	0.269675	0.217382	0.784411	0.179525	1.44794e-11	0.117821	0.0965024	0.451265	0.13946	1.41765e-06	0.205701	0.133576	0.0541134	0.109568
DIAG-16134	1.3272e-09	0.10843	0.564783	7.33342e-11	0.135474	1.29408e-19	0.0824786	3.31207e-05	0.129975	5.44658e-20	0.000667645	0.262963	0.360938	0.103396	1.56046e-09	0.370619	0.481845	0.00845562	2.26459e-08	8.00364e-07	0.809977	0.00956701	2.77098e-07	0.104795	0.000424871	0.144319	0.171534	1.09459	0.0620254	0.5556
DIAG-16135	0.00106424	0.0913478	0.182825	0.104488	0.0586855	0.208367	0.0431043	1.13981e-11	0.281957	0.320145	0.00091443	0.215776	0.159279	0.162814	0.261511	0.173949	0.232848	0.518092	0.907385	0.174182	9.32896e-11	0.114961	0.0710108	0.509338	0.104659	1.60208e-05	0.052083	0.207628	0.000957869	4.31186e-08
DIAG-16136	2.12435e-05	2.00183e-13	0.49609	0.000739177	0.210295	2.4468e-15	0.121145	0.110239	0.00273543	0.0658701	0.0572667	2.48452e-08	0.238707	0.196811	0.0891462	0.709586	0.175009	0.000464946	1.08295e-18	0.000110711	0.576142	0.000185512	1.55452e-10	0.00683254	0.195398	0.15593	2.48647e-07	0.965744	0.14892	0.50862
DIAG-16137	0.0179657	2.04031e-19	4.23178e-05	0.00443646	0.152897	0.230189	0.00312022	0.00176307	0.139836	0.159972	0.143926	0.0494555	0.192145	0.0377423	0.0976169	0.345798	0.10464	0.267002	0.356058	0.14651	3.00258e-05	7.44247e-05	1.05898e-22	0.283045	1.89886e-09	3.48821e-11	0.173444	8.86513e-08	0.668642	0.0656884
DIAG-16138	0.740733	0.108648	0.489564	0.101429	0.402988	0.103361	0.048059	0.614393	1.02846e-05	5.65993e-22	0.239326	4.47673e-11	0.218396	0.372751	1.83144e-35	0.0797606	5.38129e-09	0.0642231	5.43806e-09	0.14455	0.166418	7.27046e-11	0.422403	0.0146208	1.46498e-16	0.0291509	1.1176e-16	0.282727	2.3572e-05	1.14004e-35
DIAG-16139	0.00293894	9.73659e-07	0.0592894	0.326796	0.000589411	0.299392	0.130063	1.62798e-08	0.206231	0.105587	0.0309798	0.543944	0.0261198	0.109993	1.2585e-15	1.56964e-10	0.387646	0.30865	0.591755	0.451099	2.38056e-16	3.34891e-06	3.3976e-19	0.659504	1.09235e-07	0.056009	0.00149063	0.0491616	0.248176	0.063708
DIAG-16140	0.00388178	0.0611563	0.500601	0.184124	0.056186	0.244696	1.91359e-08	0.0401459	0.272513	0.0532446	0.116608	0.0313016	0.000298885	0.40607	0.258978	0.419466	0.323623	1.79885e-05	0.00607672	0.0699781	0.347102	0.131761	0.3611	0.000926983	0.533087	0.0893022	7.12189e-17	0.908689	4.92592e-14	0.175104
DIAG-16141	4.20404e-15	9.09257e-05	0.0996216	8.83926e-20	0.220254	0.171171	4.13854e-05	0.417565	0.13406	0.0702427	0.0868767	1.07606e-22	0.204224	0.221761	0.022215	0.592356	0.226637	0.0236237	4.99343e-14	0.0517589	2.81766e-06	4.59348e-09	8.53261e-19	0.0375641	0.0307246	0.0723728	8.95954e-15	1.76111e-05	0.720144	0.252117
DIAG-16142	0.459615	0.15198	4.11277e-07	0.065193	0.505111	0.228082	0.10318	0.668075	0.0671474	0.245287	0.35497	2.46594e-11	0.152551	0.0387945	0.304915	0.0017731	0.00420442	0.110377	6.22e-22	0.184341	0.0327926	5.46808e-12	1.01529e-07	2.3694e-06	0.080141	6.85742e-09	0.734486	4.72199e-09	3.38601e-08	0.165993
DIAG-16143	0.0038798	0.189001	5.49946e-12	0.232761	0.175973	0.354938	0.217995	0.0511431	0.0665753	0.062076	1.49458e-05	0.359079	0.128192	0.0788719	7.19643e-18	3.43299e-09	0.445265	0.114875	0.0834997	0.48072	7.76347e-17	0.00393096	2.08937e-08	0.445409	0.0483387	0.0796383	0.288113	0.193768	0.5312	0.00857954
DIAG-16144	0.000222846	0.157172	0.62341	0.171004	0.048396	0.000699346	0.317364	0.0653368	0.412698	0.113936	0.487278	2.57376e-13	0.207088	0.0275366	0.293058	0.33519	0.190725	0.000247571	8.10715e-14	0.214234	0.201408	0.114854	0.389428	3.0959e-09	0.238545	0.0716748	0.0641144	0.896638	1.3875e-17	0.0279328
DIAG-16145	1.37821e-06	0.302522	0.2078	0.134522	5.70183e-19	0.177677	0.0980547	1.68743e-06	0.49487	0.279508	0.0401849	0.0457013	0.319392	9.97651e-12	3.39874e-16	3.31146e-07	0.194177	0.357451	0.822079	2.33349e-15	0.0342644	0.0174917	0.0123392	0.389676	0.0046749	0.0793224	0.0393376	0.120256	0.127614	0.248673
DIAG-16146	0.605238	0.00132709	5.35569e-12	2.6635e-14	0.429758	0.0713944	0.253797	0.901427	3.21315e-05	0.190862	0.49096	2.51869e-11	0.243643	0.199273	0.0573184	0.00220067	0.0108534	0.0596544	1.05133e-11	0.320736	0.258277	1.01924e-13	5.76493e-11	1.10449e-06	1.37343e-10	2.39386e-05	0.139273	4.25223e-20	0.0682754	2.98073e-12
DIAG-16147	0.000158663	0.142874	0.196019	0.312942	1.7258e-12	0.298975	0.0516489	0.0838049	0.287735	0.211716	1.22076e-09	0.311134	2.79142e-10	0.207752	0.0319597	2.47124e-08	0.342642	0.163468	0.422999	0.3632	2.43638e-07	0.0581977	2.26203e-05	0.46523	0.283755	0.100233	0.0228016	1.08599e-07	0.452172	1.71875e-07
DIAG-16148	2.22648e-06	3.12131e-15	0.209623	0.0278842	0.203051	2.47408e-08	0.223415	0.32054	0.00305659	9.60261e-21	3.01192e-05	0.389843	0.119031	0.337972	1.34138e-05	0.527129	0.17444	2.07431e-19	2.55702e-08	2.3993e-09	0.555858	0.0652374	0.0474233	4.30178e-14	0.238671	1.6658e-08	0.318573	0.782711	0.00140277	0.573455
DIAG-16149	0.0234656	2.70484e-17	3.65632e-12	0.122669	0.38466	0.245179	0.115045	0.478452	1.32892e-06	0.242793	0.185506	0.0508021	1.13681e-07	0.10125	0.217493	0.284609	0.043348	0.148397	0.342852	0.225032	3.24867e-10	0.00914426	0.0836591	0.124452	9.84463e-12	3.9408e-07	0.00984804	1.65843e-07	0.687497	0.118292
DIAG-16150	0.321811	0.148455	0.555548	0.220315	0.298544	6.84271e-05	0.149235	0.0848049	0.287044	0.201969	2.331e-06	0.188909	0.000736925	0.695858	0.234528	0.285172	0.239601	9.8775e-07	3.3149e-08	0.158516	0.30559	0.0845824	0.313131	5.47202e-11	0.00842147	0.08395	0.241188	0.583979	8.01741e-16	0.409347
DIAG-16151	0.0451497	0.358078	0.273431	0.368621	0.000690182	0.0824913	0.0884431	2.73366e-20	0.232461	0.332068	3.26028e-07	0.45613	6.52307e-05	0.257136	0.209921	0.115419	0.481993	0.15254	0.791577	0.0517738	0.000900668	0.13882	5.70033e-09	0.39683	0.0486311	0.0794683	0.0760184	0.287128	0.0772163	0.0203605
DIAG-16152	0.380426	0.0129209	0.510146	0.251434	0.027797	0.222138	2.70439e-05	0.000595613	0.162069	0.0373648	0.052412	7.34416e-13	0.181732	0.178606	0.351844	0.31412	0.22147	0.279038	7.11271e-16	2.57623e-05	0.218144	0.0193935	0.556702	1.10705e-17	0.0432964	0.0614785	0.381959	0.567089	6.75735e-13	0.26742
DIAG-16153	1.63483e-18	0.231623	0.0400012	0.195363	0.170036	0.320392	3.10842e-10	1.19384e-14	0.363037	0.156717	0.00514584	0.0306551	0.228583	0.142116	9.19641e-12	0.00175246	0.132095	0.722655	0.356417	0.599884	9.38816e-26	0.249401	5.94068e-20	0.400092	0.237319	0.126312	1.87514e-12	0.228285	0.0715657	0.414819
DIAG-16154	4.62507e-15	1.06073e-11	0.300393	6.18934e-15	0.0117596	2.95592e-06	0.000156083	2.09999e-10	0.15103	0.212841	0.0415126	0.0637702	0.15077	0.106473	0.182083	0.616711	0.341833	0.0965322	8.15029e-06	0.000908497	0.505475	0.000653385	0.391855	4.35137e-07	0.382231	0.132355	0.284362	1.04799	1.07371e-07	0.359964
DIAG-16155	1.65463e-16	0.0936803	0.000547568	6.78981e-10	0.168755	0.225462	1.28601e-09	1.30868e-07	0.0893905	0.302173	0.107246	8.21643e-05	0.328467	0.0426968	0.161275	0.501825	0.00154138	0.402106	0.189841	0.362001	4.79169e-08	0.0600999	0.0795252	0.112322	0.0947133	0.0341727	7.00743e-06	0.418828	0.341001	0.567022
DIAG-16156	3.11757e-10	5.7246e-24	6.48582e-11	1.14526e-09	0.428958	0.203568	0.198113	0.455136	0.000276299	0.222965	0.12604	7.84625e-14	0.000279682	0.222519	0.0966209	0.589563	0.06419	1.99271e-11	7.35102e-11	1.99591e-05	0.197201	0.0604647	4.12431e-09	2.65818e-20	0.434489	6.36184e-09	0.157874	0.33303	0.000124713	0.657164
DIAG-16157	0.000181008	0.15074	0.13002	0.241477	0.17041	0.230326	0.0206833	3.77665e-06	0.356378	0.141652	0.125977	0.318196	0.130089	0.0365462	6.67085e-26	0.076342	0.347766	0.303861	0.660368	0.293795	2.26044e-15	1.64003e-08	3.82094e-30	0.588962	0.0400319	2.0656e-11	1.43053e-09	0.078941	0.248382	8.72045e-14
DIAG-16158	0.611204	0.00336785	0.368355	0.126811	0.209805	0.183592	0.0646623	0.661127	0.156321	0.0561396	0.381742	0.106492	0.03402	0.513795	0.00355367	1.11908e-11	6.48341e-15	0.113618	2.73916e-10	0.314361	5.59172e-11	0.040282	0.601821	0.108049	1.27165e-16	0.132889	0.00565944	0.00241592	2.30117e-17	4.55638e-06
DIAG-16159	4.72096e-08	4.72902e-27	0.203719	6.86245e-21	0.150274	5.29546e-21	0.0873348	0.203289	0.489633	8.45037e-12	0.192496	0.278811	0.125892	0.229396	1.68044e-09	1.91845e-21	0.620848	0.00132665	4.04304e-18	0.776995	0.182253	0.155173	3.59131e-27	0.0839546	0.133178	0.167791	0.529423	0.0970497	3.41309e-20	0.4459
DIAG-16160	0.454226	0.303773	0.0287105	8.62205e-09	0.408957	0.00015898	0.13355	0.723355	0.0906135	0.0220586	0.201576	4.28112e-05	0.299072	0.374243	5.37467e-18	0.314829	1.1765e-05	0.0425147	2.84367e-10	0.0713069	0.0397363	0.000155252	0.395903	3.44946e-05	0.0319497	2.70301e-10	0.319047	3.46336e-06	0.116513	0.0576716
DIAG-16161	0.00562308	0.0177257	0.128252	0.163409	0.312107	0.342981	0.00308792	0.19725	0.20083	0.286627	0.303373	0.167576	1.10079e-05	0.322137	0.0643039	8.02421e-12	0.284893	0.130955	0.00234885	0.428612	2.42972e-14	0.000507729	0.000689896	2.04954e-07	0.00852831	5.39503e-07	0.619926	0.263871	0.730368	0.129739
DIAG-16162	0.00243263	1.70214e-14	0.40909	0.113354	0.0443725	4.2269e-09	0.409274	0.563775	0.365112	0.0301723	0.472199	4.42401e-09	0.00614687	0.224054	0.389755	0.529289	0.187229	9.68561e-16	1.162e-13	0.27373	1.76074e-05	0.0423157	0.465789	1.05184e-08	0.186594	0.0345594	2.10939e-15	0.155914	6.5262e-17	0.0430537
DIAG-16163	5.90699e-10	0.255081	0.115127	0.180237	6.7382e-15	0.300417	0.0229695	0.0557063	0.364272	0.154438	0.412026	0.272674	0.040446	0.0816193	0.00515849	1.50006e-13	0.202884	0.212869	0.466254	0.119338	0.00404819	0.315403	7.77054e-22	0.779627	0.103913	0.0790516	1.2608e-07	1.67343e-10	1.38209e-09	0.0724948
DIAG-16164	0.3561	0.222737	0.17998	0.0360973	0.170476	0.178912	0.100484	0.131219	0.154722	0.000427983	0.0254481	9.75098e-22	0.0215954	0.257227	0.357551	0.520289	0.104884	0.049883	1.88404e-11	1.97746e-13	0.424423	8.11858e-19	0.316793	7.92836e-14	2.28448e-23	0.195723	0.00061447	0.716533	0.0301169	0.17406
DIAG-16165	7.59939e-05	0.289654	0.055373	0.112699	0.202363	0.446776	0.0877642	2.08145e-13	0.218967	0.327607	0.0344256	0.224562	0.297536	8.40228e-05	0.14541	2.25069e-05	0.20376	0.249945	0.798971	0.252196	2.29722e-17	0.0632346	0.0015675	0.0896158	2.38783e-12	0.0533844	1.39114e-12	0.128085	0.158337	0.0480888
DIAG-16166	0.0185788	0.00233175	0.454811	0.230392	0.280729	0.000393689	0.000640865	0.135309	0.0992083	0.0248681	0.115356	8.39049e-12	0.0400937	0.456733	0.1244	0.569067	0.222787	2.84416e-07	0.0561822	0.0350779	0.423767	0.121052	0.41164	7.07955e-12	0.0152194	0.12276	0.0465088	0.892696	0.000126477	0.193002
DIAG-16167	2.49395e-05	0.414083	0.00625358	0.0599219	0.135166	0.0323174	0.146097	0.0424033	0.129442	1.6484e-06	0.00480971	0.0771003	0.163293	0.238282	7.00479e-44	0.214799	0.215507	0.575242	0.825412	0.24401	1.46226e-11	0.0916891	0.048627	0.468857	1.59421e-05	0.131183	1.26407e-13	0.348229	0.320619	2.82253e-11
DIAG-16168	0.818662	0.0112552	0.367109	0.126013	0.376306	3.4136e-05	0.0936962	0.757329	2.48711e-06	4.07064e-24	0.2525	3.45328e-08	0.158889	0.563651	3.53328e-48	0.163057	8.97924e-10	0.132703	0.0822086	0.00466585	0.0769466	2.35052e-06	0.569332	0.0180658	0.180934	0.00162875	0.000312052	0.0567376	0.00155047	2.36891e-10
DIAG-16169	0.205562	0.110865	0.108503	0.258571	0.117394	0.0286378	0.0268483	1.20917e-10	0.0819429	0.319266	0.0399987	0.271482	0.0927401	0.241611	0.174022	0.129623	0.284902	0.273294	0.702147	0.0789255	0.000319297	0.0345757	1.16713e-07	0.593386	0.413661	2.93716e-22	0.114022	0.215053	0.341407	6.12034e-18
DIAG-16170	0.0150984	0.237035	0.330625	0.0121227	0.320982	1.8369e-10	0.401358	0.238826	0.246435	4.46607e-39	0.000451885	0.000182658	0.227975	0.397212	9.62239e-32	0.369324	0.30655	1.12774e-07	3.93499e-12	0.369941	0.485848	0.101302	2.84024e-05	0.00784542	0.152402	0.00881976	0.559406	0.365473	0.0900274	0.319997
DIAG-16171	4.675e-09	0.302782	0.138325	0.235698	0.102229	3.46019e-05	7.1115e-08	1.10132e-05	0.139333	0.255519	5.48452e-05	0.296375	0.0236596	0.263341	0.202424	0.193796	0.433288	0.300231	0.572009	0.252822	4.47006e-05	0.0341754	9.24933e-06	0.546795	0.485426	1.48268e-27	9.90977e-11	0.156902	0.393975	1.62108e-24
DIAG-16172	0.71753	0.0696639	0.444338	0.000273686	0.298596	7.13983e-07	0.297292	0.497604	0.0335882	0.0363158	0.215794	0.0617489	0.0789248	0.422623	5.81541e-13	0.000111426	0.00982785	0.119156	2.24104e-13	0.271107	0.126173	0.0732313	0.686351	0.142813	2.97024e-12	0.167809	0.0929395	4.75084e-07	5.2966e-06	3.69555e-05
DIAG-16173	0.13582	0.0984915	0.2383	0.0627431	0.198664	0.121367	0.124445	0.0189232	0.172379	0.406874	0.0124313	0.283383	0.153388	0.155624	0.117321	9.84171e-06	0.337901	0.441383	0.58455	0.155463	0.000151717	5.69627e-19	2.96639e-10	0.548192	3.66073e-06	0.0320283	0.15492	0.16178	0.06574	0.0119243
DIAG-16174	0.10075	1.53614e-11	0.532794	0.14659	0.137654	0.28236	1.59969e-06	0.437488	0.30924	0.124359	0.1143	1.67303e-11	0.172183	0.421881	0.298168	2.70857e-06	0.177603	0.367409	1.19382e-27	0.214658	0.00353283	5.80193e-09	0.426348	1.25594e-06	0.242921	0.00626757	0.049546	0.499664	3.59696e-14	0.378119
DIAG-16175	2.16936e-06	0.138649	0.184031	0.238964	0.00259415	0.101921	0.0334122	2.88115e-11	0.379498	0.152	0.000257091	0.240962	0.188631	0.106961	5.45298e-10	0.032615	0.340949	0.422094	0.700862	0.157874	2.25649e-16	5.28096e-05	0.0473583	0.696631	0.055249	0.0790287	0.000437017	0.183776	4.94978e-06	0.0166112
DIAG-16176	0.00104507	2.21986e-07	0.138492	3.44639e-07	0.327063	0.0839985	4.74377e-11	0.525998	0.0415343	2.44611e-19	0.172448	0.0430465	0.0951392	0.214292	0.000252451	0.469274	0.230834	7.28365e-07	0.0327554	0.0692995	0.14464	0.089424	2.17216e-06	0.00503876	0.107045	0.0132014	0.328648	0.235235	0.292262	0.303626
DIAG-16177	1.17724e-08	0.1206	0.437128	0.0268121	4.86024e-13	0.0836787	6.29919e-17	3.83831e-12	0.236978	0.241882	6.19968e-14	0.235461	0.000327868	0.17269	0.0715	0.203189	0.456226	0.134126	0.595626	1.03658e-14	0.000363118	2.37217e-09	1.81192e-29	0.831741	0.122822	0.0523145	1.62204e-07	0.15903	0.330329	1.42845e-15
DIAG-16178	0.0163773	8.57951e-06	0.461837	7.06543e-08	3.25174e-08	0.0299274	0.282932	1.74147e-08	0.363322	0.136012	1.11731e-16	0.159998	0.0774389	0.105956	0.2119	0.238832	0.362261	0.0654402	6.85057e-13	7.78517e-06	0.392352	0.195794	0.726265	0.156419	1.25558e-12	0.145345	0.0380011	0.570307	2.5425e-13	0.3011
DIAG-16179	0.0566869	0.395567	2.09062e-05	0.000109566	0.000268166	0.208504	0.144897	9.7569e-14	0.288855	0.0525074	0.0432525	0.296419	0.247115	0.135922	1.77522e-24	0.136629	0.100854	0.303597	0.823527	0.0923714	2.10981e-07	0.267679	0.000226628	0.532231	0.0275512	6.16576e-12	2.49623e-09	0.0783723	6.28944e-07	6.14913e-13
DIAG-16180	0.482301	0.062169	0.29856	0.102911	3.07776e-12	0.147024	0.134443	0.574813	0.201475	0.0682825	0.428707	0.135186	7.50159e-12	0.201136	0.062124	0.0861332	0.0894714	0.186006	4.36302e-09	0.0522388	0.270204	0.0526497	0.537079	0.0259916	0.0536057	0.0388237	0.000270554	3.34912e-22	4.99964e-12	1.95117e-10
DIAG-16181	0.00853332	1.85374e-12	2.88391e-26	0.0279263	1.00854e-05	0.16583	0.468759	0.0797549	0.331049	0.134375	0.579599	0.143367	7.23592e-09	0.0568603	4.36761e-07	0.0119532	0.0769027	2.98942e-19	0.477172	0.493533	2.00416e-11	0.177659	1.49082e-40	0.625182	0.215093	1.32503e-25	1.02254e-06	1.73465e-24	0.0186892	2.15907e-08
DIAG-16182	0.000132755	0.0876364	0.358111	0.0439191	1.51172e-05	1.15358e-20	0.163124	0.00582496	0.181985	8.5637e-14	3.83758e-06	0.16889	0.238897	1.8984e-10	0.281084	0.501868	0.274903	1.03285e-08	5.02805e-06	4.76357e-29	0.371411	0.0331853	0.754087	0.0106558	5.02371e-07	0.100134	0.237517	0.597271	3.57624e-07	0.246211
DIAG-16183	2.71129e-15	0.168426	0.188278	0.0743788	0.000200718	0.00727438	0.0147112	7.7152e-05	0.423967	0.244633	0.0825512	0.279123	0.0931313	0.0021263	1.8888e-18	0.00397979	0.230078	0.529893	0.669554	0.0508142	0.0015219	0.259565	0.0860375	0.454114	2.3799e-06	0.159355	1.94083e-08	0.128185	1.51368e-11	0.230009
DIAG-16184	0.531183	0.0583794	0.166374	0.114054	0.336964	0.000182365	0.126791	0.135829	0.00385155	0.0965686	0.1211	0.00202562	1.37921e-06	0.358817	0.248325	0.377697	9.261e-16	0.0451294	7.75427e-15	0.04086	0.631272	0.103526	0.246862	3.37109e-13	9.1994e-18	0.294138	0.29209	0.420101	5.68109e-10	0.0122322
DIAG-16185	0.0943857	0.0463833	0.0159648	0.238131	0.22193	0.0935093	0.118046	0.109928	0.26857	0.0829585	0.0292267	0.0847239	0.0515699	0.000372284	4.77119e-15	0.0500056	0.109399	0.308564	0.840506	0.0322554	0.0324069	0.480149	0.187414	0.565157	0.187393	1.49413e-11	0.0175744	0.0451123	0.0288137	0.145802
DIAG-16186	0.65805	7.98275e-18	0.00512763	0.046258	0.415606	0.00117807	0.0293698	0.567282	1.18044e-13	0.053833	0.0646198	4.00019e-12	0.280184	0.0844911	0.165102	0.0960648	0.0851778	1.60514e-05	7.50013e-22	0.0865318	0.246183	0.0786869	0.21154	1.73141e-14	0.143584	0.168042	0.395992	0.0168258	0.147165	0.474202
DIAG-16187	0.0163822	0.000238341	0.224965	0.30059	0.000178805	5.25438e-13	0.0532979	4.91279e-06	0.130835	0.179461	3.17594e-15	0.300553	0.1082	0.140803	0.0581588	1.72078e-07	0.556663	0.149591	0.0254986	0.0331342	0.214057	0.0335368	3.93982e-08	0.698124	0.233185	0.0598435	0.226596	0.0787872	0.678338	0.0794838
DIAG-16188	0.734467	0.074845	0.251344	0.0397164	0.00386142	0.0663059	0.000150297	0.676367	5.17825e-06	0.000188394	0.0165882	1.17337e-08	0.0811314	0.42229	0.00460861	0.379663	0.228421	6.68906e-08	0.134338	5.2639e-07	0.199745	0.0467475	0.596304	9.05121e-12	0.15947	0.0894259	0.0159206	2.49108e-12	0.0814375	1.45226e-05
DIAG-16189	0.205234	0.0780388	1.11585e-07	0.119678	1.12653e-13	0.00185165	0.15514	0.0639184	1.23359e-06	0.284052	1.90108e-11	0.418042	0.00340203	0.000393232	0.0565001	0.0032912	0.216395	1.94304e-14	0.767094	1.89485e-31	0.0146968	0.144642	3.8863e-07	0.687836	0.182655	0.128001	0.160386	1.44288e-09	0.217026	0.153623
DIAG-16190	5.28207e-08	0.0582789	0.173366	0.160002	0.0365254	0.0192974	0.0481813	0.201359	0.410527	9.2498e-19	1.83139e-08	2.9139e-08	0.178046	0.265755	0.189149	0.274873	0.398358	4.73115e-20	1.5417e-05	0.000229099	0.607689	0.316728	0.544843	2.28516e-17	0.146349	1.93506e-12	0.311864	0.566017	4.75203e-09	0.231793
DIAG-16191	0.249557	0.0557272	4.07937e-23	0.080758	2.40711e-08	0.160758	0.262377	0.0371334	0.0217655	0.00273537	0.0429245	0.452744	0.000678589	3.0674e-09	5.94947e-24	0.0111748	0.254328	9.66627e-15	0.735456	6.7882e-19	1.33669e-07	0.216622	0.0547217	0.366208	1.0229e-06	0.113872	0.26394	2.22115e-08	0.394177	0.00174446
DIAG-16192	1.11122e-14	0.0625925	0.432096	0.0763296	0.0364733	7.23653e-13	0.0756646	1.31136e-08	0.259944	5.27288e-09	3.94181e-09	0.0228056	0.0228761	3.78744e-11	0.0236843	0.42118	0.369112	0.0455348	0.044354	3.03395e-15	0.562642	0.128566	0.302693	0.0574011	0.249408	0.22538	0.152058	1.0246	0.046648	0.551598
DIAG-16193	1.79089e-05	0.126903	2.51829e-13	0.141176	0.0487455	0.294691	0.00591362	4.02709e-06	0.363721	0.000317227	0.031707	0.108945	0.113381	2.68425e-10	7.08752e-21	0.00457292	0.0563578	0.115605	0.796283	0.0855534	1.49798e-05	0.280458	0.174327	0.555743	0.0587546	0.0331305	0.181321	8.50297e-06	0.185118	0.165909
DIAG-16194	0.295941	0.104917	0.409056	0.000290409	0.0738602	0.121177	0.108796	0.21482	0.160515	5.55594e-17	0.014446	1.11488e-05	0.0294087	0.358092	1.40246e-17	0.396372	0.246545	4.81182e-21	3.81605e-06	0.192802	0.411245	0.0962781	0.242992	0.0467913	0.327623	0.116303	0.40705	0.241049	0.0673302	0.253651
DIAG-16195	0.275269	0.000369617	0.0301654	0.0873939	3.27175e-16	0.31814	0.181907	2.53737e-05	0.17332	0.142617	3.56036e-11	0.296769	0.000517435	4.84715e-16	0.154088	9.59357e-09	0.182536	0.000157544	0.734581	1.89378e-16	0.0509817	0.173232	6.7009e-09	0.606098	0.107272	0.0449122	0.0441092	9.07541e-18	0.260379	5.90397e-08
DIAG-16196	0.507004	0.410482	5.14782e-08	1.01333e-14	0.364147	0.0817619	0.139593	0.526597	0.00613127	0.247008	0.342053	0.197053	2.2027e-05	0.140543	0.206899	7.1963e-08	0.0335651	0.0938152	1.54061e-13	0.415854	0.226304	6.16543e-06	0.0273502	0.0451357	7.71765e-10	0.189488	0.70913	6.86292e-05	5.81012e-09	6.67575e-10
DIAG-16197	0.00905592	0.0760878	0.0689775	0.0933595	0.0949007	0.1851	1.2339e-08	0.0844111	0.291112	0.15259	0.100587	0.00709082	4.51299e-05	0.00115793	0.145485	1.17805e-13	0.501006	0.0121578	3.82907e-12	0.324565	0.0448775	0.151836	0.220135	1.05367e-08	0.0992546	0.0542417	0.901504	0.207142	0.647459	0.333583
DIAG-16198	5.6627e-17	0.099977	2.99865e-12	7.54374e-13	0.0488495	5.58782e-12	0.70561	0.469128	0.380112	0.0722878	0.153235	0.102502	0.0151478	1.17805e-10	0.323476	0.470667	0.521552	0.041725	3.24624e-23	1.76058e-05	0.0679112	0.0202202	0.393766	0.0020379	0.096425	0.0268336	0.147451	0.166183	2.23898e-17	0.260669
DIAG-16199	3.95656e-19	0.228983	1.25386e-20	0.000130691	0.0338616	0.17433	0.324841	0.160639	0.222014	0.125913	0.25224	0.0336853	0.133332	5.03759e-06	0.118104	0.222492	0.172198	0.0825144	0.0746332	0.000407053	2.07146e-06	0.180132	8.00369e-14	0.352783	0.0966394	0.165955	0.223134	1.0937e-20	0.507373	0.106609
DIAG-16200	2.73798e-28	0.510826	1.61051e-16	3.94996e-57	4.97056e-12	0.733771	8.88127e-38	2.20236e-12	0.000480101	0.0318489	4.41541e-09	0.276721	0.226238	0.564967	0.370012	1.55151e-33	6.65668e-16	0.219442	5.6926e-15	0.632784	0.0997549	0.0798222	1.65351e-06	2.23848e-17	0.623944	0.393454	0.120421	0.917142	2.20789e-22	0.0436443
DIAG-16201	0.0144834	0.273904	2.86212e-07	0.0247278	0.00965424	0.200415	0.368164	0.000466028	0.399384	0.145338	5.74529e-06	0.324264	0.0354956	0.0405521	0.0376664	0.0113054	0.151052	0.388639	0.895543	0.263246	0.0125958	0.315687	0.0753958	0.320199	3.94716e-07	0.015268	0.00790824	0.0261714	0.0206274	0.0679824
DIAG-16202	0.295041	0.00922192	0.233389	0.220648	0.314191	1.32199e-13	0.0413962	0.284479	0.113224	0.00331677	0.209182	1.77575e-05	4.7651e-10	0.126837	0.0482657	0.00637732	0.231625	0.0247899	3.91212e-16	0.319253	0.40118	0.14102	0.350722	0.0298329	0.146575	0.129729	0.338163	0.0817536	0.157892	0.300153
DIAG-16203	0.187795	0.0158044	0.164536	0.233898	6.86582e-12	0.115134	0.102204	0.0508564	0.0259429	0.328529	1.90505e-07	0.266117	0.119749	2.0279e-11	0.12012	5.41272e-14	0.347171	0.164902	0.559487	3.2735e-05	0.118587	0.0161314	0.0675928	0.47701	0.204	0.040444	0.196892	2.07165e-10	0.343063	1.42662e-06
DIAG-16204	0.598248	0.278129	0.392534	0.247368	0.00016053	0.00166746	0.00102023	0.281077	0.160593	0.188095	2.14085e-07	0.00209821	2.32547e-05	0.561269	0.000236222	0.277316	0.00134689	0.0902301	2.7345e-06	7.81239e-09	0.315471	0.080375	0.71595	3.36059e-16	0.134811	0.25776	0.00111231	0.223759	2.05278e-06	0.244457
DIAG-16205	0.0894925	0.268521	4.06715e-09	0.222533	0.112244	0.227738	0.0472136	0.0109102	0.207355	3.21486e-06	0.0619996	0.455589	0.0198143	1.89666e-08	0.0344408	0.0421078	0.0962859	0.163109	0.86397	0.315599	1.17142e-12	0.282723	9.72011e-06	0.475118	0.112221	0.0651829	0.101317	1.76838e-11	0.00133138	0.192747
DIAG-16206	0.544481	0.145058	0.56938	0.15925	2.01136e-05	0.0900676	4.78148e-13	0.575851	0.13729	5.01677e-17	0.0471487	3.11651e-09	0.247933	0.375862	0.0449899	0.122094	0.0834888	0.00635988	9.73915e-05	3.78061e-19	0.129213	0.0725558	0.601804	0.0115001	0.250881	0.015518	3.90895e-11	0.432505	0.071146	3.00362e-11
DIAG-16207	0.340608	0.00946837	0.000347299	0.12595	8.32368e-17	0.0184594	0.058117	0.000190034	0.12299	0.0717073	0.0147569	0.345314	0.000687458	2.71912e-14	0.0410745	0.000486562	0.217899	0.0015553	0.90998	1.84074e-22	0.082791	0.198548	0.0764464	0.662442	0.233221	1.99345e-11	0.139959	2.89356e-10	0.3454	2.64307e-18
DIAG-16208	0.332792	1.33719e-12	0.000823309	0.00664197	0.398162	1.01349e-17	0.230348	0.642838	4.61843e-12	0.299401	0.117507	0.006914	1.78787e-10	0.436958	0.205161	0.178713	4.36724e-06	1.21665e-10	1.34235e-18	0.217094	0.353451	0.11859	0.276073	3.73797e-26	0.188046	0.217748	0.195538	0.000329658	6.02283e-12	0.328281
DIAG-16209	0.0801312	0.136191	1.73812e-10	0.0196372	5.72848e-11	0.0620293	7.74934e-10	0.114634	0.114612	0.0625651	1.51297e-14	0.127123	1.36021e-05	0.115444	0.120227	0.43184	0.396033	1.47274e-09	0.171311	1.07586e-20	0.0948519	0.0247862	3.18921e-12	0.52875	1.05453e-11	0.220822	0.0183431	7.98001e-14	0.455546	0.154198
DIAG-16210	0.339086	0.0879413	0.422263	0.113618	0.156705	1.57624e-09	0.360798	0.140724	0.0396012	3.02544e-15	0.295184	2.39926e-08	0.0904435	0.239257	0.220096	0.47769	5.65382e-05	2.01678e-12	1.08131e-12	0.093981	0.00113848	0.291997	0.620552	1.40929e-07	0.0376235	0.185844	0.152951	0.285514	0.0545909	0.182747
DIAG-16211	0.100561	0.0146446	1.36719e-10	0.143291	0.0112379	0.10876	0.280522	2.87625e-07	0.14482	0.46517	0.0492286	0.218469	0.0727056	6.42262e-05	0.000422346	1.03704e-05	2.96522e-14	0.190366	0.707317	0.144509	1.92258e-06	0.0641473	1.5686e-10	0.358475	0.0150996	0.0493747	0.175323	9.63244e-22	0.371241	0.259566
DIAG-16212	0.52708	0.0998141	0.313004	0.00713572	0.077127	0.0509842	0.0625151	0.11299	1.18205e-14	4.387e-36	0.115255	0.133618	7.492e-08	0.349829	4.16582e-23	0.547597	0.064952	8.19952e-16	0.104918	9.46592e-13	0.217629	0.193758	0.746326	8.80561e-07	0.000138402	0.126028	0.102834	0.152095	0.123491	4.33574e-17
DIAG-16213	5.66856e-05	0.00127454	1.14992e-07	0.0354572	0.0694739	0.218902	0.125731	0.00029493	0.0787773	0.233058	0.0131299	0.0265975	0.108222	0.000303835	0.297358	0.360457	3.71711e-06	0.0269504	0.115792	0.111112	1.61511e-10	0.28837	0.235915	1.30543e-06	1.30541e-08	0.115031	0.367583	8.88468e-22	0.796097	0.296006
DIAG-16214	0.200163	2.15427e-21	0.0227349	0.0666154	2.90506e-21	1.31844e-15	0.386653	0.368427	0.1021	0.184628	1.72952e-32	0.395221	1.61678e-14	6.41919e-09	0.294386	0.286907	0.284593	8.73517e-06	1.10506e-21	4.32887e-39	0.125586	0.13924	0.578935	0.0322224	1.00689e-06	0.0815467	0.391541	1.31603e-30	1.66298e-08	0.0857448
DIAG-16215	1.13628e-05	0.00151809	8.60324e-12	0.0872299	0.00698596	0.103278	2.04561e-08	0.00430244	0.15351	1.54881e-22	1.28256e-08	0.00150133	0.0365932	0.0362887	0.172465	0.535861	0.420062	1.38661e-11	3.67362e-12	1.31223e-34	7.29519e-08	0.0562505	0.105885	0.16993	0.0383069	0.183087	0.160274	0.00913584	0.907741	0.138387
DIAG-16216	0.341403	0.103126	0.000103359	5.31898e-07	0.00427073	0.000438054	0.413144	0.73024	0.224408	4.1042e-11	0.605436	5.55983e-10	0.167467	0.172507	0.145321	0.332227	2.12679e-05	1.19241e-12	1.70333e-11	0.429445	0.234063	0.014305	0.126727	9.42264e-08	0.181537	0.00058601	0.0271926	1.25557e-08	3.53792e-14	7.31858e-05
DIAG-16217	0.210354	0.0301524	8.98586e-28	0.0442422	2.66758e-12	0.0796055	0.307998	0.0749045	0.299118	0.000827877	0.443902	0.185716	2.62438e-13	0.0199317	2.12329e-18	2.65428e-11	0.164225	1.0582e-12	0.693292	0.17219	1.05457e-09	0.170904	1.42231e-21	0.698515	0.0356745	5.38104e-13	0.0286532	2.92333e-14	0.25999	8.29706e-15
DIAG-16218	0.793823	0.0782339	0.0890882	0.1192	0.036096	0.0419876	0.0584873	0.673924	0.22982	7.06269e-12	4.99543e-08	0.0447455	4.83894e-09	0.283127	0.0804244	0.242342	0.0327086	3.78591e-23	6.71564e-12	0.0570997	0.584164	1.99816e-06	0.410162	2.29955e-09	0.244958	0.0934104	0.0927278	0.000265563	8.75589e-06	0.022849
DIAG-16219	0.0676429	1.39866e-11	0.0508147	0.132119	0.00632303	0.0410108	0.0362759	0.265715	0.232973	3.93871e-10	0.0280957	0.0367014	2.90584e-06	0.115502	0.145347	0.333889	0.444446	0.0141727	0.00639356	0.0435268	2.88882e-05	0.0866457	3.66595e-19	0.364748	0.00345487	0.0928185	0.0197921	2.06339e-09	0.712747	0.17952
DIAG-16220	1.04813e-05	0.000351974	1.28872e-14	0.0285649	0.186794	1.49615e-12	0.000233779	0.358707	0.0113408	0.179018	0.0128977	0.224101	4.47613e-30	0.0399071	0.238296	0.000175906	0.292647	2.97336e-11	9.03675e-13	0.35146	0.300047	0.203117	0.015077	9.58349e-17	0.426753	7.68869e-11	0.953478	0.0860871	4.56911e-11	0.591479
DIAG-16221	0.284915	0.259873	6.49395e-14	0.0452847	0.160555	0.0920743	0.000266164	0.119997	3.96521e-05	4.11881e-05	0.0192853	0.428337	2.81005e-22	0.131006	4.80155e-29	3.73841e-09	0.0986918	0.190196	0.648396	0.272523	0.000310298	0.319495	0.0758815	0.626082	3.22752e-10	0.224586	0.2294	0.000370745	0.111811	0.00321626
DIAG-16222	0.000688401	0.0378749	0.000141793	0.0844743	0.259971	8.53744e-16	0.214462	1.1508e-10	0.0501835	0.139973	0.0013112	0.120379	1.41212e-10	6.02067e-05	0.233409	0.577496	0.398393	5.44768e-20	6.22649e-05	6.30722e-08	0.479521	0.123122	0.0629282	3.6137e-15	0.14919	0.0444816	0.511289	0.703504	0.0980795	0.625371
DIAG-16223	0.0427633	0.220347	0.0072968	0.329072	5.25563e-11	0.0601312	0.0335038	2.63989e-15	0.0914787	0.0225992	5.2644e-09	0.312277	0.146508	1.72413e-19	0.012313	0.061331	0.481477	0.0262813	0.389646	1.50525e-22	0.0849213	0.116067	0.145399	0.448438	0.303328	0.0463476	0.238799	6.69095e-06	0.671849	0.0300147
DIAG-16224	0.60301	0.249641	0.00560998	0.0457195	0.408004	1.62967e-05	0.0318296	0.808545	0.00011629	0.145612	0.252153	0.0054387	2.51673e-08	0.404443	0.112282	0.0988552	1.11081e-14	0.085497	0.089627	0.199349	0.282255	1.84495e-16	0.216213	1.35417e-09	0.000412586	0.199372	0.280144	7.57858e-11	0.0119288	0.000176828
DIAG-16225	0.00762858	0.0345058	1.3831e-22	0.09859	0.329842	0.0738027	0.141653	0.129657	0.00015626	0.31064	0.115006	0.216819	1.41454e-11	0.0106884	0.178948	1.33406e-07	0.226604	0.093872	0.338943	0.400145	1.91404e-10	0.201929	0.0192311	0.104514	6.28756e-06	0.00180501	0.646945	0.00575376	0.692706	0.229631
DIAG-16226	1.06082	0.132061	0.196176	0.00715653	0.144455	0.0342776	0.000651815	0.22363	4.28518e-07	0.00115589	0.136863	0.0553145	0.00519554	0.553657	1.64036e-10	0.0541408	0.0662033	0.0282341	0.195068	0.0701608	0.105274	0.120212	0.823758	1.26348e-17	8.91466e-14	0.0937731	0.0918525	0.165518	0.136732	7.61047e-07
DIAG-16227	0.144432	0.129259	3.40876e-06	0.0163888	0.000142413	0.01413	0.116454	0.00111616	0.305677	0.501254	0.0759321	0.226429	0.0838065	0.150719	0.0534248	1.42602e-12	0.150623	0.29958	1.05995	0.107934	0.0857674	0.28287	0.156582	0.174466	0.000720784	0.209873	0.00974945	0.000711042	8.0882e-05	0.116587
DIAG-16228	0.68451	4.73878e-14	0.000200545	1.76652e-05	0.000134233	0.175673	0.293136	0.391033	0.0186194	0.0699012	1.84447e-08	0.255349	7.953e-35	0.227389	0.0660018	4.31183e-09	0.195273	0.18502	0.148242	0.103539	0.000197708	0.0642715	0.639714	0.0422468	0.00420635	0.0506171	0.424483	3.62042e-15	3.14353e-07	0.0554928
DIAG-16229	0.0641536	0.0719095	1.50903e-09	0.202807	5.10679e-15	0.252045	0.000678339	7.23014e-17	0.0805862	3.38047e-05	0.0738364	0.573484	6.88523e-12	2.43126e-10	1.25955e-14	5.35526e-14	0.321002	0.0650297	0.362302	1.11442e-13	1.86744e-06	0.319132	0.0360646	0.513658	0.187975	0.0995868	0.532345	1.95312e-11	0.36264	3.41643e-05
DIAG-16230	0.101259	6.63563e-27	3.81145e-13	1.60026e-16	0.242722	4.78641e-29	0.338341	0.44914	4.20112e-13	0.209623	0.0938802	0.0450914	3.93429e-14	0.234697	0.23921	0.296071	0.0754869	7.7668e-06	3.85351e-11	0.14119	0.304635	0.0244316	0.613922	1.98767e-13	0.166476	0.266817	4.88662e-10	9.76235e-17	0.0569521	0.185951
DIAG-16231	9.65834e-05	0.124869	6.07847e-10	2.91649e-18	3.29116e-13	1.88255e-05	0.122184	0.283425	0.213452	0.169935	9.98423e-06	0.0490653	0.324736	0.0840177	0.100103	0.145291	0.525624	0.333236	0.227561	1.5787e-12	0.0313098	0.0608063	0.00100122	0.564359	1.80655e-10	0.197183	0.0261438	5.7154e-09	0.503591	0.000527295
DIAG-16232	0.622828	4.83279e-06	0.412787	0.0862495	0.334302	0.134234	0.135033	0.681005	3.58764e-06	3.02665e-10	0.0745311	0.0445042	0.00141602	0.421565	2.48561e-29	1.36536e-06	1.16521e-06	0.00201453	3.66761e-05	0.0208223	1.38619e-12	0.0370766	0.728811	0.105048	0.111062	0.0900868	8.86647e-20	0.0489929	0.111616	0.138787
DIAG-16233	0.183899	0.251573	1.3573e-07	0.193814	8.29365e-06	0.0956544	0.0437133	2.24932e-05	0.0797863	0.192015	4.61822e-16	0.398254	1.53634e-08	0.210819	0.0159197	3.1487e-06	0.251171	0.12853	0.721924	0.000304378	3.19285e-08	0.140111	1.33186e-09	0.553833	0.216203	0.0804133	7.73872e-11	0.00155834	0.218791	0.224982
DIAG-16234	0.00887904	0.159643	0.316281	0.233972	3.34388e-06	0.0943674	0.0524666	0.116031	0.157627	0.126412	0.0522683	0.188626	0.0346125	8.33412e-14	0.340825	2.02787e-05	0.563451	0.00971011	2.00852e-15	2.49908e-30	0.147501	0.141998	0.558188	0.000202708	0.364555	0.240076	0.0358651	0.34106	0.014827	0.353127
DIAG-16235	1.01767e-05	0.00502713	1.22939e-25	0.0521594	0.000221444	0.156099	0.383636	0.0132174	0.00947439	0.125069	0.349347	0.430786	1.72107e-14	0.000333286	3.51501e-09	0.0678175	0.246231	1.4099e-12	0.575901	0.020721	2.39114e-14	0.110093	2.96101e-22	0.564661	0.152007	0.0286903	0.157722	5.0614e-20	0.454925	7.08423e-05
DIAG-16236	0.572288	0.011817	0.197169	0.0483858	0.16237	0.0837466	0.117519	0.670748	0.149969	2.79733e-20	0.000527799	1.59435e-07	0.0254769	0.385855	0.206131	0.214932	0.200218	2.35171e-16	2.78896e-11	1.98039e-05	0.0951703	0.0522547	0.7432	3.21288e-15	0.148673	1.59353e-10	1.75742e-12	0.000487346	0.0506205	0.00362595
DIAG-16237	2.69591e-08	0.0462632	0.0643438	0.106741	2.16051e-16	0.000226652	0.131568	1.42601e-13	0.366488	0.245959	8.67974e-16	0.274107	0.110758	3.57775e-24	0.169659	0.184657	0.620651	0.00354438	0.553719	5.60891e-31	0.0889043	0.152073	0.120572	0.60357	0.228646	0.040617	0.148309	5.53312e-10	0.00977069	1.27466e-06
DIAG-16238	0.773272	0.21615	1.45336e-21	5.00877e-13	0.402694	8.67232e-07	0.151842	0.821006	3.75396e-08	0.0377967	0.332617	0.124551	5.78161e-10	0.358023	0.217186	0.113517	0.000266907	0.0454167	0.084454	0.307783	0.132316	4.24768e-12	0.432783	0.0524193	6.25865e-09	2.07296e-20	0.0822264	2.75228e-15	0.00676731	1.52654e-25
DIAG-16239	0.00440889	0.0750209	0.000294082	8.19659e-07	0.255455	2.28869e-11	1.4326e-07	0.42823	0.0519155	0.149864	3.50043e-12	3.20422e-18	0.00284604	0.284058	0.300686	0.490071	0.234113	0.0477671	4.35451e-20	0.175352	0.0709448	0.000616807	3.8949e-16	0.12064	0.118602	0.259633	2.56713e-14	0.00176097	0.819337	0.371797
DIAG-16240	0.429997	1.54784e-33	7.9592e-30	7.86256e-09	0.599706	2.25894e-12	0.28127	0.736622	3.7455e-20	0.251533	0.354731	1.10497e-19	0.0319099	0.146732	0.278259	0.200684	1.68218e-18	1.86063e-09	5.52209e-19	0.0762661	0.24222	7.49817e-07	3.93605e-17	3.53168e-21	3.05568e-08	0.138517	0.198212	9.4856e-18	0.000746421	0.366237
DIAG-16241	0.112224	1.08625e-05	0.315162	0.432198	0.0147367	0.104035	8.96049e-13	0.0991239	0.278602	0.165426	1.54974e-19	0.222589	0.00821643	0.225429	0.000111149	0.0904726	0.410887	0.318121	0.30659	0.148956	0.000134914	0.0183119	0.0656093	0.54788	0.111485	0.0645737	0.0102024	0.000180035	0.652948	0.000265942
DIAG-16242	0.754106	0.179482	0.230001	0.128168	0.127399	0.0381226	0.0812207	0.0650792	0.268507	1.78248e-05	0.0189275	0.00830228	0.0543215	0.485982	0.0933828	0.104416	0.0513814	0.141518	9.15784e-06	0.489682	0.388051	0.129762	0.625341	2.96115e-07	0.154687	0.160354	0.352957	0.162396	0.000128648	0.426248
DIAG-16243	0.0634733	0.106102	5.83466e-06	0.111113	0.0350637	0.111817	0.093921	5.38712e-05	7.47416e-07	0.204672	0.0258474	0.541038	0.0589367	1.54439e-11	5.45761e-13	1.17167e-11	0.205322	0.109715	0.755707	0.391041	0.00112378	0.153761	0.107374	0.306881	0.141525	0.115343	0.402916	4.89895e-09	0.385446	0.0781556
DIAG-16244	0.977162	0.448981	0.0478881	5.97266e-09	0.0765384	2.22993e-08	0.0312423	0.578046	1.73017e-07	0.0462438	0.120247	1.45176e-05	0.0411906	0.60518	0.0706166	0.278192	5.15598e-18	1.30603e-08	0.209953	0.00923855	0.375345	1.0619e-10	0.459973	5.94673e-15	4.35932e-06	0.0279411	6.55918e-09	0.0240655	0.0018053	5.17107e-15
DIAG-16245	0.00829527	0.0513609	3.52767e-06	0.0914264	6.23136e-14	0.118073	3.22089e-05	0.177157	0.00967847	0.196758	3.68247e-08	5.69592e-08	0.0131789	0.207703	0.322255	0.431434	0.000348889	0.0772713	0.147281	9.30833e-07	0.154277	0.0156291	0.102003	3.26278e-05	2.23316e-05	0.184865	0.0487101	1.46558e-07	1.07119	0.386655
DIAG-16246	0.338815	0.0117503	0.267308	2.62856e-13	0.445512	0.0796965	0.0597583	1.03211	4.49457e-15	0.104498	0.372463	2.7533e-05	0.116237	0.274042	3.61011e-11	0.146137	0.023997	0.0272389	7.39834e-05	0.14192	0.0191001	4.03988e-08	0.280023	4.56584e-05	0.00355111	1.50602e-13	0.180544	2.40587e-18	0.359016	2.07334e-08
DIAG-16247	1.51424e-05	0.122701	0.188475	0.20486	0.131937	0.253629	1.17265e-09	0.000442211	0.0552154	0.0504713	0.00647171	0.33943	0.159457	0.00994554	9.56441e-22	0.14032	0.316007	0.153297	0.52346	0.174356	7.40283e-07	3.09447e-07	1.5808e-22	0.700913	0.282112	9.98846e-09	3.56324e-11	0.00174763	0.444442	0.00511905
DIAG-16248	0.516596	0.235353	0.201177	0.000866565	0.206434	0.0581191	0.093636	0.735959	2.16505e-07	0.0323761	0.0966477	0.031506	0.00243505	0.373367	1.05286e-07	0.312106	0.0201057	0.0132967	6.34476e-06	2.88428e-08	0.0828793	0.00590819	0.619448	0.0395322	6.3092e-10	0.0828763	2.14787e-06	1.36336e-06	0.125361	0.000919335
DIAG-16249	0.161671	0.0919035	1.69494e-44	4.82419e-07	5.84788e-11	0.130339	0.214161	0.222437	6.20922e-05	0.137119	3.77266e-09	0.423674	1.1868e-10	0.000319736	0.00158921	0.153305	0.236857	8.62979e-06	0.801661	1.25766e-16	2.29284e-13	0.117532	3.06776e-14	0.549719	4.96434e-14	0.208413	0.0892614	8.7812e-25	4.64855e-05	0.000171182
DIAG-16250	1.15239e-06	9.48431e-05	0.527262	0.00832198	0.282893	6.49074e-11	0.192305	0.398781	0.176496	0.234074	0.144709	5.57123e-14	2.8985e-05	0.320056	0.129597	3.93911e-05	0.184537	0.198751	7.65675e-16	0.313844	0.12793	0.141416	0.557638	0.000256738	0.00534659	0.215913	2.2405e-14	0.438647	0.000149676	0.506299
DIAG-16251	3.99619e-10	0.306359	0.26337	0.267502	2.08537e-12	0.0675006	0.00660077	5.73199e-17	0.315306	0.314052	2.22511e-19	0.297317	0.244268	0.104436	0.0750384	3.0181e-19	0.445977	0.219198	0.525217	0.152715	3.74661e-05	0.103346	1.50899e-11	0.588862	1.05576e-06	0.142225	2.59111e-15	0.238874	0.190376	0.117279
DIAG-16252	0.379047	0.0989859	7.66048e-23	1.96739e-07	0.0263182	0.0102724	0.42374	0.851773	0.0756539	0.0382765	0.653906	0.00112824	0.0168859	0.0804512	0.180895	0.364599	1.34301e-17	2.33226e-05	6.66182e-09	0.323801	0.0880514	1.58899e-10	0.311937	0.00140272	1.53888e-11	0.0169881	0.217404	8.8778e-13	6.2562e-07	0.0332767
DIAG-16253	4.37748e-07	0.176313	1.3333e-18	0.151151	8.29773e-10	0.236094	0.308436	6.40249e-06	0.377516	0.136341	0.434	0.253854	0.0508491	0.0045679	6.08032e-09	3.74396e-15	0.125779	1.05352e-08	0.489071	0.290959	5.74298e-10	0.072493	9.0987e-25	0.755896	0.332604	1.36221e-08	0.00761745	5.50704e-05	0.216043	0.027962
DIAG-16254	3.57412e-17	2.10934e-15	6.9949e-07	8.85384e-07	0.0446072	3.57297e-05	2.56868e-07	0.160384	0.285613	7.58108e-29	0.0160218	0.0304093	0.0879344	3.54524e-27	0.0883474	0.333206	0.485789	6.92746e-11	0.0505735	2.60871e-09	0.620638	0.0563667	0.268144	1.82226e-16	0.395657	0.116778	0.507472	0.386602	0.00193809	0.490229
DIAG-16255	0.183599	0.285381	7.15336e-10	0.117845	1.25876e-08	0.285959	0.0919493	0.101455	0.18076	0.09697	8.03467e-06	0.415688	0.0311729	9.02791e-09	0.11963	1.04409e-14	0.239853	0.00242139	0.913162	0.121021	0.0578192	0.0191564	9.60835e-06	0.500276	0.132749	2.0645e-05	0.0654364	2.0989e-14	0.120993	2.34909e-17
DIAG-16256	0.0565909	0.153259	0.0225166	0.14003	0.0017045	0.000299943	1.62496e-13	0.169159	0.0797631	0.0803297	0.00657948	0.000607376	0.000254036	2.228e-14	0.338939	0.0829687	0.562087	0.0519052	9.30248e-10	0.350421	0.648962	2.46206e-06	0.22	2.35416e-20	0.870736	0.0450874	0.198278	0.725703	1.96244e-05	0.554735
DIAG-16257	0.202908	0.22617	0.187986	0.213978	1.35499e-05	0.0987354	0.0520841	0.00929043	0.10464	0.205423	6.34744e-09	0.355048	1.4634e-06	1.77224e-05	0.0946515	4.58679e-07	0.373638	0.145102	0.888299	0.35076	0.000300749	0.145143	0.161709	0.408686	0.0785	0.103377	0.0223646	2.83299e-15	0.116548	1.61925e-09
DIAG-16258	0.679228	0.00464161	0.223968	5.13495e-08	0.38891	8.14072e-10	0.302028	0.722614	5.05603e-16	0.0419713	0.269514	0.000530775	1.65861e-06	0.402086	0.102074	0.080914	6.32958e-18	0.258767	0.000243142	0.275494	0.151317	4.53692e-08	0.517985	0.000704028	4.1188e-19	0.170461	0.000250942	4.35124e-28	0.109583	1.74016e-17
DIAG-16259	0.0424931	0.000402355	0.169415	0.00024469	4.29844e-17	1.64109e-21	0.182575	0.0372827	0.00585308	0.31896	3.74332e-09	0.105064	0.346071	0.0873352	0.078208	0.234207	0.28867	0.598701	0.170666	4.09678e-15	0.0694477	0.0452553	0.0101752	0.466998	5.66176e-07	0.149884	1.05606e-07	4.96063e-05	0.70645	0.274916
DIAG-16260	0.720217	0.0678781	0.103475	0.235543	1.84244e-05	0.114543	0.17851	0.408105	5.98167e-05	0.0914092	3.96973e-19	5.9069e-19	0.0675014	0.231611	0.378872	0.245102	0.219233	8.39087e-05	5.60023e-17	4.21259e-24	0.208373	8.35025e-07	0.650676	4.05075e-14	8.8491e-11	0.1257	0.00105148	0.0072493	0.0044172	0.270652
DIAG-16261	0.067318	0.0288478	1.05708e-22	0.0839421	0.119511	0.261022	0.092764	0.0437996	0.0190196	1.18813e-05	8.10895e-05	0.199497	0.0228031	9.133e-06	9.43504e-18	0.10528	0.291354	5.76753e-05	0.425323	0.175253	5.37729e-07	0.220025	0.0686406	0.4522	1.53146e-07	0.0793367	0.311664	1.95833e-12	0.360342	0.241948
DIAG-16262	0.000655426	1.96365e-16	8.2471e-07	5.2563e-30	0.0384583	2.40778e-27	0.00654863	0.233685	2.7068e-09	0.109337	0.0229162	0.298736	2.34754e-23	2.89335e-07	0.218393	0.175597	0.557621	5.85673e-09	1.1944e-10	0.0288593	0.266257	1.28071e-06	5.75361e-12	1.44156e-13	1.03723	0.0791378	0.329507	0.534142	0.000832335	0.524238
DIAG-16263	0.296056	0.159898	1.90929e-24	0.0227117	0.00739302	0.0577284	0.153249	0.135449	8.84721e-11	0.00725193	0.0570196	0.614929	5.488e-07	0.0427546	1.3021e-32	0.0869192	0.0288033	0.0161718	0.916935	0.225081	5.4895e-10	0.000149991	3.34076e-07	0.308374	0.0490942	0.0846971	0.169736	3.73815e-13	0.547852	0.0692044
DIAG-16264	0.249121	0.284269	3.61413e-24	4.08975e-10	0.304985	0.0260952	0.207207	0.291336	0.00319374	0.200819	0.0635252	0.309382	1.00731e-16	1.17609e-13	0.265339	0.027045	1.63712e-06	0.135279	4.01397e-14	0.330937	0.350635	0.000286219	0.33326	1.17741e-20	0.0325724	0.00859481	0.714974	2.05845e-10	0.000193586	0.410444
DIAG-16265	2.72761e-12	0.148846	8.18007e-17	4.35356e-14	0.302221	0.124187	0.000110049	0.326151	0.260974	0.275436	0.0919334	3.20416e-19	0.0786393	0.131523	0.339445	0.194171	0.000257952	0.153042	2.67391e-12	0.513373	4.36613e-09	2.37048e-06	8.89768e-22	0.0381577	0.155353	0.120028	5.73014e-11	0.00677727	0.740052	0.451824
DIAG-16266	0.326889	0.0823024	6.69781e-12	0.0472249	0.53634	0.130471	5.33302e-07	0.613013	0.057711	0.100065	0.332977	0.0669832	0.00349865	5.74744e-06	0.216991	2.91422e-07	0.141956	0.000281041	0.000266475	0.322243	0.235282	0.000128397	5.1049e-15	0.0771781	0.102774	1.75015e-19	0.679401	1.124e-09	0.179899	0.108065
DIAG-16267	3.82151e-07	0.0687855	1.97876e-20	0.010474	0.238167	0.209776	0.25898	0.368875	1.99899e-06	0.0921924	0.310332	0.16326	2.26341e-13	0.295301	0.0848045	5.20173e-07	0.323487	8.09943e-08	0.0115293	0.364461	9.96426e-08	0.131429	0.000134671	2.50316e-06	0.046143	0.0559855	0.692587	0.0695139	1.14448	0.0638913
DIAG-16268	0.70457	0.116444	0.393765	0.0403815	0.226245	0.103969	0.104501	0.664834	0.00360438	0.297706	0.179722	1.76703e-06	9.4971e-11	0.551053	0.0647103	4.50708e-09	2.21365e-22	0.222096	1.50913e-09	0.127858	5.03874e-11	1.71878e-16	0.436471	2.24618e-13	7.24433e-07	0.155776	1.31442e-15	0.191247	6.27751e-05	0.200178
DIAG-16269	0.351774	5.47895e-11	2.25132e-27	0.0679836	0.000430045	0.203286	0.356608	0.0782716	0.000165821	0.000201029	0.0586105	0.480425	1.79921e-10	0.0172383	1.6602e-30	6.79593e-06	0.0229802	9.13703e-06	0.778635	1.0796e-17	9.5612e-17	0.0767263	1.17918e-06	0.418194	0.0375215	0.107377	0.113332	0.0733837	0.505716	0.00952667
DIAG-16270	0.333489	0.633895	0.192313	0.0898121	0.0200866	0.0713448	0.12414	0.453133	0.356991	5.44753e-22	0.43282	5.68718e-11	0.148781	0.289501	0.188673	0.324132	0.0668778	0.119638	0.0304325	0.0673049	0.0934453	7.34436e-07	0.344468	2.69043e-10	0.0853674	0.170365	2.36418e-05	0.141641	1.33205e-09	2.08822e-11
DIAG-16271	1.93216e-07	0.413921	2.32734e-11	0.199154	0.085217	0.199087	0.303395	0.174225	0.230651	0.27373	0.31427	0.214427	0.118885	2.10673e-06	0.217551	0.00380629	0.142984	9.85463e-12	0.590824	0.0199539	9.69025e-12	0.188117	1.40417e-11	0.256814	0.154397	5.32108e-16	1.68017e-08	0.0753808	0.177605	0.046544
DIAG-16272	5.07307e-14	1.26923e-16	5.98029e-11	4.06311e-26	0.141404	1.89308e-16	0.0036884	0.286854	0.436749	3.20065e-07	0.00169772	0.00182547	6.55861e-06	0.0340407	0.355688	0.0679522	0.648265	3.77159e-08	2.11578e-19	0.587593	0.0368452	3.62273e-10	5.59222e-15	2.04833e-18	0.88571	1.73498e-07	0.047825	0.451191	8.46306e-05	0.750361
DIAG-16273	3.94667e-14	0.300351	0.183907	0.0677424	1.48176e-08	0.11954	7.75666e-05	1.22979e-07	0.345936	0.203702	2.69527e-05	0.304466	0.175081	3.00323e-05	0.198198	8.2777e-07	0.533411	0.262316	0.603188	0.140314	0.104168	0.0747271	0.0391861	0.574328	0.0076867	0.128915	8.38498e-09	0.0135759	1.7587e-14	0.111802
DIAG-16274	0.653655	0.425241	0.115026	0.0118759	0.279495	3.64894e-05	3.98077e-13	0.271017	0.000741368	0.0287798	0.0493393	2.04456e-10	0.0842687	1.42395e-14	2.50725e-06	0.399141	0.00122819	0.0183786	3.06315e-13	1.00646e-06	0.577063	3.77348e-06	0.322741	8.54787e-24	0.134126	0.161057	0.451037	0.137157	0.0650674	0.0781068
DIAG-16275	0.0678753	0.125707	0.0448398	0.248287	0.0307465	3.3112e-05	0.293905	0.00730499	0.0111849	0.0486732	7.2866e-12	0.451539	0.113	0.0672595	2.24272e-13	0.0608283	0.337332	0.201671	0.737491	0.137302	3.62723e-05	0.360605	0.0300767	0.474852	0.441827	0.074552	0.110007	0.00245444	0.000149984	0.145752
DIAG-16276	0.458825	0.0652317	0.137929	0.113139	0.417274	1.34512e-18	0.454294	0.663966	5.35013e-12	0.161493	3.04013e-10	0.0687097	0.0132923	0.30772	0.327756	0.0392531	4.3677e-10	8.23782e-05	1.15972e-17	0.0722796	0.291952	0.00118323	0.24559	7.1991e-10	0.283593	0.0237164	0.152332	0.0474672	0.120215	0.583433
DIAG-16277	0.409644	1.58457e-37	0.000302642	0.117946	2.11664e-16	2.00164e-25	0.326338	0.0156008	2.10306e-07	1.11209e-22	0.000244662	0.771002	7.49056e-24	5.21135e-14	7.41004e-25	0.0134052	0.165997	1.54722e-18	0.127921	1.77782e-20	4.21661e-08	0.135067	1.91315e-08	0.565759	0.0073454	5.15909e-20	0.219778	1.96368e-23	0.847231	1.87745e-20
DIAG-16278	0.751166	0.0539613	0.148833	0.0346857	0.265274	0.0020188	0.241994	0.72337	0.0518044	1.43349e-06	0.365072	0.302789	2.95584e-16	0.222214	0.169236	3.23778e-08	1.37155e-06	2.85084e-07	2.19839e-07	0.500072	2.27235e-06	0.0734571	0.418327	0.259566	1.11882e-09	5.3264e-33	0.45803	8.42974e-15	5.90196e-13	4.04112e-18
DIAG-16279	0.154865	0.0497467	7.70874e-22	0.167939	0.0637251	0.00101902	0.225527	0.215274	0.00238332	3.63223e-06	0.05365	0.204564	4.21378e-07	0.268729	7.09306e-12	0.420666	0.357676	7.9326e-05	0.427834	0.143571	5.19019e-18	0.0349881	0.000119151	0.622686	0.142347	3.69412e-23	1.09169e-05	1.6633e-12	0.636472	3.58173e-24
DIAG-16280	0.885944	5.78719e-08	0.366126	1.2472e-05	0.325074	3.12426e-07	0.221362	0.625997	0.00593909	9.09182e-14	0.366944	0.0950385	3.65783e-07	0.200952	2.10076e-25	1.46424e-06	1.23447e-08	0.000213245	6.19174e-06	0.363749	0.182793	0.0395781	0.665417	0.105887	0.000712682	0.0951787	0.000361949	1.34787e-19	0.0494565	1.31327e-11
DIAG-16281	0.400748	0.0890449	8.04473e-11	0.0361672	0.0378591	0.137663	0.0176869	0.0745693	0.000559974	0.00224525	0.0801082	0.410082	0.0386555	3.07019e-05	0.00031122	0.00893698	0.103613	0.105214	0.746738	0.165219	1.68954e-08	0.064227	0.0589368	0.355222	0.000938575	0.067012	0.131345	9.98087e-15	0.64541	0.0758517
DIAG-16282	0.557873	0.0606044	8.19342e-06	0.0295526	0.359661	2.2399e-05	0.362547	0.985796	3.97345e-17	0.145077	0.278235	7.59565e-05	2.82392e-14	0.411888	0.0405347	0.0113934	3.95026e-12	0.0174377	1.73368e-11	0.314525	3.581e-12	1.80472e-09	0.526715	0.0533358	9.09114e-13	0.0100415	1.20448e-08	1.96815e-16	0.0766531	0.101526
DIAG-16283	0.151858	0.10568	3.41738e-20	0.168369	0.00176505	0.189979	0.0917171	0.166805	0.0346051	0.000396754	1.30185e-06	0.502214	0.0141952	9.82473e-06	3.34661e-09	0.00632073	0.419754	1.99885e-10	0.637952	0.264658	7.20145e-15	0.0206664	2.59481e-16	0.590431	0.00784077	0.0352616	0.0140487	1.94118e-23	0.342618	0.0291261
DIAG-16284	0.430204	0.336394	0.000131462	0.000145016	0.369812	0.0334728	0.154275	0.0826422	0.0697416	0.0882234	0.0543749	0.0242804	0.210773	0.522829	0.098018	0.269626	3.05202e-11	0.000135053	8.65287e-09	0.146654	0.666109	0.154908	0.014588	1.71561e-13	1.69747e-15	0.182118	0.311653	0.482678	0.103966	0.0194665
DIAG-16285	1.13266e-08	0.223228	5.9668e-09	0.00014834	1.22807e-05	0.0155612	0.188421	3.58559e-05	0.383346	0.427926	0.0521288	0.284625	0.0248353	0.157064	0.201894	2.49462e-17	4.04209e-09	0.463506	0.89237	0.491248	0.000922513	0.298935	0.0719253	0.159675	1.99563e-11	0.196341	0.00668932	0.351519	0.366519	0.0912188
DIAG-16286	0.207561	0.240777	0.432809	0.15705	0.301177	0.0193311	0.0261855	0.409856	0.165335	0.0212817	0.0544981	0.00675245	0.0158736	0.666117	0.150796	0.00300037	0.114516	0.000809372	8.45676e-15	0.328335	0.0880472	0.056057	0.34214	2.38891e-05	0.127652	0.124855	0.0625733	0.517926	0.0904257	0.478486
DIAG-16287	2.70949e-07	0.152534	0.0633294	0.310683	0.0426431	0.250975	0.0443034	1.13919e-11	0.286713	0.175709	0.000183473	0.166963	0.00402324	0.0192839	0.17148	1.10119e-15	0.23822	0.149254	0.389828	0.371563	5.19955e-15	0.11127	0.134795	0.335078	0.126456	0.0673192	1.28753e-05	0.246186	0.651405	0.120824
DIAG-16288	0.145851	2.2258e-11	0.523959	0.180593	2.31322e-10	1.10958e-07	0.472624	0.376897	0.266151	5.1679e-12	0.306593	0.116092	0.0387985	1.65082e-05	0.248891	0.0617487	0.176737	5.11441e-10	1.19631e-11	0.136297	0.122795	0.288434	0.697688	0.0919949	0.0480305	0.0367569	0.00014556	4.67704e-05	3.26391e-12	1.7007e-06
DIAG-16289	2.08002e-07	0.140873	1.4096e-13	0.00629098	9.8388e-08	0.136382	0.17617	0.314099	0.171055	3.07885e-12	0.142476	0.0183843	0.0852371	0.0131653	0.209792	0.464215	0.445794	1.43676e-07	0.000522674	6.59684e-26	1.01148e-17	0.0135693	0.0108291	0.0294282	0.0343979	0.187556	0.0174631	1.26411e-09	0.877042	0.110472
DIAG-16290	0.591433	0.132218	1.29041e-23	0.0686263	0.536125	0.14573	0.0281014	0.746962	0.0100732	0.000244498	0.251781	2.16146e-14	0.0898196	0.00712941	0.27215	0.202841	6.02966e-19	1.54576e-17	1.86855e-12	0.261018	0.486732	1.42635e-15	0.298597	2.17695e-29	0.0642922	0.000528233	1.41913e-08	2.88958e-11	0.0585949	0.0118841
DIAG-16291	0.373821	0.0416501	3.91621e-25	0.062397	1.12452e-08	0.0587431	0.1697	0.0333483	0.126304	1.6099e-06	0.0155465	0.563954	4.47263e-21	1.8648e-08	0.066129	0.110292	0.230506	2.67998e-12	0.747763	8.62523e-29	4.03101e-21	0.0544332	0.0246815	0.61521	0.083572	8.96694e-23	0.157196	2.06105e-06	0.154986	3.62266e-25
DIAG-16292	0.0990487	0.100003	0.199211	0.244462	0.356517	0.0521912	2.9165e-05	0.000774369	0.146235	3.51879e-09	0.143404	0.0689574	0.00338101	0.421628	4.07696e-15	0.337688	0.00306904	5.28389e-13	0.000442146	0.528681	0.270178	0.263187	0.407705	1.12029e-18	0.394887	0.189536	0.415417	0.692171	6.41969e-06	0.347261
DIAG-16293	3.23823e-11	0.154902	0.00641338	0.207139	0.0862037	0.0759288	0.059807	0.000348283	9.46134e-05	0.0957679	0.0162392	0.404263	0.000676476	0.0971918	1.13396e-21	0.0371337	0.262716	0.455568	0.96994	0.283837	1.64018e-07	0.188084	0.140815	0.3588	0.451953	0.20615	4.84755e-05	0.187462	0.252321	0.00202894
DIAG-16294	1.07599	0.272329	1.50479e-06	0.0189539	0.148982	0.0346642	0.000530669	0.388764	0.261811	1.18016e-14	0.0217085	5.37459e-07	0.125771	1.632e-09	0.110719	0.121482	3.11176e-05	1.94421e-14	1.60319e-08	0.134093	0.537616	0.0468036	0.463758	4.12881e-21	0.0787597	1.77799e-16	0.658667	1.62106e-10	0.0130366	0.105502
DIAG-16295	0.496192	0.000239024	3.20377e-12	0.234385	0.107971	0.143164	0.250894	0.262967	0.220245	0.0135099	0.00699248	0.165461	1.57777e-06	0.0670135	0.121863	0.000541007	0.198946	0.0534272	0.232378	0.581527	6.48114e-18	0.00381549	0.0159701	0.299546	0.000108941	0.051239	0.240406	1.55763e-17	0.750201	0.00367089
DIAG-16296	0.756271	0.0596723	0.267232	0.0158207	0.233913	0.0396521	9.88779e-05	0.41083	1.32389e-05	0.0568266	0.118159	1.73484e-08	0.0363837	0.5604	0.0498229	0.276602	1.70727e-10	0.318197	0.0756836	0.0305413	0.000249162	5.42538e-11	0.49044	2.19402e-14	0.241901	0.131156	5.92539e-08	0.16191	0.106782	0.277556
DIAG-16297	1.74054e-09	0.214021	5.51009e-09	1.01722e-11	0.255955	0.000369927	0.000543798	0.311387	3.17066e-09	0.188094	0.00790635	1.53783e-22	0.0880188	0.151841	0.315047	0.498548	0.0499921	0.187287	3.83916e-17	0.139522	5.59843e-07	0.0737871	6.37965e-15	4.90761e-16	0.298865	0.000986996	7.54773e-07	0.0290626	0.996192	0.676548
DIAG-16298	0.374923	0.209699	1.3706e-29	1.84214e-14	0.399476	1.3472e-19	0.35611	0.959695	2.64782e-09	0.230551	0.261058	0.0251456	3.70731e-05	0.199782	0.282974	0.0244564	2.51652e-19	0.000254783	2.43415e-16	0.278669	0.204572	1.49438e-16	0.15769	3.27174e-12	0.174035	0.153982	0.186726	2.86136e-14	6.98544e-07	0.181433
DIAG-16299	0.218239	0.0250409	7.74352e-17	5.90477e-11	0.310244	0.0438717	0.00262226	0.40745	4.91407e-05	0.0279404	0.0912461	0.171082	0.000850295	0.10677	0.0623236	0.0442032	0.4505	5.04563e-20	2.18982e-16	0.310547	4.88941e-09	0.0316962	0.0883409	4.17628e-10	0.0818464	6.76603e-16	0.718297	0.0397911	1.08284	0.131787
DIAG-16300	0.675163	0.126104	0.000833375	7.48318e-10	0.352951	0.0266284	0.574323	0.686446	0.0919797	0.190193	0.0573681	0.0443319	1.31099e-10	0.219899	0.273382	0.240173	6.6029e-08	3.1092e-12	1.67704e-15	0.270194	0.190069	4.79771e-08	0.105973	0.0252277	9.61628e-11	2.284e-20	0.0237565	0.101775	0.13447	0.11281
DIAG-16301	0.247728	0.0531702	1.83367e-12	0.0467602	3.11858e-07	0.228679	0.234076	0.131109	0.163542	0.039214	9.81862e-10	0.275407	0.0621312	0.0303151	8.16296e-14	0.171299	0.18014	2.71621e-08	0.416333	1.49086e-14	0.0343192	0.014512	2.83886e-22	0.67668	0.0606511	5.55844e-11	0.075638	3.10455e-10	0.602565	0.0359346
DIAG-16302	0.0194383	0.154872	7.46392e-29	1.99847e-16	0.564235	8.48941e-08	0.091274	0.708256	6.55486e-14	0.260201	0.249741	3.91765e-07	0.06192	0.0637733	0.274997	0.499098	1.04733e-15	1.24124e-14	1.94225e-18	0.190951	0.262773	0.00134786	9.27752e-07	5.86473e-14	0.434799	0.263446	0.096804	1.25884e-10	0.132892	0.117867
DIAG-16303	1.02882e-12	0.101685	0.000572044	3.10529e-09	0.00138809	0.108184	1.29602e-08	0.13041	0.823946	0.100437	0.224464	0.182244	0.12045	4.75983e-09	0.336083	1.4792e-06	3.0885e-08	1.4107e-13	0.385399	0.616785	0.12259	0.462702	0.133294	0.232874	0.227741	1.01485e-14	0.184414	0.520449	0.214863	0.168082
DIAG-16304	0.549796	5.4687e-11	0.00640916	1.0495e-08	0.237073	2.32816e-09	0.751789	0.930306	0.00809064	0.226243	0.302217	0.0956744	5.19997e-07	0.29899	0.208819	0.0577137	1.13257e-08	1.47639e-13	2.18487e-15	0.252043	0.188867	7.90902e-07	0.0601868	1.12991e-05	2.32538e-09	0.00371126	0.0492758	1.5648e-07	6.13032e-17	0.219748
DIAG-16305	0.506764	9.6774e-06	0.000409161	0.0806358	9.01513e-31	0.0368932	0.146222	0.00487277	0.253669	0.0258198	8.92691e-20	0.215111	0.0788098	1.05528e-23	0.0239024	0.0142942	0.249402	0.000162102	0.475124	3.6199e-45	6.24836e-10	0.0367912	4.5577e-11	0.757143	0.0755925	0.0265752	0.0156078	7.10852e-27	0.336609	4.96198e-11
DIAG-16306	0.38427	0.159867	3.20572e-23	0.0042231	0.112316	1.20293e-16	0.312059	0.619807	1.10908e-16	0.027258	0.372204	0.203172	1.01403e-30	0.220552	0.252901	0.353753	2.93125e-05	2.1892e-14	1.23966e-06	2.18774e-09	1.1244e-10	0.0551662	0.621427	7.06856e-20	1.25823e-29	0.172504	0.00106709	3.16882e-05	0.00535386	0.0197778
DIAG-16307	1.14296e-10	0.135785	0.326403	0.0486259	6.03951e-14	2.10441e-15	0.111984	0.113454	0.287939	0.17398	1.48529e-05	0.02103	0.0646424	3.93248e-10	0.3365	0.245423	0.35997	0.311749	2.37475e-08	1.44972e-18	0.0121957	0.225294	1.12429e-15	0.144505	1.98934e-08	0.288786	0.127431	2.54815e-11	0.854436	0.282741
DIAG-16308	0.00684799	0.400961	0.12341	0.0189743	0.0897904	0.000128762	3.45768e-09	0.448102	0.318082	0.088014	1.21546e-09	1.15133e-06	0.000244867	0.11753	0.176003	0.0987854	0.310605	0.000715763	3.50778e-20	0.334904	0.778936	0.00518939	3.70653e-07	1.2398e-14	0.29935	0.210905	0.552311	0.155091	0.323553	0.168156
DIAG-16309	0.0333374	0.120271	3.53258e-12	0.0568616	0.363801	0.263187	0.0798165	0.41954	0.0562	2.44456e-07	0.115406	0.214118	1.30778e-11	0.0308801	3.55901e-05	7.69071e-14	0.400395	1.03578e-06	1.61666e-08	0.601013	0.103203	0.0562112	0.000124086	3.19723e-13	0.00571653	4.79493e-12	0.600268	0.0294533	1.1843	7.11262e-16
DIAG-16310	0.688619	0.0073297	0.224505	0.0430028	0.337883	2.23816e-11	0.057907	0.661128	0.0362585	0.0732833	0.395221	0.107254	0.183809	0.0045515	0.0973338	1.18763e-10	0.11242	4.47942e-08	9.86399e-16	0.47896	0.281228	0.0449719	3.53749e-10	0.00324428	8.43839e-05	2.4765e-20	0.875299	9.28863e-27	2.73016e-12	1.01164e-23
DIAG-16311	0.00729767	0.113609	0.0310201	0.395219	0.00898529	0.00131807	9.56993e-06	0.0340742	0.145112	0.130393	1.42979e-09	0.26173	8.24071e-06	0.146061	0.0813184	0.077241	0.66366	0.114987	0.217931	0.201821	0.144452	0.110848	4.82117e-19	0.641141	0.172861	0.118029	0.0788675	0.116332	0.3251	0.0984578
DIAG-16312	0.792557	1.30731e-21	0.286679	0.00039826	0.402514	2.06266e-09	0.102838	0.828877	1.93978e-10	0.152345	0.277423	0.0382676	8.75903e-09	0.288342	3.81274e-05	0.145855	0.0434145	0.0572492	0.0148215	0.23962	0.102081	0.0149229	0.53319	0.000337197	0.00136688	0.0207784	0.186054	3.44966e-10	0.139811	0.0146545
DIAG-16313	0.326729	1.69741e-05	0.06419	0.352857	2.41541e-10	0.0517971	0.173292	1.46926e-16	0.181242	0.194642	0.000205768	0.368247	1.23568e-12	1.68431e-13	0.00021187	0.093176	0.174785	2.0243e-13	0.829285	1.87815e-14	5.81343e-08	0.155693	6.59692e-09	0.625718	0.24333	0.131959	0.144846	0.0341194	0.181723	0.0322782
DIAG-16314	0.606116	0.0443724	0.272222	0.144798	0.210193	0.108536	0.201249	3.84442e-06	0.104672	1.47799e-07	0.0283232	3.4759e-15	0.000529257	0.489816	0.198121	0.111301	0.105343	0.0443873	3.58064e-13	0.0150249	0.529902	0.140819	0.544594	4.49921e-22	5.70703e-06	0.247512	0.267384	0.46304	1.44076e-09	0.160325
DIAG-16315	0.0770332	0.00139866	1.11829e-13	0.0678998	0.0442176	0.145675	0.0680802	9.73783e-08	0.165515	0.0514688	0.0345169	0.329957	0.0718469	0.081439	0.16816	0.301189	0.352681	2.38628e-07	0.623939	4.11442e-21	1.42496e-06	0.246867	0.0607664	0.482803	0.0184715	9.00254e-06	0.132193	5.95301e-05	0.207457	3.81589e-06
DIAG-16316	0.15758	7.7252e-14	0.0466681	2.97912e-15	0.000197776	2.62351e-24	9.1578e-14	0.0887178	0.437095	0.188478	3.51931e-09	1.93233e-11	1.9755e-06	1.23771e-29	0.189497	0.152779	0.775388	0.146333	1.92186e-28	0.0584695	0.633265	1.14341e-17	3.51469e-12	8.96616e-07	0.727553	3.164e-06	1.81482e-09	0.199001	0.097941	0.627268
DIAG-16317	0.365753	0.0351116	1.27515e-06	0.0771769	0.110149	0.238012	0.00372088	0.102804	1.91942e-08	0.0648923	0.15076	0.334067	4.62251e-06	0.000725211	0.00013909	6.44326e-09	0.458866	0.00607406	0.235401	0.550213	0.070318	0.0576222	0.138192	3.15796e-07	0.0349711	1.49764e-25	0.649014	0.161283	0.977764	1.36338e-19
DIAG-16318	0.484602	0.276854	0.187106	0.113417	0.392492	0.079485	0.126719	0.48979	0.00175942	0.026882	0.115742	0.0916992	0.078436	0.31634	7.7485e-09	0.000395992	0.0449915	6.79942e-09	2.73105e-08	0.304009	0.351636	3.72909e-06	0.422172	1.66079e-16	0.165539	0.154686	0.495905	0.0834395	2.68175e-13	0.336354
DIAG-16319	0.00201573	0.153711	8.15943e-09	0.220166	8.12799e-07	0.0272798	0.23181	7.42799e-05	0.0310313	0.391381	1.4113e-09	0.441098	4.77488e-09	0.00527397	0.11268	2.58205e-05	0.352335	0.0856989	0.625292	0.152455	2.8577e-06	0.0126127	1.74406e-15	0.465497	0.299314	0.115709	0.198472	1.0163e-09	0.441418	0.0713936
DIAG-16320	4.02768e-08	2.69454e-08	0.423167	5.33582e-08	8.09596e-14	2.90363e-16	0.0881272	1.49869e-06	0.370692	1.73826e-05	0.00485052	0.0929975	0.0606807	2.94559e-28	0.280644	0.574371	0.336423	0.0984935	0.145309	1.83618e-27	0.432298	0.0530868	0.841489	0.168928	5.59518e-05	0.0194255	0.490415	0.232823	0.0124578	0.00562598
DIAG-16321	2.31161e-07	0.190291	1.24022e-20	3.57931e-12	0.0936168	0.223788	0.140068	3.28656e-06	0.130751	0.0475847	0.148522	0.244374	0.0896131	0.032911	8.63946e-31	0.265392	0.044647	0.338895	0.998697	0.00980583	0.0144732	0.187262	2.83914e-07	0.374306	0.113558	0.0806569	0.0148712	0.00914428	0.209337	0.0220747
DIAG-16322	0.804083	0.0457022	5.2174e-31	1.13231e-10	0.379694	2.66651e-08	0.427075	0.857446	3.27445e-10	0.0167305	0.425675	0.0279801	0.000517047	0.310604	0.0544807	0.133633	9.47159e-24	5.96293e-05	0.166216	0.34495	9.28305e-12	0.0445062	0.244909	0.000657975	2.56113e-10	0.000476732	0.150882	9.98299e-13	0.00585342	2.22185e-11
DIAG-16323	0.0621055	7.36058e-05	0.117924	0.196762	0.032744	0.165905	0.0750802	2.38685e-09	0.182558	0.0945443	0.00867977	0.328668	0.0523035	1.47696e-08	2.2245e-15	0.175818	0.40102	0.00806685	0.582401	0.1287	5.19145e-08	0.0480085	0.000110447	0.734552	0.182117	0.0785635	0.000231004	3.57748e-16	0.208497	0.00364413
DIAG-16324	7.30265e-06	0.260261	0.61614	0.190837	0.144027	6.28422e-07	0.326374	0.229612	0.178479	0.0993892	0.310866	9.89569e-16	0.0562218	0.00449238	0.274458	0.490828	0.0590347	0.0957102	2.89533e-12	0.0109761	0.342142	0.120155	0.379991	2.42413e-17	0.0369631	0.210281	1.37876e-16	0.60169	3.03069e-18	0.146879
DIAG-16325	9.34163e-14	0.304209	6.61201e-17	0.0185645	3.97051e-06	0.418553	0.32514	1.32777e-06	0.230906	0.278003	0.532377	0.196773	0.196558	0.0463382	3.16647e-13	0.0709753	0.0437517	0.0410491	0.727248	0.410596	1.00566e-11	0.26374	4.13141e-22	0.389477	0.154061	1.2515e-05	1.92923e-05	0.0587582	1.00931e-08	0.0573611
DIAG-16326	0.694687	0.0863813	0.122261	8.07721e-06	0.199871	0.0163439	0.141946	0.579044	1.01682e-11	0.0140976	0.0817699	0.0735062	5.29128e-10	0.326478	1.23949e-09	0.16037	2.67517e-06	0.162583	0.129819	0.143214	0.216994	1.71643e-05	0.759937	1.02282e-17	0.0015583	0.152935	5.18018e-08	0.0577769	0.0444708	3.47999e-05
DIAG-16327	1.72422e-20	0.16456	1.00189e-15	5.83503e-26	1.02412e-14	4.80636e-13	0.0628122	0.277068	3.1676e-07	0.217895	0.00508516	2.75881e-08	0.726281	0.111527	0.332656	7.0188e-05	0.100399	0.814403	0.138282	1.46601e-10	1.79005e-12	5.10578e-14	5.00354e-17	5.5539e-05	0.279346	0.27398	2.8153e-22	0.619128	0.831502	0.00665606
DIAG-16328	0.147144	9.28604e-08	0.248472	0.0131308	0.197529	2.19811e-18	0.147865	0.107043	0.00344769	0.134881	0.0151384	0.10911	0.109589	0.198094	0.199432	0.377271	0.0404921	1.04489e-12	1.4264e-13	0.036816	0.664103	0.220934	0.271476	2.64833e-10	0.176103	0.113159	0.64299	0.327896	0.00150244	0.557682
DIAG-16329	6.07404e-07	0.126158	3.64851e-13	0.268318	0.00280722	0.126582	0.0468518	0.0491851	4.06277e-06	0.307643	0.00572698	0.492925	8.7042e-14	3.91633e-12	0.21335	1.69745e-15	0.175365	0.119531	0.477438	0.260363	2.15279e-05	0.168253	0.246527	0.208775	0.350906	0.197344	0.297299	6.96415e-06	0.336612	0.224152
DIAG-16330	0.852642	0.365547	0.394883	0.0556003	0.205862	7.83771e-05	0.00246369	0.303258	0.0784561	8.69466e-15	0.0778596	0.0496521	0.127525	0.381773	0.00120166	0.216719	0.0129173	0.12245	0.147065	0.0650556	0.260204	0.0338084	0.666805	8.42689e-11	8.51093e-05	0.118287	0.233796	0.0225425	0.00460827	0.0767731
DIAG-16331	0.0152288	0.189902	2.00865e-06	0.209301	0.213166	0.202298	0.0341418	0.0186827	0.0845411	0.0531709	0.0500405	0.205323	0.20708	0.062322	0.0172552	0.0315414	0.197935	0.152681	0.872476	0.280528	6.35957e-05	0.0714874	0.0845892	0.25694	0.00210991	0.0367411	0.117127	0.0846268	0.299113	0.327449
DIAG-16332	0.559716	0.168807	4.09314e-10	2.58865e-13	0.399899	0.0447465	0.0477451	0.651631	0.142485	0.184011	0.280089	0.000191452	0.311696	3.524e-06	0.369801	0.0712622	0.00222156	0.00810721	1.09576e-06	0.537824	0.220103	1.19231e-07	0.165278	0.132	0.00630999	5.13909e-20	0.672591	1.56297e-10	0.11173	2.72808e-13
DIAG-16333	0.144234	0.164524	0.0902158	0.0018458	0.432851	0.0893572	8.30877e-06	0.291036	0.0970397	0.000731731	0.245671	0.0717454	0.148071	0.0982293	0.076424	9.71404e-10	0.391797	0.0306032	2.24078e-16	0.485089	0.0810707	0.190009	0.00383736	6.8412e-07	0.0541827	0.0324262	0.800251	0.179242	0.576464	0.267455
DIAG-16334	4.83193e-10	0.170845	0.184501	4.75112e-21	0.0216219	9.59233e-25	1.27121e-15	0.368759	0.541528	0.116118	0.00185196	0.223716	0.481877	1.01467e-08	0.331999	0.117637	1.24354e-15	0.0215179	2.855e-24	0.534914	0.540358	1.61048e-15	0.0769615	8.87949e-21	0.21279	0.0402402	2.37478e-27	1.11845	1.4789e-09	0.356448
DIAG-16335	1.92787e-09	0.145227	0.115698	0.0401988	0.121706	4.63924e-10	3.88128e-09	0.00387246	0.406462	0.0555269	0.110549	0.395288	0.0717329	6.56701e-07	5.00439e-21	0.309765	0.213941	0.0153196	0.846606	0.217181	0.137071	0.16088	0.0836375	0.790306	0.174192	8.13355e-14	0.0343652	0.0594812	0.148954	3.04267e-17
DIAG-16336	0.0463391	0.20477	0.278482	0.0890579	0.0617137	0.211236	7.26626e-18	0.217276	0.891121	1.69655e-13	0.0410976	0.0664258	0.0893783	0.231519	0.0709958	0.0300921	1.95201e-20	1.4925e-12	0.0377114	0.36228	0.534703	0.07202	0.361418	7.98081e-06	0.411676	7.70729e-06	4.00997e-10	1.09689	0.0779858	0.090006
DIAG-16337	7.70023e-07	0.104117	5.44351e-06	0.218384	0.0501504	0.0770203	0.0160353	3.07532e-13	0.806638	3.77801e-18	0.110047	0.267894	0.117438	0.125244	2.31295e-26	0.00291843	6.39266e-06	3.65975e-07	0.767377	0.101633	0.0406005	0.434163	0.0287155	0.675327	0.267601	4.50359e-10	5.43176e-05	0.333819	2.43963e-08	3.40254e-06
DIAG-16338	0.184964	0.166004	0.413416	0.170188	2.73577e-11	0.228332	0.00903578	0.124365	0.665855	1.30656e-05	3.30176e-07	0.00276208	0.0248943	0.0771608	0.197712	9.74208e-18	4.40076e-11	1.88555e-07	0.000262956	0.46361	0.467067	0.339034	0.831055	0.194487	0.197235	0.0432081	0.000506405	0.267725	1.09848e-05	0.0586504
DIAG-16339	4.63818e-19	0.476217	0.0919432	0.117008	1.14618e-06	0.111224	0.116969	9.11636e-15	0.714892	0.296055	2.97617e-05	0.04682	0.18924	3.7224e-06	0.115549	2.56262e-06	0.0131666	0.00372868	0.908705	0.460425	0.00975648	0.240685	0.171503	0.559622	0.0996593	4.45235e-13	2.06162e-15	0.266059	0.0662331	0.000117267
DIAG-16340	7.89695e-07	0.166194	3.30325e-06	0.000230167	0.49339	0.147731	2.31213e-14	0.141746	0.854524	1.05256e-12	0.132214	3.86209e-09	0.0762967	3.09396e-08	0.120741	0.197384	1.07422e-14	1.52888e-08	0.00227674	0.57393	0.592671	0.152557	0.163198	0.000246572	0.364004	7.15695e-08	0.350752	0.355159	6.75142e-06	0.0762735
DIAG-16341	3.51457e-14	0.256043	0.168329	0.0682608	0.123416	0.00422165	0.0392987	6.24161e-13	0.538713	0.0840268	0.0419676	0.196924	0.0195567	0.0220125	0.000418972	0.173698	0.179239	0.000920738	0.673805	0.0158527	0.0832102	0.248511	0.023636	0.910489	0.271313	4.30974e-05	2.84198e-12	0.231502	0.01626	2.57435e-21
DIAG-16342	2.99615e-07	0.190695	0.106071	4.47962e-11	0.000342453	5.48588e-14	0.352844	0.460162	0.567595	2.53622e-15	0.62054	1.44662e-11	0.383426	0.0853322	0.237659	0.217092	6.4951e-25	1.79698e-18	1.45755e-11	0.512167	0.403196	0.163912	0.233809	2.98094e-19	0.113778	0.0543526	2.12141e-06	0.440616	6.87011e-14	2.02561e-07
DIAG-16343	1.05934e-21	0.342846	0.0709356	0.103589	1.25683e-06	0.0377252	9.94047e-09	1.92088e-14	0.928964	0.0422562	0.250207	0.0147816	0.165986	6.93795e-15	0.0227182	2.47448e-14	1.61364e-10	0.0328506	0.445145	0.060807	0.142926	0.637349	0.0810713	0.555631	0.00748057	0.0325589	0.00422059	0.568765	3.26896e-12	0.277644
DIAG-16344	4.11254e-11	1.6215e-10	1.07891e-08	5.12957e-11	0.12325	6.86117e-25	5.1727e-08	0.140179	0.730169	2.97433e-31	0.0167024	4.3744e-07	0.0295115	4.36471e-17	0.190483	0.24834	0.148134	7.9531e-10	1.84073e-10	8.17274e-11	0.461351	0.0807763	0.18317	8.88167e-05	1.18213	0.0703733	0.19132	0.714682	0.00639903	0.0703218
DIAG-16345	5.34624e-11	0.357397	5.92495e-23	0.0149585	0.195567	0.204669	5.02442e-05	0.0653842	0.412995	0.150541	0.131687	0.333292	0.160002	3.35222e-06	0.068045	0.112792	0.111401	0.0317068	0.859182	0.37516	2.09374e-19	0.147417	0.0863676	0.475192	0.154021	1.71457e-21	6.90421e-12	0.0872221	0.100619	2.97031e-23
DIAG-16346	0.000204232	9.98526e-11	2.53496e-07	0.0602618	0.384035	2.00339e-08	3.25844e-10	0.379205	0.336245	0.0637153	0.0783618	1.36463e-07	3.38044e-19	0.114071	0.377083	0.204971	0.00796789	5.84615e-06	2.14876e-19	0.230441	0.264827	0.319791	0.272167	4.31856e-08	0.228713	6.30045e-23	4.24036e-05	0.208352	0.590255	0.248211
DIAG-16347	0.000486499	0.226901	4.76549e-08	0.0430151	0.386158	0.0388954	0.000915832	0.0414713	0.266558	0.154352	0.126531	0.302381	2.84739e-15	0.000196038	0.0853876	1.73215e-07	0.049473	0.00113385	0.602808	0.368647	0.100602	0.318454	0.0434147	0.639147	0.220333	7.95029e-22	0.0606974	0.336843	0.384016	5.47974e-15
DIAG-16348	0.00088019	0.102137	3.133e-10	0.262355	0.379507	0.0240641	4.22515e-05	0.00612408	0.447634	0.000424	0.134967	0.137008	0.024175	1.86602e-08	1.73229e-08	0.198281	2.89657e-07	0.200503	0.884936	0.309848	5.01715e-10	0.4188	0.252784	0.1612	0.0312647	1.28145e-11	0.0412703	0.31108	0.489019	3.9714e-08
DIAG-16349	7.8226e-10	0.127053	0.0140253	0.370797	0.210443	0.000211676	0.00243769	7.48338e-13	0.63534	0.0112569	0.12534	0.0767522	0.0209069	5.68621e-10	1.14327e-16	1.58631e-06	1.36636e-12	0.278855	0.939414	0.377494	0.0445244	0.543993	0.334172	0.235377	0.238572	1.76731e-12	0.0376625	0.458126	0.203552	1.19814e-06
DIAG-16350	0.495301	0.0338333	0.330749	0.27964	0.241771	0.0289297	0.173237	0.0642683	0.60754	0.0478156	0.469751	0.149368	0.244493	0.195345	0.1539	0.043823	4.21093e-16	0.00292377	0.0829381	0.598558	0.00337949	0.215646	0.477544	0.0326482	0.350561	2.13701e-08	0.312089	0.286754	1.42614e-20	0.000642846
DIAG-16351	9.80763e-13	0.414904	1.71031e-06	0.157136	0.233013	0.0134976	0.0253107	8.82599e-10	0.522274	0.303897	0.091421	0.106835	0.153442	0.157601	0.0451053	0.101304	0.00127915	0.264623	1.12608	0.321885	2.48756e-13	0.277538	0.16236	0.367875	0.168561	1.63119e-25	5.89235e-10	0.30896	3.4239e-06	3.95441e-16
DIAG-16352	0.841292	0.230003	0.311773	0.0114581	9.16207e-15	0.0207386	2.77118e-19	0.149523	0.515802	1.22682e-26	0.0194201	0.0451648	5.48154e-05	0.0905558	0.156708	0.140754	1.28515e-14	3.26156e-20	7.40335e-05	0.120837	0.410996	0.286879	0.784234	0.104257	0.112315	8.46606e-08	0.442942	0.0475037	1.7771e-18	2.22375e-24
DIAG-16353	0.115027	0.196409	0.114271	0.240459	3.43263e-26	0.00867902	1.38138e-12	1.67189e-13	0.520749	0.065012	1.66557e-11	0.247791	0.0995731	4.92502e-20	0.00126017	5.04156e-11	0.0853504	0.00243276	0.663903	1.40869e-16	0.133086	0.325263	0.139645	0.72181	0.436079	0.00996916	0.301375	4.48304e-06	0.170116	1.3343e-19
DIAG-16354	0.407347	0.134147	0.344551	0.0219349	0.113282	2.174e-08	0.160493	0.290403	0.339164	1.09692e-30	8.60991e-09	0.169436	0.0585892	0.0176676	4.00864e-21	0.343433	0.00483879	3.76127e-15	6.8764e-05	0.00113775	0.545985	0.345891	0.617842	0.135158	0.0720972	0.0035049	0.191017	9.06632e-12	1.29046e-07	7.4671e-17
DIAG-16355	2.10165e-14	2.94284e-08	0.247572	1.14964e-06	0.1024	0.0360105	1.44543e-16	0.0245906	0.652335	0.175086	3.606e-07	0.00367885	3.88796e-08	5.25862e-18	0.321071	6.88935e-09	0.305771	2.96201e-07	0.110223	0.345848	0.298515	0.850263	0.0593409	0.183295	0.427288	8.38815e-14	0.420686	0.425321	0.0784505	0.113815
1N	1.71224e-10	1.36393e-20	0.0619968	3.87051e-13	4.48153e-10	0.11947	0.561699	3.18938e-20	0.0865119	4.36474e-17	0.101073	4.00798e-57	2.02915	0.227141	5.42999e-09	1.35551e-08	1.03804e-10	3.44558e-23	1.30479e-11	7.91596e-23	0.839387	6.53615e-59	4.21133e-05	1.30346e-27	0.438588	1.00815e-11	3.10588e-48	0.176931	0.566419	0.000311154
2N	0.00803475	0.1178	4.27207e-09	0.109583	0.00210577	0.0763907	0.745018	3.03672e-20	0.120914	0.101702	0.0571475	0.209687	1.72227e-05	0.341334	0.419772	0.0100257	9.14242e-15	0.917702	0.00995584	0.776455	0.418234	0.33276	0.123744	3.8015e-09	1.08117e-05	5.54958e-11	0.140727	0.215963	0.989394	0.796563
3N	2.15675e-12	0.239792	0.652064	2.13967e-10	0.216817	0.316939	0.633267	9.6439e-10	0.0162694	9.26397e-12	0.0688586	0.249173	0.325322	6.343e-09	0.705235	9.74423e-16	6.95804e-22	0.457688	0.0563282	0.226986	0.00129459	0.0262742	0.372387	4.31028e-08	0.187308	1.03863e-08	0.0787205	0.134282	0.493841	0.664569
4N	1.00005e-26	0.223653	1.1913	0.167356	0.385838	0.0886238	0.830737	9.91532e-06	6.22561e-05	1.55964e-15	3.29968e-07	2.77589e-14	0.516175	1.19267e-20	0.643935	0.287963	2.07363e-08	1.6571	0.221131	1.93784e-17	4.71414e-30	0.295708	0.00659314	1.61704e-15	1.72454e-05	0.0537177	5.20161e-16	0.102921	0.000223549	0.756477
5N	1.01234e-06	1.02869e-14	1.12366	0.0676111	0.449272	0.239004	0.72206	0.0162544	0.000756623	7.13811e-21	4.97933e-12	6.31271e-12	0.526884	2.88917e-05	3.05148e-15	0.33089	0.125382	1.75948	0.135825	3.15001e-07	0.0117946	0.236621	0.0839079	0.00440964	4.8892e-17	1.643e-18	0.109698	1.66212e-11	1.91395e-20	2.30862e-11
6N	2.94447e-23	0.157985	1.20634	0.296914	0.474708	0.309929	0.326979	0.0695963	0.00556216	6.66147e-19	3.20278e-10	0.118172	0.576477	0.0030197	0.662388	2.91527e-07	8.01849e-21	1.74655	0.110512	3.30026e-07	1.62723e-23	0.128463	0.156825	0.173884	0.139262	0.0289124	2.67386e-11	4.66104e-15	3.0436e-11	0.516494
7N	0.302822	0.172804	1.82806	2.05901e-06	0.249235	0.093358	0.0456852	0.213328	0.0395607	0.223126	0.134607	0.0088443	0.236199	0.000133693	8.38873e-48	1.48204e-17	0.000283056	0.485878	0.29875	0.202751	0.46572	8.69276e-05	0.0200539	5.27551e-23	0.151883	0.137141	1.56244e-10	6.53633e-27	0.358565	0.291208
8N	2.42038e-47	0.478036	0.349374	0.22945	0.0808342	0.121625	2.26454e-06	0.0462527	0.104781	5.95074e-13	1.37202e-21	0.42006	0.441934	0.120038	0.00241873	5.25308e-14	2.76315e-28	0.627003	0.191248	1.38381e-09	2.16703e-31	0.615214	0.518632	1.79979e-20	0.0274273	2.80038e-06	0.145861	0.141824	4.12722e-23	0.624719
9N	3.08082e-12	0.20311	0.684128	0.177087	0.440592	0.0180532	0.504132	0.0822001	3.26066e-05	7.305e-13	0.220044	0.0618517	0.000497182	2.43848e-06	1.03217e-12	0.752416	7.2076e-16	1.19933	0.160009	0.0956486	9.08206e-41	0.153918	0.346311	6.07204e-16	8.01961e-22	2.58341e-12	0.00356006	1.06823e-16	3.65317e-07	0.736029
10N	7.30071e-21	0.131505	0.468126	1.10053e-14	0.654551	3.77381e-11	0.579969	5.6469e-11	2.67862e-05	1.6598e-42	5.42154e-14	0.358613	0.281746	5.38987e-32	0.34601	6.18561e-20	0.130606	1.45019	0.000791129	0.0106209	1.14492e-07	0.118342	0.310013	2.06141e-18	1.75003e-50	0.000938275	0.244393	1.57413e-28	4.45787e-42	0.667936
11N	5.9948e-51	0.252316	0.834908	0.20554	0.426755	0.1772	8.53243e-26	0.00465965	3.12272e-16	0.150192	0.0700207	0.049126	1.30687	0.29066	2.27907e-09	2.27673e-07	0.00380817	0.434997	0.120792	8.86069e-23	0.566763	3.41926e-05	0.167925	6.06506e-25	0.346349	1.20197e-25	1.41482e-17	2.63673e-16	9.3183e-05	0.138992
12N	0.210464	0.299933	0.953984	2.56561e-08	0.496322	0.289657	0.28941	5.01943e-09	0.0770385	2.10053e-38	0.00647112	1.1103e-18	1.04328	2.1629e-07	3.76736e-12	0.00469082	0.00136466	1.27727	0.213497	0.0134458	0.128643	0.0956946	0.3836	0.00121177	4.55607e-11	0.262233	0.267791	6.60537e-18	0.0123666	3.04997e-09
13N	1.82822e-17	0.173124	5.4539e-07	4.93771e-11	0.323057	0.00252155	0.242136	7.37762e-24	0.103781	6.65143e-15	0.0585163	0.215698	1.06418e-07	3.81974e-21	1.97281e-07	0.104788	0.13811	1.35959	0.0925677	6.37591e-16	5.68622e-12	0.0467277	0.348234	0.279482	0.475995	0.108091	0.0304734	0.102703	0.266367	1.31794
14N	7.80959e-15	0.291528	1.33745e-06	0.00158511	0.396513	0.159712	0.351921	2.1392e-13	0.062914	3.25005e-13	0.125997	0.157707	0.0572688	0.0184489	0.649569	0.121531	6.90587e-09	1.61804	0.184813	8.28038e-14	0.139161	0.415651	0.313883	0.0264543	0.169722	0.233567	0.0199386	8.5426e-10	0.181054	0.983622
15N	0.441543	0.0675304	1.26853	0.190037	4.66597e-07	1.73024e-06	0.382202	1.80183e-07	0.0969499	4.48569e-29	5.0719e-53	0.0762349	0.216926	0.000341268	1.76765	0.0122604	0.198803	0.412419	7.05186e-05	0.0741317	3.95301e-38	1.3758	3.97265e-30	0.446843	1.6353e-24	0.158106	1.5763e-21	1.11441e-13	0.0629245	0.138301
16N	0.756278	0.199667	0.635573	0.0281902	0.221797	0.324757	0.392973	1.00196e-12	3.3323e-05	7.0031e-38	0.000107367	1.26831e-27	0.764688	0.125583	3.71275e-19	0.37453	3.48483e-16	1.87654	3.87539e-10	0.306813	0.314916	6.43789e-07	0.249007	0.375655	4.31288e-60	1.79609e-15	0.132179	8.94658e-22	0.0137366	0.242562
17N	3.14034e-07	4.11405e-17	1.41257	0.000454264	1.53135e-08	0.000328913	0.247933	0.00240167	0.148746	0.0510755	0.146698	8.23048e-07	0.0612301	0.604598	1.3899	0.371984	0.00923747	0.0432489	6.03555e-05	0.31046	0.0314652	1.08305	3.06251e-24	0.896808	0.016987	1.07108e-16	3.66866e-08	0.128552	3.69807e-10	0.447687
18N	1.30374e-31	0.098017	0.689441	0.15921	0.749726	0.487984	5.23143e-13	0.157896	0.10636	2.76477e-22	1.78883e-08	3.0208e-22	0.595455	0.0496362	0.603544	2.12036e-21	0.0902728	1.17213	0.0012459	1.77842e-11	0.516445	0.0584778	0.0507632	0.501134	1.03631e-18	0.0265606	5.48122e-25	6.11691e-19	0.035445	0.33385
19N	0.00129928	0.0700657	0.584315	2.9098e-18	0.35264	3.10467e-05	0.24644	0.0839498	0.0759414	5.07158e-33	2.87913e-32	0.286118	0.069108	0.00137224	0.992839	0.32932	0.256003	7.4505e-23	2.41967e-16	0.00835828	0.335709	0.842783	9.8737e-05	0.515325	0.00260503	0.197649	3.40018e-05	3.39101e-07	0.25846	0.407013
20N	2.7571e-12	0.156249	0.458263	0.035146	0.402836	0.219853	0.118156	3.09348e-10	0.013038	8.31186e-22	4.92512e-22	5.75869e-21	9.89338e-05	0.0204602	1.5856	0.456158	0.214298	0.45984	0.0851366	0.264212	1.44892e-48	0.842481	1.20324e-05	0.339148	2.21526e-28	0.042147	0.294094	0.0400678	0.000532508	0.189722
21N	1.32169e-08	0.0904824	0.538819	0.244649	0.0487344	0.525804	2.44368e-16	2.78538e-05	0.00372582	6.092e-16	0.555771	5.00497e-05	0.0946738	0.142506	0.000815431	0.180212	0.116093	1.03863	0.133631	0.0152405	0.223605	0.256804	0.254246	0.186769	0.08153	0.0341255	0.0119336	2.6354e-11	1.22186e-05	0.691002
22N	3.73293e-12	1.55621e-22	0.944695	0.0422041	0.51737	0.23712	0.234955	0.0238377	0.0834549	3.67348e-21	0.00634936	0.405674	0.360012	0.15515	1.00739	7.46341e-09	0.156793	0.189559	3.56415e-07	0.132823	0.547458	0.325717	8.62449e-13	0.512237	0.272163	0.231223	0.112789	1.94353e-11	0.0464939	0.162041
23N	1.79215e-11	0.00549808	0.674158	7.39679e-09	0.134923	0.179078	0.000353144	0.251074	5.94321e-27	5.2041e-20	0.000678688	4.84157e-08	3.13926e-06	0.265516	0.840863	0.327272	8.40171e-06	0.595891	0.00932185	0.122192	0.245404	0.422195	0.265579	0.335922	0.135485	1.19924e-05	0.124946	1.61257e-18	0.224279	0.838416
24N	8.10148e-21	0.117984	0.76568	0.274509	0.0788635	0.271063	0.171098	0.0357246	0.069691	8.42624e-15	0.625774	0.298723	0.263517	0.176593	6.70676e-16	0.302794	3.0053e-18	1.17575	0.0277069	0.0835226	0.453879	0.123494	0.0858086	0.366833	0.00472811	2.2652e-09	9.04456e-15	7.33986e-19	0.272757	0.765844
25N	0.424854	1.81792e-44	0.435825	0.000455329	0.298036	4.03262e-07	2.65307e-18	0.00174281	0.000365334	7.2093e-09	0.173735	0.555679	0.82441	0.0385257	0.181605	0.330143	0.0571604	3.37226e-22	0.0144462	0.0323104	0.859699	0.444064	0.00401023	0.285131	0.128998	2.12705e-06	2.56335e-10	4.39814e-06	0.243026	0.57388
26N	0.130475	0.516363	1.60721	0.390864	0.0977951	0.0427082	0.111282	0.141446	1.33267e-25	0.198354	1.50805e-06	0.0629482	0.651719	0.0832417	0.677601	0.103272	0.14279	0.842183	0.0864887	0.352311	0.5128	0.30359	0.0107288	0.105856	0.00402248	0.106141	2.43245e-11	5.59889e-08	0.000357252	0.287662
27N	1.44328	6.04261e-09	1.56863	0.0170524	0.0401067	0.199856	0.5496	5.27086e-29	2.29628e-06	1.55794e-08	0.0724228	1.65614e-17	0.375815	0.121829	9.93384e-12	0.184034	0.0577433	2.17312	0.130471	0.000911299	0.227207	8.70827e-13	0.0531668	0.329326	0.203036	5.54554e-14	0.162744	0.022913	0.115095	0.227848
28N	0.856596	3.53718e-19	1.70725	1.93533e-06	0.321141	0.126028	1.08068e-11	0.253275	0.0848257	0.61711	1.06964e-09	0.0797683	0.585191	0.0263985	0.939884	1.93383e-12	0.0426511	2.27575e-22	0.083372	0.0119611	0.427706	0.829984	0.00167421	1.63977e-06	0.0396063	0.00154489	0.100387	9.83491e-26	0.318568	6.52399e-05
29N	1.101	2.57751e-41	0.201183	4.79803e-18	2.05037e-38	0.14613	0.532695	1.40433e-10	0.217082	0.300177	0.0174632	3.93737e-46	2.16184	1.35442e-17	5.59507e-09	1.27146e-10	0.129665	7.18961e-15	2.07067e-05	8.26265e-63	0.93026	8.27689e-39	1.37516e-20	0.000231021	0.10161	0.0228437	1.56716e-44	8.82141e-10	0.0721153	7.16372e-16
30N	0.46603	2.62747e-22	2.00361	2.19357e-26	0.147973	4.07002e-12	0.466439	0.219973	0.117062	1.30281e-21	7.05685e-10	0.0671193	3.71856e-05	6.77958e-55	7.50845e-23	6.35955e-10	0.188101	2.48647e-31	0.0522935	4.91041e-19	0.648502	3.842e-18	3.2533e-21	6.33839e-12	2.29857e-24	5.3894e-18	0.235194	4.93209e-63	0.0270664	0.218722
31N	1.41796	1.40039e-05	0.830221	1.69041e-22	0.0408349	8.7248e-06	0.446374	2.68455e-15	0.0612374	4.34521e-29	0.106803	0.000918918	0.086467	0.206397	2.90255e-30	4.4776e-16	2.60471e-05	1.2979	0.222516	0.402284	0.448845	0.690593	8.11676e-09	0.0770036	3.99235e-18	0.0850668	1.1298e-25	1.17847e-06	2.03598e-09	0.678464
32N	1.36536	0.432511	1.64693	6.30256e-12	1.4795e-06	4.30241e-22	0.202913	4.20528e-13	0.1187	1.47321e-21	2.55433e-05	9.3267e-19	0.746827	0.22579	2.93319e-17	0.0167001	0.185254	0.606625	0.0494396	0.355516	0.587941	2.73882e-21	1.12756e-12	0.00282833	0.101294	0.0702128	4.25787e-37	0.145438	0.177837	0.1323
33N	1.50439	1.43816e-06	1.53044	3.85587e-06	0.134564	5.82881e-06	0.0369594	0.00384563	0.0774872	3.16408e-15	0.157214	0.00605881	0.430696	2.24124e-19	1.78073e-11	1.58381e-07	0.0745452	0.719219	0.177861	5.6735e-16	0.505648	7.48571e-16	0.213456	0.0561964	0.195732	2.8448e-05	0.00234569	0.0491002	0.14154	0.532489
34N	1.19857	0.159934	1.36701	0.0598253	0.362223	0.489323	0.130046	0.189787	0.0819612	7.45008e-17	0.000200333	2.03614e-16	0.0983855	3.42426e-05	8.62168e-27	0.0211212	0.202017	0.627954	0.299846	0.00653424	0.0446697	0.016595	0.313921	3.27236e-21	6.33613e-06	0.27135	0.173807	0.0723849	0.0788814	4.98804e-12
35N	1.01487	0.047858	1.91273	0.00184832	0.0463671	0.137348	0.183219	0.0862869	1.35557e-09	0.244004	1.35755e-17	0.300321	4.42683e-08	2.36388e-28	1.23435e-25	3.49104e-16	0.253413	5.14026e-16	4.60257e-11	2.39266e-22	0.450691	1.12393e-11	7.31459e-09	2.58757e-23	0.54035	0.2884	1.43622e-28	6.46694e-33	0.0518241	0.269811
36N	0.882111	0.121163	0.618557	8.36194e-17	0.304724	1.48677e-16	0.564139	0.159223	0.0834059	3.35959e-18	8.54608e-11	0.210007	8.47962e-14	3.40365e-45	5.02199e-26	7.74992e-34	0.241369	9.71634e-30	7.07139e-16	0.13559	0.526882	0.0327368	9.68279e-06	1.21163e-14	0.56042	0.0883408	0.122062	2.41539e-66	0.334744	0.440426
37N	0.555477	0.131788	0.130137	3.05006e-22	0.0674202	2.12017e-74	2.41879e-16	1.68231e-30	0.261849	1.449e-33	1.46314e-05	0.000346916	1.73499	1.91525e-45	0.000414492	3.89673e-20	0.165391	2.18411e-92	2.07185e-17	1.33896e-49	0.330651	3.86472e-32	0.0371417	5.40676e-19	0.455494	5.44961e-13	0.0164426	5.75148e-43	0.146721	1.81904e-13
38N	0.505345	0.140232	2.07861	0.299346	0.00462539	0.101167	2.67206e-27	0.122599	0.031876	0.585697	0.308757	0.408402	0.519901	0.217925	4.51917e-07	4.48245e-24	7.00887e-07	0.649743	0.116596	1.39771e-05	0.477491	0.014192	0.0305368	0.00356536	9.36816e-18	0.00632793	5.03735e-14	0.0420448	6.22396e-07	0.437137
39N	0.000167539	2.15532e-11	0.0342288	2.19894e-26	0.00015739	0.0122625	0.92365	6.9213e-24	9.40992e-21	2.73776e-13	4.80721e-16	3.01067e-37	3.98764e-07	0.238256	3.67087e-33	5.37032e-13	0.115688	0.817926	0.0410097	0.257782	0.523281	3.05034e-22	1.58906e-08	8.50134e-11	0.44863	6.80139e-22	1.45949e-12	0.232446	0.894831	0.883349
40N	3.34974e-12	0.151435	0.989314	0.0852509	0.252581	0.584022	0.800104	0.101752	9.56814e-11	1.84177e-17	0.0477066	1.51233e-07	0.792691	0.266055	0.572102	5.86734e-07	3.74224e-14	0.568564	0.124615	7.657e-06	0.26896	0.108005	0.329201	0.000140828	0.135013	9.13423e-06	0.0655047	0.0329203	0.0594899	0.288535
41N	0.000774216	0.278918	0.919041	0.0270729	0.026502	0.285271	0.650908	6.64709e-22	0.163826	2.97934e-33	4.21233e-15	0.229213	0.000218663	0.224869	4.18705e-25	1.66299e-07	2.89605e-29	0.172392	0.0844029	1.76999e-14	0.471885	1.99888e-08	0.149723	3.55568e-06	4.99403e-18	3.12583e-18	3.68361e-23	0.14345	0.43348	1.04376
42N	0.134322	0.00140191	0.255713	4.79243e-08	0.0591813	0.116243	0.914966	2.65155e-14	0.032689	0.494875	0.00185322	0.148682	0.258293	0.28196	0.602265	1.49514e-14	0.0271016	0.939344	0.250925	1.24609e-17	0.221606	1.56375e-09	0.220292	1.01882e-05	8.65337e-11	1.01491e-05	1.60281e-09	0.141912	0.297359	1.0927
43N	9.73662e-22	0.03829	0.61902	0.194062	0.273742	0.290637	0.142553	8.35168e-09	7.87226e-05	6.22325e-05	0.195426	0.186565	0.0451317	0.517361	0.224686	0.11006	0.0158985	0.601706	0.000678422	0.333931	0.0118359	1.3921e-05	0.22648	0.363682	0.245018	0.217204	0.261279	0.113951	3.88729e-12	1.19479
44N	0.603604	2.10507e-30	7.08624e-44	2.64744e-26	5.12199e-51	5.94674e-65	1.47681e-64	2.59961e-21	7.09149e-30	0.293312	4.47398e-12	0.421135	1.31702	6.79206e-20	1.24303	0.897166	0.149378	7.56601e-58	0.038887	0.14205	2.29887e-35	0.945312	2.24469e-26	7.07197e-05	5.12546e-10	1.6347e-11	0.171168	0.00591987	2.51532e-06	5.88846e-11
45N	0.0625931	2.99462e-11	0.385955	2.656e-10	0.00803814	0.0109302	4.92164e-33	0.0636349	1.54332e-23	3.37532e-31	0.12423	0.0838472	0.245438	0.000166429	0.118244	1.16305	1.34891e-12	0.682073	0.21553	1.80113e-20	0.0515835	0.595626	0.410856	9.85146e-24	1.20727e-20	0.00934202	0.241738	2.06919e-08	0.164103	0.639998
46N	2.44129e-12	0.352743	1.13355	0.0399908	1.78831e-23	2.10145e-15	5.59264e-33	0.301794	1.81013e-15	9.6422e-17	0.0663067	0.146784	0.965171	0.0411679	0.148271	0.725054	1.30185e-28	0.272867	2.67099e-06	0.108351	0.466947	0.43823	0.192671	0.213893	2.52149e-17	1.34751e-30	0.0722605	0.0460747	0.340602	0.143001
47N	2.04295e-12	0.151638	0.673945	2.10704e-16	0.163753	2.85481e-13	3.4233e-53	0.000701734	0.0118955	0.221773	0.0777272	0.430441	0.475374	0.482416	2.14172e-31	0.717751	7.1567e-09	0.886017	0.228431	6.07106e-19	0.226165	5.40466e-11	0.446249	1.10888e-43	0.185585	8.94034e-10	7.68951e-16	0.00830031	0.263779	0.304288
48N	1.26872e-17	0.000234491	0.280312	4.62603e-07	0.267385	0.230279	0.261103	0.137277	0.000264175	2.38788e-25	0.203175	0.545164	1.37386	1.43256e-16	8.82213e-14	0.0186747	0.00690816	9.79579e-16	0.0418294	0.00315097	3.01306e-21	0.325318	0.479956	2.01567e-32	4.71544e-13	3.35999e-05	0.208492	0.0842726	3.20195e-68	2.87828e-07
49N	1.09111e-10	0.385134	0.963758	0.00228646	0.416735	0.000184383	0.364132	8.55706e-11	0.000594589	3.49241e-11	0.23921	0.253111	5.46118e-06	0.220516	0.942896	3.76222e-20	4.00787e-18	1.58925	0.281436	0.145401	3.54495e-24	0.0221298	0.105547	2.65445e-14	1.50876e-27	3.78312e-11	1.15622e-07	0.0985226	5.16026e-25	0.568381
50N	1.42936e-13	0.164281	0.561964	0.169607	0.615832	0.247752	1.7211e-21	1.94058e-18	8.65658e-20	1.60499e-19	2.45608e-34	0.288359	0.386831	0.17434	1.38379	0.146476	0.0142445	5.02092e-06	0.243346	0.00429051	1.73835e-50	0.61736	0.167749	1.0448e-10	0.0012046	2.82801e-08	0.000584122	0.149048	8.0173e-08	0.575318
51N	1.66356e-17	0.18236	0.915411	0.0859127	0.00630621	0.127544	0.135795	9.53069e-21	0.0257629	1.69787e-12	1.53094e-15	0.0277694	0.194772	5.82172e-06	0.00215819	0.446489	0.183709	0.705483	0.231087	4.38309e-48	9.55619e-22	1.2679e-06	0.257383	0.118001	0.252317	0.164843	2.48058e-08	0.0545688	0.135899	1.13663
52N	2.43688e-07	0.111046	0.599034	3.12819e-40	1.27231e-07	9.92421e-30	0.92527	8.4471e-38	0.152228	2.17238e-52	8.51831e-23	0.000550956	8.05952e-22	3.90748e-61	8.6751e-31	0.648049	0.129866	4.51914e-12	0.0226001	0.52964	1.54449e-41	0.0875035	3.20598e-35	0.216425	0.461046	0.129353	1.23402e-13	0.0777202	0.0747462	0.860627
53N	1.02781	6.84413e-35	0.231621	0.0163355	6.28978e-05	0.194008	0.786026	6.50383e-46	0.0595563	5.26671e-25	6.95316e-41	0.296396	0.638071	6.27079e-31	0.488834	0.677875	0.202455	7.83413e-61	0.000639144	1.52363e-09	3.20802e-52	0.583144	1.17232e-07	0.287948	0.332139	0.212547	0.035663	9.67416e-06	2.18345e-24	0.487478
54N	2.32262e-14	0.124213	3.71941e-13	1.60755e-13	5.78834e-13	2.46711e-31	0.265201	5.97677e-30	0.0616736	1.57089e-34	0.0818884	0.0373322	2.34226	1.58889e-19	2.29302e-12	0.383642	0.0731169	0.525976	1.61267e-15	5.15531e-16	0.741742	1.26067e-12	2.7815e-05	0.0775061	0.47208	9.57275e-06	0.0117765	1.8014e-25	0.162198	5.36318e-05
55N	4.83691e-14	0.166932	1.54696	2.95288e-12	0.0430363	0.0248671	0.10295	0.276335	0.00543791	0.000104968	6.65119e-12	0.27313	1.06887	6.90704e-12	1.32352	6.62769e-30	0.00201177	0.659806	0.117456	2.07591e-10	0.376207	0.539296	1.68825e-08	0.378833	0.0730115	0.203105	8.6085e-08	2.10381e-20	4.66583e-17	0.194881
56N	0.705597	2.46082e-07	0.803341	0.0627705	0.517428	0.212363	0.0342467	0.00129563	0.0265613	6.29226e-31	9.74443e-41	0.248893	0.231544	1.86475e-09	1.33979	0.102121	0.182193	0.646084	3.35471e-06	0.12457	5.72437e-36	0.869312	0.0200645	6.95286e-13	0.00602192	0.00164428	0.0831121	0.0121618	0.345911	0.42961
57N	4.5395e-10	0.394647	0.059879	8.68329e-14	0.197454	3.92884e-22	0.371979	4.56417e-15	0.194883	2.51605e-28	1.9453e-23	0.447637	0.568224	6.4046e-17	1.50202	9.0567e-07	0.221762	1.02171e-38	1.53411e-05	0.00853926	0.149312	0.543239	0.0785109	0.495173	0.0644655	0.155182	0.0506153	3.233e-21	0.369815	0.217049
58N	0.420458	1.60898e-34	1.16597	0.0726792	0.425541	0.158451	4.09058e-15	0.116623	0.0952339	0.268086	2.24132e-13	0.283233	7.76574e-06	0.00593246	0.703492	0.81487	0.237117	0.690041	4.82644e-15	0.296248	0.185909	3.27312e-07	1.49981e-22	0.266718	6.7103e-14	1.27756e-18	0.0921385	1.75599e-14	2.00355e-05	0.257697
59N	0.0303027	0.178925	1.6333e-07	8.4504e-31	0.313596	0.240659	0.342362	0.220044	1.69256e-27	8.62114e-23	2.49325e-34	1.75408e-54	6.80617e-17	4.58218e-10	0.0780643	0.634628	0.49944	7.11248e-10	2.47527e-26	0.330198	6.95122e-41	0.337995	1.26099e-11	0.48588	1.3455e-23	1.87553e-08	0.110517	0.00915551	0.276234	5.54665e-18
60N	0.0903565	0.0807428	0.159854	2.30755e-09	0.227524	0.0572849	0.137345	2.72125e-11	1.15947e-08	2.50176e-22	2.8145e-05	5.62e-18	0.531639	0.0434539	5.5627e-45	0.70594	0.0335943	1.83919	2.60871e-06	0.0816181	0.568353	0.268058	0.101379	0.387114	1.62493e-30	1.80675e-29	0.00204911	7.79395e-27	0.608603	0.523497
61N	0.973906	0.0574011	0.694651	0.135402	0.22853	0.149755	2.5844e-13	0.205491	1.21971e-07	6.43477e-09	1.31339e-13	4.55332e-10	0.134205	3.6178e-09	1.22361	0.143574	0.0335693	2.80837e-16	0.157195	0.208687	1.26463e-11	1.04132	0.193096	0.526762	1.73391e-16	8.06505e-06	0.115279	0.142349	0.123823	0.345654
62N	0.308531	2.62979e-21	0.748955	9.80632e-22	0.0463453	0.430828	0.046908	1.40722e-28	0.0781197	4.06426e-39	0.201786	0.132884	0.330619	9.78797e-29	3.9496e-26	0.526644	0.195379	0.122899	7.7207e-20	1.53759e-35	0.389412	3.01106e-14	0.0150603	0.397922	6.58256e-05	0.138957	3.67955e-05	3.95101e-14	0.00193289	0.608864
63N	4.06553e-11	0.000105931	0.709051	1.06194e-17	0.269521	3.87498e-09	0.352118	0.0470099	5.38125e-07	3.38922e-38	0.244545	2.39841e-05	1.16159	1.37826e-13	0.433775	0.227041	0.000785725	0.681113	2.51519e-13	0.118914	0.558164	0.363509	0.0949946	0.253171	2.63674e-13	2.48691e-15	0.00104985	8.47986e-30	0.0660448	0.124682
64N	1.27532e-11	7.94697e-23	0.885968	2.44473e-06	0.396278	0.0545817	0.133646	2.13888e-27	0.12682	3.67141e-26	0.0428114	0.0072524	0.18039	0.318688	8.55005e-44	0.435027	0.171382	1.13612	0.169662	0.186409	0.412981	0.000119613	0.133671	0.286655	0.219503	2.47204e-19	0.000288139	1.29013e-10	0.138342	0.455032
65N	4.8726e-21	0.0838761	0.584379	5.116e-20	0.612763	0.26643	0.359325	2.26779e-05	0.11787	1.47544e-51	7.43847e-28	2.44985e-17	0.00282047	0.521055	0.0495818	0.00198708	0.307614	9.54549e-14	3.11715e-10	0.568471	0.471784	0.362409	0.0234475	0.328384	5.61034e-05	0.0628513	0.187979	2.01677e-06	0.166998	0.478005
66N	0.91084	2.05965e-23	3.32049e-05	1.04885e-13	4.12043e-05	1.19487e-20	0.433155	4.60555e-51	0.204453	4.00009e-41	1.34272e-06	0.00179612	1.09285	2.00433e-26	1.81248e-25	0.357619	0.285302	0.184794	8.67936e-26	0.13265	0.752118	0.375164	0.0314438	0.0997179	0.403658	5.37979e-08	3.02747e-16	8.25454e-19	0.0460908	0.541679
67N	1.00969e-18	0.200479	0.901396	6.24328e-05	0.420381	0.0756728	0.328253	0.0963059	0.130247	1.44577e-24	2.04656e-15	0.320148	0.0350887	2.55832e-16	1.0775	2.42707e-05	0.10638	0.50367	0.16471	2.82526e-11	0.016538	0.823536	3.66484e-25	0.479617	9.24205e-18	0.0965299	1.69341e-09	1.27324e-30	0.118091	0.0608511
68N	5.37968e-18	0.240168	0.112783	0.258858	0.34072	0.231038	9.06968e-24	0.0351696	7.65712e-13	1.49069e-10	0.53135	8.29145e-36	0.19964	0.0420132	1.9298e-23	4.77922e-08	0.245053	1.26437	0.0980168	6.22734e-05	0.143226	3.4734e-23	0.111219	0.0399077	0.235873	0.00393719	1.9957e-18	2.15759e-06	0.286691	0.867918
69N	1.57675e-22	0.0868353	0.358033	0.28487	0.361305	0.235878	1.87056e-13	0.166945	0.0682718	0.0349814	0.135856	0.145489	0.532586	2.5911e-16	1.04658	0.105662	0.0203836	0.000147265	0.122876	0.0244645	0.000447695	0.729785	0.00405379	0.331915	0.17403	0.303745	0.182818	0.0689814	3.61733e-06	0.551291
70N	8.13062e-05	0.00736193	0.645244	1.15965e-07	0.264837	0.262772	0.130494	0.00124093	2.68376e-12	1.62955e-10	0.152794	1.19901e-28	0.579625	0.337868	0.699154	0.325153	0.00420851	1.04414	0.14149	0.397218	3.95279e-28	0.396671	0.0486541	0.622063	4.62525e-16	6.77039e-09	1.22226e-13	0.138953	0.0653723	0.119074
71N	0.359649	0.062213	0.351311	4.33005e-20	0.000278994	2.19378e-08	0.132617	2.23956e-15	9.31401e-07	6.95588e-16	0.0936945	0.113709	7.26572e-35	1.18447e-05	9.09179e-20	0.90971	1.08621e-10	0.955883	1.99438e-11	1.01311	0.0890758	0.544365	7.35892e-11	0.193531	0.521421	0.0143684	8.66556e-08	0.00378463	0.588417	0.656869
72N	1.44446e-32	0.122059	0.524618	2.98891e-12	0.232382	0.137225	0.251415	6.10089e-19	2.42493e-11	7.69052e-38	0.367511	7.39602e-80	1.76237	5.16284e-07	8.04269e-12	0.0600575	0.121649	0.360682	0.00166976	0.000626265	0.713067	2.1224e-37	4.61481e-09	0.111765	0.388253	1.30044e-06	5.81691e-30	0.006222	0.252173	0.00331327
73N	1.15317e-23	0.365147	0.564361	6.43956e-24	0.235503	0.32626	0.291685	0.00658646	0.049864	5.28292e-34	1.01464e-27	2.28938e-13	0.226277	7.22133e-23	1.15256	0.619678	0.0711682	2.65308e-07	0.060822	0.566864	9.76748e-54	0.73201	7.96411e-09	0.607091	2.02838e-05	0.27733	1.13586e-06	0.00566119	0.0664819	0.321234
74N	1.00397	4.61899e-51	5.73157e-07	6.18438e-21	1.24635e-12	0.147264	0.582698	2.27224e-72	0.0958773	7.65615e-57	3.49144e-12	6.49248e-08	0.0978027	1.93663e-39	4.87585e-20	0.716241	0.248244	1.79976e-29	3.38806e-07	0.182112	3.68221e-22	8.66864e-07	0.053327	0.236083	0.728103	0.105568	4.26081e-09	3.03185e-05	0.00737064	1.07779
75N	3.95407e-07	1.56946e-09	0.919554	7.34383e-21	0.249424	4.20347e-06	0.0123091	2.29167e-17	0.172292	2.67382e-24	0.510966	0.0661385	0.0137035	3.84035e-14	0.811701	0.786238	0.113774	1.18641	7.43036e-11	0.30824	0.724715	0.418684	0.000136309	0.625529	0.421007	0.00240627	0.0152983	1.12841e-08	0.0214666	0.226743
76N	0.533186	0.284677	1.04548	4.6134e-13	0.14998	0.124822	0.000511623	0.0181669	0.140186	3.82832e-12	0.00342326	3.22288e-20	0.42111	0.315967	0.460538	0.762925	0.234412	4.61878e-08	1.67585e-05	0.657412	0.345553	0.133522	2.59467e-19	0.600963	0.237526	5.14094e-05	5.76488e-05	0.00653531	0.228552	0.0435241
77N	1.05319	1.95758e-21	0.370323	2.05414e-24	0.0614001	0.199334	0.0732201	5.1392e-21	0.0343242	2.07877e-61	0.320436	0.227333	1.03738	2.95467e-28	5.12491e-34	1.64606e-14	0.24615	0.0687428	5.00007e-27	1.06054e-23	7.20936e-18	0.240283	0.0240655	0.351233	0.215795	4.13442e-06	0.00638955	4.52735e-23	9.04762e-07	0.454596
78N	0.409435	1.63169e-24	0.434746	2.47124e-11	0.347672	0.285535	0.189061	2.36758e-13	6.21904e-15	2.82183e-30	6.2159e-11	0.240654	9.86174e-29	1.27578e-22	1.90424e-14	0.452781	0.12005	0.45462	4.09542e-13	0.523431	0.670481	0.584351	0.0392295	0.253034	0.523928	1.82736e-06	1.48923e-05	1.13142e-07	0.432898	0.320134
79N	0.446764	0.413096	0.609748	0.483428	3.12829e-05	0.363753	6.80448e-07	0.0573597	0.0584407	1.20695e-29	0.0671757	0.191075	0.450089	0.0535891	1.75338e-45	0.344783	0.158404	1.75495e-29	0.000100346	3.61696e-30	0.308471	0.062307	0.0404181	0.191151	0.375501	0.20749	1.20233e-20	0.000548543	8.23495e-11	0.972312
80N	4.25584e-07	6.66074e-19	1.32992	0.00376907	8.33917e-23	3.96699e-05	0.0795522	0.0065825	0.160912	1.77372e-06	0.142316	0.247507	0.411534	0.113331	1.53382	0.284464	0.346592	3.52764e-18	0.0759076	0.276145	0.000143241	0.369033	2.31764e-21	0.448378	9.50065e-14	0.187937	1.35572e-17	0.0682586	1.36963e-05	0.1044
81N	0.198729	0.114075	8.42954e-14	0.0085592	0.00248337	2.24709e-37	0.0737645	2.02904e-18	6.46688e-07	5.74108e-24	0.0971848	0.660194	0.259687	1.67134e-21	2.90257e-18	0.230186	0.209984	3.5525e-18	3.73563e-06	0.348079	0.671496	0.144426	5.45965e-05	0.205479	0.483488	0.133294	0.0115917	4.34061e-05	0.545356	1.09027
82N	0.346705	0.121603	1.25938	0.183032	0.0107467	0.0505679	0.0877446	0.135415	3.19652e-19	3.41569e-16	2.05383e-11	6.95148e-05	9.38084e-08	0.00462379	4.53551e-23	0.410719	0.326893	2.82436e-06	0.0671974	0.0617997	2.12515e-05	0.042862	1.33972e-12	0.461916	0.272847	0.381654	1.47422e-21	8.34943e-10	0.171245	0.978
83N	0.249948	2.97988e-11	0.8902	0.224264	0.201854	0.22295	0.162169	8.87998e-17	0.1784	8.26932e-34	0.569879	1.02236e-21	0.241352	8.70803e-21	2.1861e-23	1.62964e-06	0.343005	1.69605	4.29158e-09	5.87447e-19	0.496709	0.246037	3.60143e-07	0.405535	3.19496e-05	0.000865522	1.58044e-26	0.0296549	0.0727792	0.601594
84N	2.85278e-15	0.233275	1.29368	0.0175356	0.0950385	9.349e-11	0.0323065	5.88849e-10	2.44346e-32	7.81828e-10	0.164575	0.000505651	0.612806	0.0501366	0.282868	0.321691	1.66078e-13	0.747751	0.000908074	0.110188	0.972046	0.184985	0.0762805	0.271075	0.330114	0.390182	0.101931	3.16691e-11	0.36528	0.534141
85N	1.26845	0.00444929	0.866312	0.143475	0.319236	6.98502e-05	0.654307	4.35922e-16	2.55002e-23	1.24502e-14	0.18436	3.19865e-11	0.760082	2.29917e-05	9.99099e-36	0.128109	5.35423e-08	1.12274	1.57724e-09	9.58258e-07	0.769764	0.126892	0.0879679	0.365052	3.77469e-23	0.053074	0.0438309	6.35323e-32	1.29847e-05	0.419699
86N	0.511674	2.97892e-07	1.38081	0.49078	5.21605e-06	0.137083	6.09523e-19	0.154144	2.27529e-25	1.32063e-15	3.16431e-09	3.47136e-10	0.667543	0.0584214	0.803766	0.147289	0.00703932	0.538199	0.203976	1.12574e-08	0.233849	0.155896	0.0925798	0.000662801	0.316007	0.27796	6.73962e-22	0.0546158	3.4179e-06	0.76234
[truncated: 464 more rows]

## Sheet: Feature embedding matrix H
	1-oleoyl-2-arachidonoyl-GPI (18:1/20:4) *	X - 13396	N-acetyl-aspartyl-glutamate (NAAG)	cysteinylglycine	X - 13891	oleoyl-oleoyl-glycerol (18:1/18:1) [1]*	citraconate/glutaconate	2-hydroxystearate	1-oleoylglycerol (1-monoolein)	myristoleoylcarnitine (C14:1)*	isocitrate	taurocyamine	3-hydroxymyristate	carboxyethyl-GABA	glutamate	N-formylphenylalanine	heptenedioate (C7:1-DC)*	2-oleoylglycerophosphoethanolamine*	2-palmitoylglycerol (16:0)	X - 15664	X - 17299	quinidine	X - 13520	glucuronate	3-formylindole	S-carboxymethyl-L-cysteine	fructose-6-phosphate	X - 18113	o-Tyrosine	gamma-glutamylleucine	thyroxine	alpha-hydroxymetoprolol	cis-3,4-methyleneheptanoylglycine	N4-acetylcytidine	X - 13543	glycylglycine	4-acetamidophenylglucuronide	dehydroascorbate	1-palmitoyl-2-palmitoleoyl-GPC (16:0/16:1)*	glucose	beta-hydroxyisovalerate	ceramide (d18:1/17:0, d17:1/18:0)*	glucose 1-phosphate	X - 15472	ranitidine N-oxide*	histidyltyrosine	sarcosine	N-palmitoyl-sphingadienine (d18:2/16:0)*	sulfate*
[truncated: 30 more rows]
[truncated: 1,855 more columns]
